# Supplementary material for: The PfAlba1 RNA-binding protein is an important regulator of translational timing in Plasmodium falciparum blood stages
Source: Genome Biol. 2015 Sep 28;16:212. doi: 10.1186/s13059-015-0771-5 (PMC4587749; doi:10.1186/s13059-015-0771-5)
Supplement: Supplementary file 2 — List of transcripts that co-immunoprecipitated with PfAlba1-Ty1 complexes in trophozoite stages. (XLS 435 kb) [file 13059_2015_771_MOESM2_ESM.xls]

## Sheet: anti-Ty1
Table S1: List of transcripts that co-immunoprecipitated with PfAlba1-Ty1 complexes in trophozoites: comparison of the anti-Ty1 Ips between empty vector and PfAlba1-Ty1 lysates
Log2(FOLD-CHANGE) was calculated as described in Supplemental Materials and Methods
IDENTIFIER	Log2(FOLD-CHANGE)	GENE DESCRIPTION
PF3D7_0802200	2.07388	1-cys peroxiredoxin (1-cyspxn)
PF3D7_0304500	2.19067	1-cys-glutaredoxin-like protein-1 (GLP1)
PF3D7_0818200	1.16035	14-3-3 protein, putative
PF3D7_0820700	1.38901	2-oxoglutarate dehydrogenase E1 component
PF3D7_1470900	3.67112	20S proteasome beta 4 subunit, putative
PF3D7_0413600	2.67665	26S proteasome AAA-ATPase subunit RPT3, putative
PF3D7_1008400	1.71543	26S proteasome regulatory subunit 4, putative
PF3D7_1130400	2.22441	26S proteasome regulatory subunit 6a, putative
PF3D7_1311500	2.43031	26S proteasome regulatory subunit 7, putative
PF3D7_1017900	3.249	26s proteasome regulatory subunit p55, putative
PF3D7_1466300	2.03186	26S proteasome regulatory subunit, putative
PF3D7_0204800	1.97834	3'-5' exonuclease, putative
PF3D7_1321500.2	3.61866	3',5'-cyclic nucleotide phosphodiesterase, putative
PF3D7_1022800	2.9042	4-hydroxy-3-methylbut-2-en-1-yl diphosphate synthase (GcpE)
PF3D7_0104400	3.04864	4-hydroxy-3-methylbut-2-enyl diphosphate reductase (LytB)
PF3D7_0317600	1.4208	40S ribosomal protein S11, putative
PF3D7_0307100	1.56565	40S ribosomal protein S12, putative
PF3D7_1358800	1.26469	40S ribosomal protein S13, putative
PF3D7_1317800	1.61747	40S ribosomal protein S15/S19, putative
PF3D7_0316800	4.04044	40S ribosomal protein S15A, putative
PF3D7_1126200	1.95404	40S ribosomal protein S18, putative
PF3D7_0422400	2.04913	40S ribosomal protein S19, putative
PF3D7_1003500	1.15482	40S ribosomal protein S20e, putative
PF3D7_0217800	2.92878	40S ribosomal protein S26e, putative
PF3D7_1026800	1.61137	40S ribosomal protein S2B, putative
PF3D7_1465900	2.23735	40S ribosomal protein S3, putative
PF3D7_0219200	2.39983	40S ribosomal protein S30, putative
PF3D7_1402500	1.57109	40S ribosomal protein S31/UBI, putative
PF3D7_1342000	1.61884	40S ribosomal protein S6, putative
PF3D7_1408600	1.89789	40S ribosomal protein S8e, putative
PF3D7_1413400	2.21767	40S ribosomal protein S9A, putative
PF3D7_0915400	2.0128	6-phosphofructokinase (PFK9)
PF3D7_1232100	1.02697	60 kDa chaperonin (CPN60)
PF3D7_0309600	1.67613	60S acidic ribosomal protein P2, putative
PF3D7_1414300	2.77646	60S ribosomal protein L10, putative
PF3D7_0517000	2.00171	60S ribosomal protein L12, putative
PF3D7_0814000	1.88404	60S ribosomal protein L13-2, putative
PF3D7_1431700	1.36406	60S ribosomal protein L14, putative
PF3D7_1341200	4.98071	60S ribosomal protein L18, putative
PF3D7_1426000	2.0594	60S ribosomal protein L21e, putative
PF3D7_0821700	2.36822	60S ribosomal protein L22, putative
PF3D7_1323400	1.30393	60S ribosomal protein L23a, putative
PF3D7_1142500	3.61598	60S ribosomal protein L28, putative
PF3D7_1027800	1.68185	60S ribosomal protein L3, putative
PF3D7_1019400	4.81572	60S ribosomal protein L30e, putative
PF3D7_0503800	1.14659	60S ribosomal protein L31, putative
PF3D7_0710600	2.43453	60S ribosomal protein L34a, putative
PF3D7_1124900	1.62246	60S ribosomal protein L35, putative
PF3D7_1142600	2.28113	60S ribosomal protein L35ae, putative
PF3D7_0507100	1.73079	60S ribosomal protein L4, putative
PF3D7_1365900	1.71563	60S ribosomal protein L40/UBI, putative
PF3D7_1424100	3.04694	60S ribosomal protein L5, putative
PF3D7_1354600	3.88678	60S ribosomal protein L7-2, putative
PF3D7_1424400	2.33444	60S ribosomal protein L7-3, putative
PF3D7_1130200	2.05772	60S ribosomal protein P0
PF3D7_1129500	2.76081	A/G-specific adenine glycosylase, putative
PF3D7_0711000	2.57328	AAA family ATPase, CDC48 subfamily (Cdc48)
PF3D7_0407900	3.01463	AAA family ATPase, putative
PF3D7_0707400	1.97616	AAA family ATPase, putative
PF3D7_1412700	2.40485	AAA family ATPase, putative
PF3D7_0806000	2.77109	AAA family ATPase, putative
PF3D7_1339900	2.82716	ABC transporter (MDR family), putative (MDR5)
PF3D7_1229100	1.52707	ABC transporter, (CT family) (MRP2)
PF3D7_1209900	2.64602	ABC transporter, (TAP family), putative
PF3D7_0319700	2.24126	ABC transporter, putative
PF3D7_0813700	2.74152	ABC transporter, putative
PF3D7_1244300	1.1312	ACEA small nucleolar RNA U3
PF3D7_1036800	3.79391	acetyl-CoA transporter, putative
PF3D7_1430300	3.65357	acid phosphatase, putative
PF3D7_1342100	1.8111	aconitase
PF3D7_0503400	3.00045	actin-depolymerizing factor 1 (ADF1)
PF3D7_0719300	1.12354	actin-like protein, putative
PF3D7_0306200	2.94833	activator of Hsp90 ATPase (AHA1)
PF3D7_1001200	2.78045	acyl-CoA binding protein, isoform 2, ACBP2 (ACBP2)
PF3D7_0525100	1.93963	acyl-CoA synthetase (ACS10)
PF3D7_0619500	1.4781	acyl-CoA synthetase (ACS12)
PF3D7_1372400	4.4186	acyl-CoA synthetase (ACS4)
PF3D7_1238800	3.23066	acyl-CoA synthetase, PfACS11 (ACS11)
PF3D7_0731600	3.18536	acyl-coA synthetase, PfACS5 (ACS5)
PF3D7_0215000	1.95631	acyl-CoA synthetase, PfACS9 (ACS9)
PF3D7_1119000	2.55695	acyl-CoA-binding protein, putative
PF3D7_0904100	1.67848	adapter-related protein, putative
PF3D7_0730200	2.438	adapter-related protein, putative
PF3D7_0613500	2.66295	adapter-related protein, putative
PF3D7_1440700	2.35252	adaptor complexes medium subunit family
PF3D7_1218300	2.30449	adaptor protein subunit, putative
PF3D7_1029600	2.54109	adenosine deaminase, putative
PF3D7_1008900	5.15432	adenylate kinase (AK1)
PF3D7_1354500	1.91982	adenylosuccinate synthetase (adsS)
PF3D7_0802600	4.92849	adenylyl cyclase beta, putative (ACbeta)
PF3D7_1020900	2.25557	ADP-ribosylation factor (ARF1)
PF3D7_1244600	1.72003	ADP-ribosylation factor GTPase-activating protein, putative
PF3D7_1037300	3.23203	ADP/ATP transporter on adenylate translocase
PF3D7_1367700	1.02081	alanyl-tRNA synthetase,Alanine--tRNA ligase
PF3D7_1364600	2.52699	aldo-keto reductase, putative
PF3D7_1409100	3.59317	aldo-keto reductase, putative
PF3D7_0903700	2.2292	alpha tubulin 1
PF3D7_0422300	2.40101	alpha tubulin 2
PF3D7_1001600	2.61698	alpha/beta hydrolase, putative
PF3D7_1134500	3.68951	alpha/beta hydrolase, putative
PF3D7_1328500	2.32517	alpha/beta-hydrolase, putative
PF3D7_1231400	2.12262	amino acid transporter, putative
PF3D7_0629500	1.42198	amino acid transporter, putative
PF3D7_1344000	2.74852	aminomethyltransferase, putative
PF3D7_1454400	1.69567	aminopeptidase P (APP)
PF3D7_1219600	1.89072	aminophospholipid-transporting P-ATPase (ATPase2)
PF3D7_0627100	3.36326	ankyrin-repeat protein, putative
PF3D7_1149000	1.0732	antigen 332, DBL-like protein (Pf332)
PF3D7_1038000.2	1.54749	antigen UB05
PF3D7_0305600	3.29901	AP endonuclease (DNA-[apurinic or apyrimidinic site] lyase), putative
PF3D7_1249900	3.7804	apicoplast dimethyladenosine synthase, putative
PF3D7_1429100	1.76445	apicoplast ribosomal protein L15 precursor, putative
PF3D7_0613400	3.59375	apicoplast ribosomal protein L18 precursor, putative
PF3D7_1208000	2.68645	apicoplast ribosomal protein L29 precursor, putative
PF3D7_1137500	2.97152	apicoplast ribosomal protein S14p/S29e precursor, putative
PF3D7_0909300	3.89204	apoptosis-related protein, putative (ARP)
PF3D7_1431800	1.38701	apyrase, putative
PF3D7_0913900	3.50156	arginyl-tRNA synthetase, putative
PF3D7_0415000	3.24168	arsenical pump-driving ATPase, putative
PF3D7_1233600	2.06704	asparagine and aspartate rich protein 1 (AARP1)
PF3D7_1110400	1.0548	asparagine-rich antigen
PF3D7_0817300	3.3479	asparagine-rich antigen
PF3D7_0105700	2.25287	asparagine-rich antigen Pfa35-2
PF3D7_1231800	2.95432	asparagine-rich protein, putative
PF3D7_0509600	1.92663	asparagine-tRNA ligase, putative
PF3D7_0211800	2.91235	asparagine-tRNA ligase, putative
PF3D7_0623700	2.5479	ATP dependent DEAD-box helicase, putative
PF3D7_1235700	3.12174	ATP synthase subunit beta, mitochondrial
PF3D7_1222500	1.68514	ATP-binding protein, putative
PF3D7_1320100	1.11261	ATP-dependent Clp protease adaptor protein ClpS, putative
PF3D7_0307400	1.63054	ATP-dependent Clp protease proteolytic subunit (ClpP)
PF3D7_1406600	2.30891	ATP-dependent Clp protease, putative (ClpC)
PF3D7_1362200	2.37266	ATP-dependent DNA helicase, putative
PF3D7_1429900	3.9811	ATP-dependent DNA helicase, putative
PF3D7_0907400	1.44838	ATP-dependent protease ATPase subunit ClpY (ClpY)
PF3D7_1464900	2.73403	ATP-dependent protease la, putative
PF3D7_1459000	1.12849	ATP-dependent RNA helicase DBP5 (DBP5)
PF3D7_0518500	2.18605	ATP-dependent RNA helicase DDX23, putative (DDX23)
PF3D7_0209800	1.1142	ATP-dependent RNA helicase UAP56 (UAP56)
PF3D7_1419100	2.00066	ATP-dependent RNA helicase, putative
PF3D7_0321600	3.53611	ATP-dependent RNA helicase, putative
PF3D7_0103600	1.79761	ATP-dependent RNA helicase, putative
PF3D7_0320800	2.20295	ATP-dependent RNA helicase, putative (DOZI)
PF3D7_1431600	6.06317	ATP-specific succinyl-CoA synthetase beta subunit, putative
PF3D7_1414500	1.37333	atypical protein kinase, ABC-1 family, putative (ABCk2)
PF3D7_1230900	1.80088	atypical protein kinase, RIO family, putative
PF3D7_1019900	2.54253	autophagy-related protein 8, putative (ATG8)
PF3D7_0905900	2.48484	beta subunit of coatomer complex, putative
PF3D7_1213800	1.69549	bifunctional aminoacyl-tRNA synthetase, putative
PF3D7_0417200	3.48063	bifunctional dihydrofolate reductase-thymidylate synthase (DHFR-TS)
PF3D7_0110500	2.2061	bromodomain protein, putative
PF3D7_1212900	3.16187	bromodomain protein, putative
PF3D7_0820500	1.57211	C-13 antigen
PF3D7_0217500	1.34165	calcium dependent protein kinase 1 (CDPK1)
PF3D7_1123100	2.06078	calcium-dependent protein kinase 7 (CDPK7)
PF3D7_0715300	3.72222	calcium/calmodulin-dependent protein kinase, putative
PF3D7_1238100	1.87513	calcyclin binding protein, putative
PF3D7_1362400	3.69761	calpain (Pcalp)
PF3D7_1223100	1.11772	cAMP-dependent protein kinase regulatory subunit (PKAr)
PF3D7_1308200	1.54385	carbamoyl phosphate synthetase (cpsSII)
PF3D7_0519500	3.00711	carbon catabolite repressor protein 4, putative (CCR4)
PF3D7_1342400	1.23788	casein kinase II beta chain (CK2beta2)
PF3D7_1116700	2.76612	cathepsin C, homolog,dipeptidyl peptidase 1 (DPAP1)
PF3D7_0727800	2.40738	cation transporting ATPase, putative
PF3D7_0504000	1.7049	cation transporting P-ATPase (ATPase3)
PF3D7_1146600	2.42399	CCAAT-box DNA binding protein subunit B
PF3D7_0811300	1.49583	CCR4-associated factor 1 (CAF1)
PF3D7_1434000	2.28262	CCR4-associated factor 16, putative (CAF16)
PF3D7_1103800	1.80809	CCR4-NOT transcription complex subunit 1, putative (NOT1)
PF3D7_1235300	1.65305	CCR4-NOT transcription complex subunit 4, putative (NOT4)
PF3D7_0415300	3.12295	cdc2-related protein kinase 3 (CRK3)
PF3D7_0317200	1.40503	cdc2-related protein kinase 4 (CRK4)
PF3D7_0615500	1.85725	cdc2-related protein kinase 5 (CRK5)
PF3D7_1238300	3.20904	cell cycle control protein, putative
PF3D7_0507600	2.30649	cell differentiation protein, putative (CAF40)
PF3D7_0619400	1.68645	cell division cycle protein 48 homologue, putative
PF3D7_0107000	1.37889	centrin-1 (CEN1)
PF3D7_1446600	1.57955	centrin-2 (CEN2)
PF3D7_0709100	1.70388	Cg1 protein
PF3D7_0709300	2.6719	Cg2 protein
PF3D7_1232500	4.10492	CG2-related protein, putative
PF3D7_0709400	3.2396	Cg7 protein
PF3D7_0708700	3.05859	Cg8 protein
PF3D7_0403700	2.11024	CGI-201 protein, short form
PF3D7_1436600	2.80381	cGMP-dependent protein kinase (PKG)
PF3D7_0608700	3.93514	chaperone, putative
PF3D7_1448500	3.76896	chloroquine resistance marker protein (CRMP)
PF3D7_0623000	3.86084	chorismate synthase (CS)
PF3D7_0110700	1.50464	chromatin assembly factor 1 protein WD40 domain, putative
PF3D7_1224500	1.55524	chromatin assembly protein (ASF1), putative
PF3D7_1104200	1.4887	chromatin remodeling protein (SNF2L)
PF3D7_0501800	1.49153	chromosome assembly factor 1 (CAF1)
PF3D7_0414000	1.05001	chromosome associated protein, putative
PF3D7_0509100	1.32697	chromosome condensation protein, putative
PF3D7_1304000	1.18803	chromosome condensation protein, putative
PF3D7_1318400	1.13316	chromosome segregation protein, putative
PF3D7_0304600	2.42061	circumsporozoite (CS) protein (CSP)
PF3D7_1022500	2.62723	citrate synthase, mitochondrial precursor, putative
PF3D7_1219100	2.55477	clathrin heavy chain, putative
PF3D7_0318600	3.53386	cleavage and polyadenylation specifity factor, putative
PF3D7_0620500	4.10718	cleavage stimulation factor subunit 1-like protein, putative
PF3D7_0816600	3.39249	ClpB protein, putative (ClpB1)
PF3D7_1236100	3.35163	clustered-asparagine-rich protein
PF3D7_0314000	4.53988	co-chaperone p23 (P23)
PF3D7_1429800	1.96012	coatamer beta subunit, putative
PF3D7_1134800	1.83968	coatomer delta subunit, putative
PF3D7_1128100	2.85574	cochaperone prefoldin complex subunit, putative
PF3D7_0109600	1.23906	cold-shock protein, putative
PF3D7_0530300	1.56825	conserved Plasmodium membrane protein, unknown function
PF3D7_0212400	2.60415	conserved Plasmodium membrane protein, unknown function
PF3D7_1436100	1.40048	conserved Plasmodium membrane protein, unknown function
PF3D7_0810400	1.44852	conserved Plasmodium membrane protein, unknown function
PF3D7_0719900	2.33602	conserved Plasmodium membrane protein, unknown function
PF3D7_0703900	1.81517	conserved Plasmodium membrane protein, unknown function
PF3D7_1201700	3.6755	conserved Plasmodium membrane protein, unknown function
PF3D7_0614900	2.88801	conserved Plasmodium membrane protein, unknown function
PF3D7_0903300	2.45646	conserved Plasmodium membrane protein, unknown function
PF3D7_0704100	2.88155	conserved Plasmodium membrane protein, unknown function
PF3D7_1020600	1.63285	conserved Plasmodium membrane protein, unknown function
PF3D7_0804500	3.13313	conserved Plasmodium membrane protein, unknown function
PF3D7_0505700	1.39357	conserved Plasmodium membrane protein, unknown function
PF3D7_1216400	4.02361	conserved Plasmodium membrane protein, unknown function
PF3D7_1132400	1.09429	conserved Plasmodium membrane protein, unknown function
PF3D7_0721000	2.99875	conserved Plasmodium membrane protein, unknown function
PF3D7_1326900	2.23503	conserved Plasmodium membrane protein, unknown function
PF3D7_1433400	1.32979	conserved Plasmodium membrane protein, unknown function
PF3D7_0505000	2.0101	conserved Plasmodium membrane protein, unknown function
PF3D7_0806700	2.45473	conserved Plasmodium membrane protein, unknown function
PF3D7_1313800	2.1357	conserved Plasmodium membrane protein, unknown function
PF3D7_1229000	1.54077	conserved Plasmodium membrane protein, unknown function
PF3D7_1004200	3.1319	conserved Plasmodium membrane protein, unknown function
PF3D7_0932100	3.10914	conserved Plasmodium membrane protein, unknown function
PF3D7_1464500	2.25266	conserved Plasmodium membrane protein, unknown function
PF3D7_1008500	3.0504	conserved Plasmodium membrane protein, unknown function
PF3D7_0704300	2.05452	conserved Plasmodium membrane protein, unknown function
PF3D7_1021300	5.34035	conserved Plasmodium membrane protein, unknown function
PF3D7_0824800	3.8005	conserved Plasmodium membrane protein, unknown function
PF3D7_1023000	1.35639	conserved Plasmodium membrane protein, unknown function
PF3D7_0924500	1.10596	conserved Plasmodium membrane protein, unknown function
PF3D7_1142300	1.52121	conserved Plasmodium membrane protein, unknown function
PF3D7_0930800	2.2583	conserved Plasmodium membrane protein, unknown function
PF3D7_1365700	2.77577	conserved Plasmodium membrane protein, unknown function
PF3D7_1113800	1.7813	conserved Plasmodium membrane protein, unknown function
PF3D7_1324300	2.78124	conserved Plasmodium membrane protein, unknown function
PF3D7_0807200	2.03366	conserved Plasmodium membrane protein, unknown function
PF3D7_1019500.2	2.50284	conserved Plasmodium membrane protein, unknown function
PF3D7_0829000	3.32769	conserved Plasmodium membrane protein, unknown function
PF3D7_1321300	1.97238	conserved Plasmodium membrane protein, unknown function
PF3D7_0726400	2.56881	conserved Plasmodium membrane protein, unknown function
PF3D7_1021700	1.73473	conserved Plasmodium membrane protein, unknown function
PF3D7_1348400	2.87593	conserved Plasmodium membrane protein, unknown function
PF3D7_0615300	3.37011	conserved Plasmodium membrane protein, unknown function
PF3D7_0728100	1.56825	conserved Plasmodium membrane protein, unknown function
PF3D7_0414100	1.23664	conserved Plasmodium membrane protein, unknown function
PF3D7_0305300	1.75718	conserved Plasmodium membrane protein, unknown function
PF3D7_1359900	2.87326	conserved Plasmodium membrane protein, unknown function
PF3D7_1308000	2.11015	conserved Plasmodium membrane protein, unknown function
PF3D7_0704000	1.49028	conserved Plasmodium membrane protein, unknown function
PF3D7_0214800	2.26498	conserved Plasmodium membrane protein, unknown function
PF3D7_0404600	3.59345	conserved Plasmodium membrane protein, unknown function
PF3D7_1419400	2.64421	conserved Plasmodium membrane protein, unknown function
PF3D7_1327000	5.04571	conserved Plasmodium protein, unknown function
PF3D7_0208300	3.30922	conserved Plasmodium protein, unknown function
PF3D7_0504700	2.36398	conserved Plasmodium protein, unknown function
PF3D7_0508900	1.99224	conserved Plasmodium protein, unknown function
PF3D7_1239800	1.76086	conserved Plasmodium protein, unknown function
PF3D7_0522400	2.46825	conserved Plasmodium protein, unknown function
PF3D7_0602000	3.0705	conserved Plasmodium protein, unknown function
PF3D7_0410800	2.02012	conserved Plasmodium protein, unknown function
PF3D7_0105800	2.0344	conserved Plasmodium protein, unknown function
PF3D7_1120600	1.14751	conserved Plasmodium protein, unknown function
PF3D7_0217900	2.84326	conserved Plasmodium protein, unknown function
PF3D7_1409600	2.58296	conserved Plasmodium protein, unknown function
PF3D7_1442700	1.83851	conserved Plasmodium protein, unknown function
PF3D7_0316400	1.52979	conserved Plasmodium protein, unknown function
PF3D7_0826900	2.96454	conserved Plasmodium protein, unknown function
PF3D7_0908200	1.74649	conserved Plasmodium protein, unknown function
PF3D7_1019700	2.68215	conserved Plasmodium protein, unknown function
PF3D7_1106500	3.44883	conserved Plasmodium protein, unknown function
PF3D7_0611600	3.41949	conserved Plasmodium protein, unknown function
PF3D7_0626000	3.03956	conserved Plasmodium protein, unknown function
PF3D7_1458600	3.29821	conserved Plasmodium protein, unknown function
PF3D7_1133900	2.75516	conserved Plasmodium protein, unknown function
PF3D7_1228800	1.88503	conserved Plasmodium protein, unknown function
PF3D7_1135400	4.30206	conserved Plasmodium protein, unknown function
PF3D7_0313900	1.59324	conserved Plasmodium protein, unknown function
PF3D7_0321000	3.82359	conserved Plasmodium protein, unknown function
PF3D7_1006400	2.82302	conserved Plasmodium protein, unknown function
PF3D7_1330500	5.2625	conserved Plasmodium protein, unknown function
PF3D7_0526700	2.72413	conserved Plasmodium protein, unknown function
PF3D7_1462400	1.8682	conserved Plasmodium protein, unknown function
PF3D7_0925800	1.68818	conserved Plasmodium protein, unknown function
PF3D7_1026600	1.26948	conserved Plasmodium protein, unknown function
PF3D7_1470300	2.70236	conserved Plasmodium protein, unknown function
PF3D7_1121100	1.44928	conserved Plasmodium protein, unknown function
PF3D7_1461000	2.80265	conserved Plasmodium protein, unknown function
PF3D7_1358700	2.79411	conserved Plasmodium protein, unknown function
PF3D7_1241500	1.49044	conserved Plasmodium protein, unknown function
PF3D7_1415400	2.07373	conserved Plasmodium protein, unknown function
PF3D7_1025500	1.61119	conserved Plasmodium protein, unknown function
PF3D7_0403400	4.95957	conserved Plasmodium protein, unknown function
PF3D7_0721800	1.12086	conserved Plasmodium protein, unknown function
PF3D7_1212200	3.42835	conserved Plasmodium protein, unknown function
PF3D7_0717200	2.9495	conserved Plasmodium protein, unknown function
PF3D7_1230800	3.86959	conserved Plasmodium protein, unknown function
PF3D7_0313700.2	1.63442	conserved Plasmodium protein, unknown function
PF3D7_1017600	1.58992	conserved Plasmodium protein, unknown function
PF3D7_0621100	2.15417	conserved Plasmodium protein, unknown function
PF3D7_1123500	2.93237	conserved Plasmodium protein, unknown function
PF3D7_1117400	2.76518	conserved Plasmodium protein, unknown function
PF3D7_0720600	2.32606	conserved Plasmodium protein, unknown function
PF3D7_1141700	1.86136	conserved Plasmodium protein, unknown function
PF3D7_1467500	1.89402	conserved Plasmodium protein, unknown function
PF3D7_1427000	1.76214	conserved Plasmodium protein, unknown function
PF3D7_1369200	3.38376	conserved Plasmodium protein, unknown function
PF3D7_1409200.2	4.16765	conserved Plasmodium protein, unknown function
PF3D7_0313600	4.62245	conserved Plasmodium protein, unknown function
PF3D7_0932800	1.5073	conserved Plasmodium protein, unknown function
PF3D7_0821000	1.63494	conserved Plasmodium protein, unknown function
PF3D7_1436200	1.19706	conserved Plasmodium protein, unknown function
PF3D7_0514900	1.0479	conserved Plasmodium protein, unknown function
PF3D7_0723700	2.49767	conserved Plasmodium protein, unknown function
PF3D7_1024500	2.07528	conserved Plasmodium protein, unknown function
PF3D7_0618100	2.60626	conserved Plasmodium protein, unknown function
PF3D7_1305400	3.01784	conserved Plasmodium protein, unknown function
PF3D7_0204300	1.06314	conserved Plasmodium protein, unknown function
PF3D7_1458700	2.27004	conserved Plasmodium protein, unknown function
PF3D7_0614200	4.10202	conserved Plasmodium protein, unknown function
PF3D7_1227400	1.46309	conserved Plasmodium protein, unknown function
PF3D7_0609000	3.11424	conserved Plasmodium protein, unknown function
PF3D7_1405100	2.24635	conserved Plasmodium protein, unknown function
PF3D7_0102800	1.93516	conserved Plasmodium protein, unknown function
PF3D7_1029900	2.43815	conserved Plasmodium protein, unknown function
PF3D7_1009300	1.64493	conserved Plasmodium protein, unknown function
PF3D7_0517100	1.83275	conserved Plasmodium protein, unknown function
PF3D7_1452400	1.18275	conserved Plasmodium protein, unknown function
PF3D7_1310400	2.05138	conserved Plasmodium protein, unknown function
PF3D7_1408700	3.31325	conserved Plasmodium protein, unknown function
PF3D7_0925900	2.9331	conserved Plasmodium protein, unknown function
PF3D7_0513200	2.45447	conserved Plasmodium protein, unknown function
PF3D7_1363100	2.4332	conserved Plasmodium protein, unknown function
PF3D7_0911600	6.30187	conserved Plasmodium protein, unknown function
PF3D7_0310000	1.40315	conserved Plasmodium protein, unknown function
PF3D7_1312800	2.59781	conserved Plasmodium protein, unknown function
PF3D7_1225300	2.06159	conserved Plasmodium protein, unknown function
PF3D7_1202100.2	4.84646	conserved Plasmodium protein, unknown function
PF3D7_1108100	1.53475	conserved Plasmodium protein, unknown function
PF3D7_1221800	3.02148	conserved Plasmodium protein, unknown function
PF3D7_1249400	2.04161	conserved Plasmodium protein, unknown function
PF3D7_1252300	2.33511	conserved Plasmodium protein, unknown function
PF3D7_0621000	3.71072	conserved Plasmodium protein, unknown function
PF3D7_1443100	1.01696	conserved Plasmodium protein, unknown function
PF3D7_1212300	1.45472	conserved Plasmodium protein, unknown function
PF3D7_1012200	1.25293	conserved Plasmodium protein, unknown function
PF3D7_0820300	2.20092	conserved Plasmodium protein, unknown function
PF3D7_1316900	2.20562	conserved Plasmodium protein, unknown function
PF3D7_0917500	1.66033	conserved Plasmodium protein, unknown function
PF3D7_1361200	1.34067	conserved Plasmodium protein, unknown function
PF3D7_0321800	2.0404	conserved Plasmodium protein, unknown function
PF3D7_1034600	3.9135	conserved Plasmodium protein, unknown function
PF3D7_0933300	1.44662	conserved Plasmodium protein, unknown function
PF3D7_0419300	3.9627	conserved Plasmodium protein, unknown function
PF3D7_0825000	2.68629	conserved Plasmodium protein, unknown function
PF3D7_0316200	3.49853	conserved Plasmodium protein, unknown function
PF3D7_0203800	1.64765	conserved Plasmodium protein, unknown function
PF3D7_1142800	3.38043	conserved Plasmodium protein, unknown function
PF3D7_0706500	3.09415	conserved Plasmodium protein, unknown function
PF3D7_0608300	3.38056	conserved Plasmodium protein, unknown function
PF3D7_0603400	3.13775	conserved Plasmodium protein, unknown function
PF3D7_0723400	1.16639	conserved Plasmodium protein, unknown function
PF3D7_1237100	1.46942	conserved Plasmodium protein, unknown function
PF3D7_1337500	2.85578	conserved Plasmodium protein, unknown function
PF3D7_0726700	3.14651	conserved Plasmodium protein, unknown function
PF3D7_0526500	3.45669	conserved Plasmodium protein, unknown function
PF3D7_0108500	1.66509	conserved Plasmodium protein, unknown function
PF3D7_1423700	1.72842	conserved Plasmodium protein, unknown function
PF3D7_1359700	1.67117	conserved Plasmodium protein, unknown function
PF3D7_1444100	2.70267	conserved Plasmodium protein, unknown function
PF3D7_0420600	4.61019	conserved Plasmodium protein, unknown function
PF3D7_1234100	2.88044	conserved Plasmodium protein, unknown function
PF3D7_1015500	1.5073	conserved Plasmodium protein, unknown function
PF3D7_0929100	2.14786	conserved Plasmodium protein, unknown function
PF3D7_0206400	1.95383	conserved Plasmodium protein, unknown function
PF3D7_0602900	3.94966	conserved Plasmodium protein, unknown function
PF3D7_1230000	2.99191	conserved Plasmodium protein, unknown function
PF3D7_1469100	5.35289	conserved Plasmodium protein, unknown function
PF3D7_1460600	3.23273	conserved Plasmodium protein, unknown function
PF3D7_1036700	4.41765	conserved Plasmodium protein, unknown function
PF3D7_1470100	1.34402	conserved Plasmodium protein, unknown function
PF3D7_0524100	1.40792	conserved Plasmodium protein, unknown function
PF3D7_1211200	1.18663	conserved Plasmodium protein, unknown function
PF3D7_1133200	2.32169	conserved Plasmodium protein, unknown function
PF3D7_0932000	5.15772	conserved Plasmodium protein, unknown function
PF3D7_0621700	1.92577	conserved Plasmodium protein, unknown function
PF3D7_1223500	1.5811	conserved Plasmodium protein, unknown function
PF3D7_0403600	2.82265	conserved Plasmodium protein, unknown function
PF3D7_0906200	2.10958	conserved Plasmodium protein, unknown function
PF3D7_0921900	4.22371	conserved Plasmodium protein, unknown function
PF3D7_0714600	1.32281	conserved Plasmodium protein, unknown function
PF3D7_0803600	1.31242	conserved Plasmodium protein, unknown function
PF3D7_0922800	1.86937	conserved Plasmodium protein, unknown function
PF3D7_1311600	1.87663	conserved Plasmodium protein, unknown function
PF3D7_0604500	2.94981	conserved Plasmodium protein, unknown function
PF3D7_0703200	2.67321	conserved Plasmodium protein, unknown function
PF3D7_1236200	1.15656	conserved Plasmodium protein, unknown function
PF3D7_1304400	2.20521	conserved Plasmodium protein, unknown function
PF3D7_0608310	1.91216	conserved Plasmodium protein, unknown function
PF3D7_1442400	1.4307	conserved Plasmodium protein, unknown function
PF3D7_0211900	2.07581	conserved Plasmodium protein, unknown function
PF3D7_0927600	3.50385	conserved Plasmodium protein, unknown function
PF3D7_0307500	3.53715	conserved Plasmodium protein, unknown function
PF3D7_0615600	1.48637	conserved Plasmodium protein, unknown function
PF3D7_1244900	3.62232	conserved Plasmodium protein, unknown function
PF3D7_0313000	1.36967	conserved Plasmodium protein, unknown function
PF3D7_0106000	2.03033	conserved Plasmodium protein, unknown function
PF3D7_0408100	1.50697	conserved Plasmodium protein, unknown function
PF3D7_1313600	1.24212	conserved Plasmodium protein, unknown function
PF3D7_1025900	1.4352	conserved Plasmodium protein, unknown function
PF3D7_0702400	1.65695	conserved Plasmodium protein, unknown function
PF3D7_0619000.2	1.34787	conserved Plasmodium protein, unknown function
PF3D7_0914500	2.26425	conserved Plasmodium protein, unknown function
PF3D7_1470800	1.39047	conserved Plasmodium protein, unknown function
PF3D7_0204100	1.27994	conserved Plasmodium protein, unknown function
PF3D7_0704800	2.1084	conserved Plasmodium protein, unknown function
PF3D7_1032700	2.31061	conserved Plasmodium protein, unknown function
PF3D7_0409500	3.34603	conserved Plasmodium protein, unknown function
PF3D7_0828100	2.29876	conserved Plasmodium protein, unknown function
PF3D7_0811400	1.43755	conserved Plasmodium protein, unknown function
PF3D7_0505100	1.31876	conserved Plasmodium protein, unknown function
PF3D7_1345800	1.35807	conserved Plasmodium protein, unknown function
PF3D7_1015400	2.70954	conserved Plasmodium protein, unknown function
PF3D7_0915900	4.34155	conserved Plasmodium protein, unknown function
PF3D7_0206500	3.10555	conserved Plasmodium protein, unknown function
PF3D7_1456500	2.79032	conserved Plasmodium protein, unknown function
PF3D7_1013800	5.04624	conserved Plasmodium protein, unknown function
PF3D7_1457900	3.46944	conserved Plasmodium protein, unknown function
PF3D7_1336200	3.49872	conserved Plasmodium protein, unknown function
PF3D7_1303800	2.48655	conserved Plasmodium protein, unknown function
PF3D7_0628600	3.15889	conserved Plasmodium protein, unknown function
PF3D7_1317700	4.0744	conserved Plasmodium protein, unknown function
PF3D7_0530700	1.51763	conserved Plasmodium protein, unknown function
PF3D7_0710000	2.38618	conserved Plasmodium protein, unknown function
PF3D7_1213900	2.40445	conserved Plasmodium protein, unknown function
PF3D7_0205000	1.19706	conserved Plasmodium protein, unknown function
PF3D7_0216700.2	3.70251	conserved Plasmodium protein, unknown function
PF3D7_0520800	1.39016	conserved Plasmodium protein, unknown function
PF3D7_1237900	1.63299	conserved Plasmodium protein, unknown function
PF3D7_1244700	2.9246	conserved Plasmodium protein, unknown function
PF3D7_1142100	3.07937	conserved Plasmodium protein, unknown function
PF3D7_1119900	1.59927	conserved Plasmodium protein, unknown function
PF3D7_0105200	1.75825	conserved Plasmodium protein, unknown function
PF3D7_1120000	4.56657	conserved Plasmodium protein, unknown function
PF3D7_1138000	1.28491	conserved Plasmodium protein, unknown function
PF3D7_0305100	2.47454	conserved Plasmodium protein, unknown function
PF3D7_1139800	2.76328	conserved Plasmodium protein, unknown function
PF3D7_1453900	2.08592	conserved Plasmodium protein, unknown function
PF3D7_1106900	1.08732	conserved Plasmodium protein, unknown function
PF3D7_1004500	2.60427	conserved Plasmodium protein, unknown function
PF3D7_0907100	1.73139	conserved Plasmodium protein, unknown function
PF3D7_1305100	2.88108	conserved Plasmodium protein, unknown function
PF3D7_0912100	1.35406	conserved Plasmodium protein, unknown function
PF3D7_1410300	2.90213	conserved Plasmodium protein, unknown function
PF3D7_0204600	3.04351	conserved Plasmodium protein, unknown function
PF3D7_0920400	4.22137	conserved Plasmodium protein, unknown function
PF3D7_1344700	1.78353	conserved Plasmodium protein, unknown function
PF3D7_0212100	2.0711	conserved Plasmodium protein, unknown function
PF3D7_0510000	1.58451	conserved Plasmodium protein, unknown function
PF3D7_1327500	2.54917	conserved Plasmodium protein, unknown function
PF3D7_1421600	2.07723	conserved Plasmodium protein, unknown function
PF3D7_1353300	1.97472	conserved Plasmodium protein, unknown function
PF3D7_0315300	2.68759	conserved Plasmodium protein, unknown function
PF3D7_0531000	1.20359	conserved Plasmodium protein, unknown function
PF3D7_1021200	1.13122	conserved Plasmodium protein, unknown function
PF3D7_1469900	2.32975	conserved Plasmodium protein, unknown function
PF3D7_0924400	2.61975	conserved Plasmodium protein, unknown function
PF3D7_1331200	3.85312	conserved Plasmodium protein, unknown function
PF3D7_0417400	2.18189	conserved Plasmodium protein, unknown function
PF3D7_0411800	1.38444	conserved Plasmodium protein, unknown function
PF3D7_0910200	2.12893	conserved Plasmodium protein, unknown function
PF3D7_0604300	2.07731	conserved Plasmodium protein, unknown function
PF3D7_0619700	2.64959	conserved Plasmodium protein, unknown function
PF3D7_0815500	4.59427	conserved Plasmodium protein, unknown function
PF3D7_1462100	2.64983	conserved Plasmodium protein, unknown function
PF3D7_0423600	1.97418	conserved Plasmodium protein, unknown function
PF3D7_0407800	2.40121	conserved Plasmodium protein, unknown function
PF3D7_1134300	1.11465	conserved Plasmodium protein, unknown function
PF3D7_1425800	1.74336	conserved Plasmodium protein, unknown function
PF3D7_0502600	1.46894	conserved Plasmodium protein, unknown function
PF3D7_1018300	3.52227	conserved Plasmodium protein, unknown function
PF3D7_0309900	1.9072	conserved Plasmodium protein, unknown function
PF3D7_1419000	2.17978	conserved Plasmodium protein, unknown function
PF3D7_1457100	4.10199	conserved Plasmodium protein, unknown function
PF3D7_1026000	1.42609	conserved Plasmodium protein, unknown function
PF3D7_0529800	2.83349	conserved Plasmodium protein, unknown function
PF3D7_1140200	1.22402	conserved Plasmodium protein, unknown function
PF3D7_0820900	1.71223	conserved Plasmodium protein, unknown function
PF3D7_0207100	1.67779	conserved Plasmodium protein, unknown function
PF3D7_0803100	2.7259	conserved Plasmodium protein, unknown function
PF3D7_1122400	3.83828	conserved Plasmodium protein, unknown function
PF3D7_1007400	2.41239	conserved Plasmodium protein, unknown function
PF3D7_0216900	1.34859	conserved Plasmodium protein, unknown function
PF3D7_1328200	2.19098	conserved Plasmodium protein, unknown function
PF3D7_1432800	1.29721	conserved Plasmodium protein, unknown function
PF3D7_0608900	2.35661	conserved Plasmodium protein, unknown function
PF3D7_1431200	3.54563	conserved Plasmodium protein, unknown function
PF3D7_1203500	1.24313	conserved Plasmodium protein, unknown function
PF3D7_0729100	1.71011	conserved Plasmodium protein, unknown function
PF3D7_0607900	2.70065	conserved Plasmodium protein, unknown function
PF3D7_1226900	1.84144	conserved Plasmodium protein, unknown function
PF3D7_1425700	2.36321	conserved Plasmodium protein, unknown function
PF3D7_0604000	1.75836	conserved Plasmodium protein, unknown function
PF3D7_0506800	1.22851	conserved Plasmodium protein, unknown function
PF3D7_0728300	1.80584	conserved Plasmodium protein, unknown function
PF3D7_0317300	3.2272	conserved Plasmodium protein, unknown function
PF3D7_1005900	2.10808	conserved Plasmodium protein, unknown function
PF3D7_1357400	2.65804	conserved Plasmodium protein, unknown function
PF3D7_0418700	1.52621	conserved Plasmodium protein, unknown function
PF3D7_1147300	3.07206	conserved Plasmodium protein, unknown function
PF3D7_1409700	4.29656	conserved Plasmodium protein, unknown function
PF3D7_1205800	2.2726	conserved Plasmodium protein, unknown function
PF3D7_0416900	1.08715	conserved Plasmodium protein, unknown function
PF3D7_0916200	4.04274	conserved Plasmodium protein, unknown function
PF3D7_0928700	3.30321	conserved Plasmodium protein, unknown function
PF3D7_0706100	1.6242	conserved Plasmodium protein, unknown function
PF3D7_1127800	3.28608	conserved Plasmodium protein, unknown function
PF3D7_0521300	2.01961	conserved Plasmodium protein, unknown function
PF3D7_1419700	3.30043	conserved Plasmodium protein, unknown function
PF3D7_1308400	2.33251	conserved Plasmodium protein, unknown function
PF3D7_1128000.2	2.34332	conserved Plasmodium protein, unknown function
PF3D7_0208400	3.05839	conserved Plasmodium protein, unknown function
PF3D7_1327300	2.55433	conserved Plasmodium protein, unknown function
PF3D7_0713900	1.30132	conserved Plasmodium protein, unknown function
PF3D7_1440400	1.44878	conserved Plasmodium protein, unknown function
PF3D7_0103300	3.52877	conserved Plasmodium protein, unknown function
PF3D7_0920600	2.34837	conserved Plasmodium protein, unknown function
PF3D7_1217700	2.03144	conserved Plasmodium protein, unknown function
PF3D7_0717600	2.98372	conserved Plasmodium protein, unknown function
PF3D7_0530000	4.53109	conserved Plasmodium protein, unknown function
PF3D7_1122500	1.70009	conserved Plasmodium protein, unknown function
PF3D7_1412100	3.92405	conserved Plasmodium protein, unknown function
PF3D7_1248700	1.98647	conserved Plasmodium protein, unknown function
PF3D7_1111400	2.53913	conserved Plasmodium protein, unknown function
PF3D7_1449900	1.65976	conserved Plasmodium protein, unknown function
PF3D7_0616600	1.20407	conserved Plasmodium protein, unknown function
PF3D7_1328300	1.79864	conserved Plasmodium protein, unknown function
PF3D7_1012900	4.42841	conserved Plasmodium protein, unknown function
PF3D7_0725300	3.93043	conserved Plasmodium protein, unknown function
PF3D7_0307700	2.79004	conserved Plasmodium protein, unknown function
PF3D7_1362700	2.65074	conserved Plasmodium protein, unknown function
PF3D7_1439300	3.40459	conserved Plasmodium protein, unknown function
PF3D7_0824900	2.27474	conserved Plasmodium protein, unknown function
PF3D7_1473700	1.3169	conserved Plasmodium protein, unknown function
PF3D7_1356100	3.46057	conserved Plasmodium protein, unknown function
PF3D7_0924600	4.93464	conserved Plasmodium protein, unknown function
PF3D7_1206300	3.69844	conserved Plasmodium protein, unknown function
PF3D7_1406500	1.92263	conserved Plasmodium protein, unknown function
PF3D7_0525200	2.92918	conserved Plasmodium protein, unknown function
PF3D7_0615800	4.03622	conserved Plasmodium protein, unknown function
PF3D7_0218200	2.67325	conserved Plasmodium protein, unknown function
PF3D7_1432300	1.32529	conserved Plasmodium protein, unknown function
PF3D7_1311200	3.73353	conserved Plasmodium protein, unknown function
PF3D7_1209400	3.19747	conserved Plasmodium protein, unknown function
PF3D7_1314700	1.64943	conserved Plasmodium protein, unknown function
PF3D7_0529000	2.51633	conserved Plasmodium protein, unknown function
PF3D7_1446500	2.40568	conserved Plasmodium protein, unknown function
PF3D7_0314500	2.93551	conserved Plasmodium protein, unknown function
PF3D7_1218500	2.68707	conserved Plasmodium protein, unknown function
PF3D7_1462300	1.13998	conserved Plasmodium protein, unknown function
PF3D7_0521000	2.75539	conserved Plasmodium protein, unknown function
PF3D7_1207200	2.69197	conserved Plasmodium protein, unknown function
PF3D7_0512800	3.44524	conserved Plasmodium protein, unknown function
PF3D7_1123800	2.05181	conserved Plasmodium protein, unknown function
PF3D7_1229600	2.20113	conserved Plasmodium protein, unknown function
PF3D7_1352200	1.69079	conserved Plasmodium protein, unknown function
PF3D7_1364400	2.86539	conserved Plasmodium protein, unknown function
PF3D7_0316000	1.07324	conserved Plasmodium protein, unknown function
PF3D7_0524300	2.40692	conserved Plasmodium protein, unknown function
PF3D7_0323000	2.02589	conserved Plasmodium protein, unknown function
PF3D7_1013200	1.66767	conserved Plasmodium protein, unknown function
PF3D7_0717100	3.34858	conserved Plasmodium protein, unknown function
PF3D7_0608100	3.04497	conserved Plasmodium protein, unknown function
PF3D7_1109100	2.32107	conserved Plasmodium protein, unknown function
PF3D7_1451200	2.05979	conserved Plasmodium protein, unknown function
PF3D7_0723800	2.00111	conserved Plasmodium protein, unknown function
PF3D7_0412000	4.12419	conserved Plasmodium protein, unknown function
PF3D7_1351900	3.71286	conserved Plasmodium protein, unknown function
PF3D7_1303400	2.29193	conserved Plasmodium protein, unknown function
PF3D7_0616900	2.47833	conserved Plasmodium protein, unknown function
PF3D7_1233800	2.24399	conserved Plasmodium protein, unknown function
PF3D7_1455300	2.66092	conserved Plasmodium protein, unknown function
PF3D7_0406500	1.11485	conserved Plasmodium protein, unknown function
PF3D7_0214300	1.26424	conserved Plasmodium protein, unknown function
PF3D7_1227700	3.31742	conserved Plasmodium protein, unknown function
PF3D7_0809400	1.93891	conserved Plasmodium protein, unknown function
PF3D7_1307700	1.65734	conserved Plasmodium protein, unknown function
PF3D7_1439200	5.42743	conserved Plasmodium protein, unknown function
PF3D7_1349500	2.07987	conserved Plasmodium protein, unknown function
PF3D7_1350500	2.36289	conserved Plasmodium protein, unknown function
PF3D7_0104200	4.9241	conserved Plasmodium protein, unknown function
PF3D7_1448300	3.4136	conserved Plasmodium protein, unknown function
PF3D7_1117900	3.32058	conserved Plasmodium protein, unknown function
PF3D7_0615900	1.43901	conserved Plasmodium protein, unknown function
PF3D7_0926500	2.99892	conserved Plasmodium protein, unknown function
PF3D7_0720200	2.17208	conserved Plasmodium protein, unknown function
PF3D7_1337900	4.66135	conserved Plasmodium protein, unknown function
PF3D7_1135600	1.19669	conserved Plasmodium protein, unknown function
PF3D7_0507800	2.93734	conserved Plasmodium protein, unknown function
PF3D7_0404300	2.60861	conserved Plasmodium protein, unknown function
PF3D7_1225600	1.08849	conserved Plasmodium protein, unknown function
PF3D7_0624200	1.75577	conserved Plasmodium protein, unknown function
PF3D7_0205600	2.42993	conserved Plasmodium protein, unknown function
PF3D7_1443400	1.56782	conserved Plasmodium protein, unknown function
PF3D7_1452900	3.26645	conserved Plasmodium protein, unknown function
PF3D7_1012100	1.59324	conserved Plasmodium protein, unknown function
PF3D7_0916400	1.25364	conserved Plasmodium protein, unknown function
PF3D7_0807600	1.80286	conserved Plasmodium protein, unknown function
PF3D7_0606600	2.32733	conserved Plasmodium protein, unknown function
PF3D7_0323100	2.2761	conserved Plasmodium protein, unknown function
PF3D7_0719400	1.76552	conserved Plasmodium protein, unknown function
PF3D7_1450500	2.62947	conserved Plasmodium protein, unknown function
PF3D7_1468100	1.72565	conserved Plasmodium protein, unknown function
PF3D7_1404900	2.33929	conserved Plasmodium protein, unknown function
PF3D7_1335700	2.6516	conserved Plasmodium protein, unknown function
PF3D7_0212500	1.93279	conserved Plasmodium protein, unknown function
PF3D7_0730500	2.31704	conserved Plasmodium protein, unknown function
PF3D7_1036900	2.34558	conserved Plasmodium protein, unknown function
PF3D7_0103100	2.05097	conserved Plasmodium protein, unknown function
PF3D7_1369600	4.19129	conserved Plasmodium protein, unknown function
PF3D7_0208100.2	2.30227	conserved Plasmodium protein, unknown function
PF3D7_0821400	1.68927	conserved Plasmodium protein, unknown function
PF3D7_1343100	2.40982	conserved Plasmodium protein, unknown function
PF3D7_1346400	1.59441	conserved Plasmodium protein, unknown function
PF3D7_1422700	3.11807	conserved Plasmodium protein, unknown function
PF3D7_1241200	1.73036	conserved Plasmodium protein, unknown function
PF3D7_0604900	2.92767	conserved Plasmodium protein, unknown function
PF3D7_1236000	4.77548	conserved Plasmodium protein, unknown function
PF3D7_0723900	1.85961	conserved Plasmodium protein, unknown function
PF3D7_1237200	2.65059	conserved Plasmodium protein, unknown function
PF3D7_1305300	3.39123	conserved Plasmodium protein, unknown function
PF3D7_1034500	2.57012	conserved Plasmodium protein, unknown function
PF3D7_1319400	2.18551	conserved Plasmodium protein, unknown function
PF3D7_1330800	2.2053	conserved Plasmodium protein, unknown function
PF3D7_1458300	1.36543	conserved Plasmodium protein, unknown function
PF3D7_0614400	2.45108	conserved Plasmodium protein, unknown function
PF3D7_0307900	1.21362	conserved Plasmodium protein, unknown function
PF3D7_1473500	4.13057	conserved Plasmodium protein, unknown function
PF3D7_1309800	1.99958	conserved Plasmodium protein, unknown function
PF3D7_0210900	1.98855	conserved Plasmodium protein, unknown function
PF3D7_1366900	2.83287	conserved Plasmodium protein, unknown function
PF3D7_0804300	4.10889	conserved Plasmodium protein, unknown function
PF3D7_1433700	1.38864	conserved Plasmodium protein, unknown function
PF3D7_1138700	1.40767	conserved Plasmodium protein, unknown function
PF3D7_1124300	4.10383	conserved Plasmodium protein, unknown function
PF3D7_1225700	2.26429	conserved Plasmodium protein, unknown function
PF3D7_0317400	3.70391	conserved Plasmodium protein, unknown function
PF3D7_1110100	3.98102	conserved Plasmodium protein, unknown function
PF3D7_0205100	1.35646	conserved Plasmodium protein, unknown function
PF3D7_0323800	1.84325	conserved Plasmodium protein, unknown function
PF3D7_0203400	1.48416	conserved Plasmodium protein, unknown function
PF3D7_1207000	2.12792	conserved Plasmodium protein, unknown function
PF3D7_0202600.2	1.78849	conserved Plasmodium protein, unknown function
PF3D7_1402800	3.14842	conserved Plasmodium protein, unknown function
PF3D7_1306700	5.21848	conserved Plasmodium protein, unknown function
PF3D7_1358200	3.92459	conserved Plasmodium protein, unknown function
PF3D7_1333900	2.29041	conserved Plasmodium protein, unknown function
PF3D7_1431400	1.15376	conserved Plasmodium protein, unknown function
PF3D7_1308700	3.50856	conserved Plasmodium protein, unknown function
PF3D7_0514200	3.50452	conserved Plasmodium protein, unknown function
PF3D7_0924100	3.05623	conserved Plasmodium protein, unknown function
PF3D7_0616100	2.67392	conserved Plasmodium protein, unknown function
PF3D7_0323600	2.42593	conserved Plasmodium protein, unknown function
PF3D7_1352000	3.92701	conserved Plasmodium protein, unknown function
PF3D7_1339700	2.22174	conserved Plasmodium protein, unknown function
PF3D7_0107100	1.8493	conserved Plasmodium protein, unknown function
PF3D7_0611800	2.00155	conserved Plasmodium protein, unknown function
PF3D7_0603800	4.60505	conserved Plasmodium protein, unknown function
PF3D7_1325400	1.46018	conserved Plasmodium protein, unknown function
PF3D7_1458500	1.95305	conserved Plasmodium protein, unknown function
PF3D7_0914100	2.36331	conserved Plasmodium protein, unknown function
PF3D7_1330100	4.02789	conserved Plasmodium protein, unknown function
PF3D7_0813400	2.03606	conserved Plasmodium protein, unknown function
PF3D7_0210200	2.44844	conserved Plasmodium protein, unknown function
PF3D7_1218200	1.16064	conserved Plasmodium protein, unknown function
PF3D7_1028600	1.37014	conserved Plasmodium protein, unknown function
PF3D7_1451000	2.09349	conserved Plasmodium protein, unknown function
PF3D7_1241300	4.46731	conserved Plasmodium protein, unknown function
PF3D7_1475100	2.57173	conserved Plasmodium protein, unknown function
PF3D7_1315200	1.43615	conserved Plasmodium protein, unknown function
PF3D7_1134400	1.90327	conserved Plasmodium protein, unknown function
PF3D7_1347900	2.16477	conserved Plasmodium protein, unknown function
PF3D7_1208100	3.40981	conserved Plasmodium protein, unknown function
PF3D7_0930100	2.3139	conserved Plasmodium protein, unknown function
PF3D7_0418100	2.15175	conserved Plasmodium protein, unknown function
PF3D7_1237500	1.80798	conserved Plasmodium protein, unknown function
PF3D7_1344900	1.19801	conserved Plasmodium protein, unknown function
PF3D7_1002700	3.51611	conserved Plasmodium protein, unknown function
PF3D7_1309000	1.14659	conserved Plasmodium protein, unknown function
PF3D7_0727900	3.49338	conserved Plasmodium protein, unknown function
PF3D7_1433800	2.48187	conserved Plasmodium protein, unknown function
PF3D7_0521900	1.52886	conserved Plasmodium protein, unknown function
PF3D7_1114900	2.62304	conserved Plasmodium protein, unknown function
PF3D7_1221500	4.1346	conserved Plasmodium protein, unknown function
PF3D7_1325500	1.40315	conserved Plasmodium protein, unknown function
PF3D7_1314000	1.30046	conserved Plasmodium protein, unknown function
PF3D7_1460500	3.1522	conserved Plasmodium protein, unknown function
PF3D7_1140900	3.73652	conserved Plasmodium protein, unknown function
PF3D7_1215100	2.15718	conserved Plasmodium protein, unknown function
PF3D7_1210400	1.59327	conserved Plasmodium protein, unknown function
PF3D7_1322200	2.791	conserved Plasmodium protein, unknown function
PF3D7_0202400	1.2002	conserved Plasmodium protein, unknown function
PF3D7_1133700	1.36669	conserved Plasmodium protein, unknown function
PF3D7_1105800	5.67038	conserved Plasmodium protein, unknown function
PF3D7_1425300	1.29437	conserved Plasmodium protein, unknown function
PF3D7_1460200	2.1789	conserved Plasmodium protein, unknown function
PF3D7_0707200	2.00461	conserved Plasmodium protein, unknown function
PF3D7_1251600	5.33015	conserved Plasmodium protein, unknown function
PF3D7_1447700	2.78152	conserved Plasmodium protein, unknown function
PF3D7_1024800	2.36648	conserved Plasmodium protein, unknown function
PF3D7_0913100	1.45967	conserved Plasmodium protein, unknown function
PF3D7_0827600	2.0589	conserved Plasmodium protein, unknown function
PF3D7_0606000	1.78568	conserved Plasmodium protein, unknown function
PF3D7_1474400	1.00508	conserved Plasmodium protein, unknown function
PF3D7_0603100	1.50612	conserved Plasmodium protein, unknown function
PF3D7_1336700	3.9668	conserved Plasmodium protein, unknown function
PF3D7_1231000	3.84822	conserved Plasmodium protein, unknown function
PF3D7_0729600	4.51531	conserved Plasmodium protein, unknown function
PF3D7_1443600	2.36673	conserved Plasmodium protein, unknown function
PF3D7_1413700	1.25657	conserved Plasmodium protein, unknown function
PF3D7_1024100	1.24212	conserved Plasmodium protein, unknown function
PF3D7_1030300	3.83943	conserved Plasmodium protein, unknown function
PF3D7_1329500	3.26319	conserved Plasmodium protein, unknown function
PF3D7_1244400	2.2178	conserved Plasmodium protein, unknown function
PF3D7_1228700	3.06805	conserved Plasmodium protein, unknown function
PF3D7_1460800	5.11662	conserved Plasmodium protein, unknown function
PF3D7_1426800	3.56808	conserved Plasmodium protein, unknown function
PF3D7_0505400	1.25079	conserved Plasmodium protein, unknown function
PF3D7_0306500	4.31209	conserved Plasmodium protein, unknown function
PF3D7_1320300	2.70144	conserved Plasmodium protein, unknown function
PF3D7_0819000	3.21387	conserved Plasmodium protein, unknown function
PF3D7_0813500	2.62891	conserved Plasmodium protein, unknown function
PF3D7_0727000	1.97571	conserved Plasmodium protein, unknown function
PF3D7_0608400	2.57266	conserved Plasmodium protein, unknown function
PF3D7_1031300	2.16842	conserved Plasmodium protein, unknown function
PF3D7_1417700	1.51808	conserved Plasmodium protein, unknown function
PF3D7_1340300	3.20307	conserved Plasmodium protein, unknown function
PF3D7_1315300	3.67629	conserved Plasmodium protein, unknown function
PF3D7_0506500	2.30539	conserved Plasmodium protein, unknown function
PF3D7_0415700	2.3866	conserved Plasmodium protein, unknown function
PF3D7_0314600	1.84539	conserved Plasmodium protein, unknown function
PF3D7_1466200	3.23813	conserved Plasmodium protein, unknown function
PF3D7_1362900	4.60106	conserved Plasmodium protein, unknown function
PF3D7_1208900	1.74225	conserved Plasmodium protein, unknown function
PF3D7_1364200	2.87725	conserved Plasmodium protein, unknown function
PF3D7_0811800	2.43782	conserved Plasmodium protein, unknown function
PF3D7_1224700	1.98315	conserved Plasmodium protein, unknown function
PF3D7_1328000	1.61499	conserved Plasmodium protein, unknown function
PF3D7_1421300	2.3089	conserved Plasmodium protein, unknown function
PF3D7_0908400	2.97443	conserved Plasmodium protein, unknown function
PF3D7_1453400	2.32456	conserved Plasmodium protein, unknown function
PF3D7_0607700	3.40638	conserved Plasmodium protein, unknown function
PF3D7_0930400.2	2.11363	conserved Plasmodium protein, unknown function
PF3D7_1359600	2.75123	conserved Plasmodium protein, unknown function
PF3D7_1231900	2.71025	conserved Plasmodium protein, unknown function
PF3D7_1365000	1.88526	conserved Plasmodium protein, unknown function
PF3D7_0308100	1.39034	conserved Plasmodium protein, unknown function
PF3D7_1110900	1.37033	conserved Plasmodium protein, unknown function
PF3D7_1309700	3.49897	conserved Plasmodium protein, unknown function
PF3D7_0526800	2.79448	conserved Plasmodium protein, unknown function
PF3D7_0215400	1.81844	conserved Plasmodium protein, unknown function
PF3D7_0609700	1.79038	conserved Plasmodium protein, unknown function
PF3D7_1317400	2.81007	conserved Plasmodium protein, unknown function
PF3D7_1335800	2.79938	conserved Plasmodium protein, unknown function
PF3D7_1223200	1.75266	conserved Plasmodium protein, unknown function
PF3D7_1203100	2.79382	conserved Plasmodium protein, unknown function
PF3D7_1013600	1.43011	conserved Plasmodium protein, unknown function
PF3D7_1018700	1.85036	conserved Plasmodium protein, unknown function
PF3D7_1363400	1.49734	conserved Plasmodium protein, unknown function
PF3D7_1205600	1.32845	conserved Plasmodium protein, unknown function
PF3D7_1406200	2.06392	conserved Plasmodium protein, unknown function
PF3D7_0727100	2.52877	conserved Plasmodium protein, unknown function
PF3D7_1455700	1.01942	conserved Plasmodium protein, unknown function
PF3D7_0624400	3.46574	conserved Plasmodium protein, unknown function
PF3D7_0903500	2.76718	conserved Plasmodium protein, unknown function
PF3D7_1417600	1.48446	conserved Plasmodium protein, unknown function
PF3D7_1361800	1.96684	conserved Plasmodium protein, unknown function
PF3D7_0617200	1.08613	conserved Plasmodium protein, unknown function
PF3D7_0409800	2.55053	conserved Plasmodium protein, unknown function
PF3D7_1415600	2.59467	conserved Plasmodium protein, unknown function
PF3D7_0504800	3.08734	conserved Plasmodium protein, unknown function
PF3D7_0305500	2.40789	conserved Plasmodium protein, unknown function
PF3D7_0410900	2.7383	conserved Plasmodium protein, unknown function
PF3D7_1468900	3.63533	conserved Plasmodium protein, unknown function
PF3D7_1457400	3.18144	conserved Plasmodium protein, unknown function
PF3D7_1140700	2.64225	conserved Plasmodium protein, unknown function
PF3D7_1411500	1.44899	conserved Plasmodium protein, unknown function
PF3D7_0917000	3.78829	conserved Plasmodium protein, unknown function
PF3D7_0714200	4.27725	conserved Plasmodium protein, unknown function
PF3D7_0607600	1.98633	conserved Plasmodium protein, unknown function
PF3D7_1338600	2.92464	conserved Plasmodium protein, unknown function
PF3D7_1312100	3.41697	conserved Plasmodium protein, unknown function
PF3D7_0630600	3.41099	conserved Plasmodium protein, unknown function
PF3D7_0812100	2.25662	conserved Plasmodium protein, unknown function
PF3D7_1471300	1.39045	conserved Plasmodium protein, unknown function
PF3D7_1021000	4.99564	conserved Plasmodium protein, unknown function
PF3D7_1228900	1.89864	conserved Plasmodium protein, unknown function
PF3D7_0715200	3.18543	conserved Plasmodium protein, unknown function
PF3D7_1412400	1.02558	conserved Plasmodium protein, unknown function
PF3D7_1302500	2.2864	conserved Plasmodium protein, unknown function
PF3D7_1024700	3.14954	conserved Plasmodium protein, unknown function
PF3D7_1334500	2.00911	conserved Plasmodium protein, unknown function
PF3D7_0819600	2.91575	conserved Plasmodium protein, unknown function
PF3D7_1366300	1.96111	conserved Plasmodium protein, unknown function
PF3D7_0215600	2.49519	conserved Plasmodium protein, unknown function
PF3D7_0519600	2.40989	conserved Plasmodium protein, unknown function
PF3D7_1452600	2.41881	conserved Plasmodium protein, unknown function
PF3D7_0107400	1.46621	conserved Plasmodium protein, unknown function
PF3D7_1343500	4.40357	conserved Plasmodium protein, unknown function
PF3D7_0724700	1.51209	conserved Plasmodium protein, unknown function
PF3D7_0911400	2.32543	conserved Plasmodium protein, unknown function
PF3D7_0529400.2	1.73859	conserved Plasmodium protein, unknown function
PF3D7_1008100	1.75442	conserved Plasmodium protein, unknown function
PF3D7_0110000	2.35446	conserved Plasmodium protein, unknown function
PF3D7_0716300	3.76647	conserved Plasmodium protein, unknown function
PF3D7_1467600	2.05297	conserved Plasmodium protein, unknown function
PF3D7_1326600	2.13071	conserved Plasmodium protein, unknown function
PF3D7_1031600	1.52696	conserved Plasmodium protein, unknown function (GEXP15)
PF3D7_1234200	2.76184	conserved Plasmodium protein, unknown function, pseudogene
PF3D7_0903000	1.73874	conserved protein, unknown function
PF3D7_1475200	3.46333	conserved protein, unknown function
PF3D7_0518000	3.04904	conserved protein, unknown function
PF3D7_1105700	3.78838	conserved protein, unknown function
PF3D7_1434800	2.79487	conserved protein, unknown function
PF3D7_1233100	3.58965	conserved protein, unknown function
PF3D7_1201900	2.60414	conserved protein, unknown function
PF3D7_1226700	1.41569	conserved protein, unknown function
PF3D7_1405700	2.10806	conserved protein, unknown function
PF3D7_1104400	2.59544	conserved protein, unknown function
PF3D7_0825500	2.22169	conserved protein, unknown function
PF3D7_1015100	2.90512	conserved protein, unknown function
PF3D7_1248500	1.39651	conserved protein, unknown function
PF3D7_1427900	1.39695	conserved protein, unknown function
PF3D7_1214400	3.90916	conserved protein, unknown function
PF3D7_0109700	1.61006	conserved protein, unknown function
PF3D7_0519800	2.13792	conserved protein, unknown function
PF3D7_1314500	1.52953	cop-coated vesicle membrane protein p24 precursor, putative
PF3D7_0623100	1.67639	coronin binding protein, putative
PF3D7_0317700	3.21251	CPSF (cleavage and polyadenylation specific factor), subunit A, putative
PF3D7_0320200	4.9958	CPW-WPC family protein
PF3D7_0813200	2.59882	CS domain protein, putative
PF3D7_0920200	1.00683	CS-domain containing protein, conserved in Apicomplexa
PF3D7_0904900	2.9946	Cu2 -transporting ATPase, putative (CUP)
PF3D7_0629800	3.78923	cullin-like protein, putative
PF3D7_0811000	3.57592	cullin-like protein, putative
PF3D7_0321900	2.97398	cyclic amine resistance locus protein
PF3D7_1227500	2.8097	cyclin (CYC2)
PF3D7_0605500	3.3658	cyclin dependent kinase binding protein, putative
PF3D7_1463700	3.06683	cyclin homologue (CYC1)
PF3D7_1227600	1.80071	cyclin related protein, putative
PF3D7_1458000	4.30041	cysteine proteinase falcipain 1
PF3D7_1115400	1.98053	cysteine proteinase falcipain 3
PF3D7_1364100	2.43486	cysteine-rich surface protein (Pf92)
PF3D7_1410200	2.26136	cytidine triphosphate synthetase
PF3D7_0302500	1.43184	cytoadherence linked asexual protein 3.1 (CLAG3.1)
PF3D7_0935800	1.67763	cytoadherence linked asexual protein 9 (CLAG9)
PF3D7_0935400	2.00224	cytoadherence linked protein
PF3D7_0519300	3.88357	cytochrome c oxidase assembly protein (heme A: farnesyltransferase), putative
PF3D7_1435000	1.30763	cytochrome c oxidase assembly protein, putative
PF3D7_1462700	3.07869	cytochrome c1 precursor, putative
PF3D7_1244800	2.36067	cytoplasmic translation machinery associated protein, putative
PF3D7_0708000	2.61432	cytoskeleton associated protein, putative
PF3D7_0524400	2.09475	cytosolic preribosomal GTP-binding protein, putative
PF3D7_0113800	1.25823	DBL containing protein, unknown function
PF3D7_1324500	1.66261	DEAD box helicase, putative
PF3D7_0310500	2.79832	DEAD box helicase, putative
PF3D7_0218400	3.52597	DEAD/DEAH box ATP-dependent RNA helicase, putative
PF3D7_0721300	1.41786	DEAD/DEAH box ATP-dependent RNA helicase, putative
PF3D7_1241800	2.32984	DEAD/DEAH box ATP-dependent RNA helicase, putative
PF3D7_1251500	3.06502	DEAD/DEAH box ATP-dependent RNA helicase, putative
PF3D7_1302700	2.27823	DEAD/DEAH box ATP-dependent RNA helicase, putative
PF3D7_1439100	1.16673	DEAD/DEAH box helicase, putative
PF3D7_1106600	2.9421	DEAD/DEAH box helicase, putative
PF3D7_0903400	3.48781	DEAD/DEAH box helicase, putative
PF3D7_0513600	2.43527	deoxyribodipyrimidine photolyase (photoreactivating enzyme, DNA photolyase), putative
PF3D7_1021600	2.80156	deoxyribose-phosphate aldolase, putative
PF3D7_0930500	3.79204	diacylglycerol kinase, putative (DGK1)
PF3D7_1324800	1.24046	dihydrofolate synthase/folylpolyglutamate synthase (DHFS-FPGS)
PF3D7_1320800	2.12014	dihydrolipamide succinyltransferase component of 2-oxoglutarate dehydrogenase complex
PF3D7_0303700	2.41225	dihydrolipoamide acyltransferase, putative
PF3D7_0404700	2.21502	dipeptidyl peptidase 3 (DPAP3)
PF3D7_0727300	1.96477	DNA (cytosine-5)-methyltransferase, putative (DNMT2)
PF3D7_0934100	1.58384	DNA excision-repair helicase, putative
PF3D7_1223300	2.00309	DNA gyrase subunit A (GyrA)
PF3D7_1227100	1.1515	DNA helicase 60 (DH60)
PF3D7_0818700	1.63081	DNA helicase, putative
PF3D7_1112600	2.5011	DNA helicase, putative
PF3D7_0918600	1.83731	DNA helicase, putative
PF3D7_1304100	1.81196	DNA ligase I (LigI)
PF3D7_1427500	1.84836	DNA mismatch repair protein Msh2p, putative
PF3D7_1405400	3.22124	DNA mismatch repair protein, putative
PF3D7_0625300	3.77675	DNA polymerase 1, putative
PF3D7_0411900	2.59825	DNA polymerase alpha
PF3D7_1017000	1.67818	DNA polymerase delta catalytic subunit
PF3D7_0630300	1.233	DNA polymerase epsilon, catalytic subunit a, putative
PF3D7_1037000	1.84044	DNA polymerase zeta catalytic subunit, putative
PF3D7_1368800	2.19675	DNA repair endonuclease, putative
PF3D7_0206000	2.9086	DNA repair endonuclease, putative
PF3D7_0107800	2.70671	DNA repair exonuclease Mre11, putative
PF3D7_1037600	2.54079	DNA repair helicase rad25, putative
PF3D7_1011700	1.97591	DNA repair protein RAD23, putative
PF3D7_0803400	2.11228	DNA repair protein rad54, putative
PF3D7_0910500	1.71522	DNA repair protein REV1, putative
PF3D7_1250800	2.82064	DNA repair protein rhp16, putative
PF3D7_0505500	2.69666	DNA repair protein, putative
PF3D7_0605800	1.78227	DNA repair-like protein, putative
PF3D7_0416300	1.94235	DNA replication licensing factor, putative
PF3D7_1449400	2.64662	DNA replication related protein, putative
PF3D7_1433500	2.91904	DNA topoisomerase II, putative
PF3D7_1409300	3.79452	DNA-damage inducible protein, putative
PF3D7_1425400	2.87856	DNA-directed DNA polymerase, putative
PF3D7_1134700	1.92442	DNA-directed RNA polymerase 1, subunit 2, putative
PF3D7_0110400	2.76769	DNA-directed RNA polymerase 2, putative
PF3D7_1307600	2.97747	DNA-directed RNA polymerase alpha chain, putative
PF3D7_0215700	2.75507	DNA-directed RNA polymerase II second largest subunit, putative
PF3D7_1206600	1.074	DNA-directed RNA polymerase III subunit, putative
PF3D7_0303300	2.26107	DNA-directed RNA polymerase subunit I, putative
PF3D7_1472700	2.42475	DNA-directed RNA polymerase, alpha subunit, putative
PF3D7_1408400	2.7829	DNA-repair helicase, putative
PF3D7_0814200	2.04297	DNA/RNA-binding protein Alba 1 (ALBA1)
PF3D7_1106700	3.94997	dna2/nam7 helicase family member, putative
PF3D7_1010200	1.45649	DNA2/NAM7 helicase, putative
PF3D7_1473200	2.01919	DnaJ protein, putative
PF3D7_1307200	2.24684	DnaJ protein, putative
PF3D7_0523400	1.0637	DnaJ protein, putative
PF3D7_0823800	3.96401	DnaJ protein, putative
PF3D7_1126300	1.72655	DnaJ protein, putative
PF3D7_1143200	4.96604	DnaJ protein, putative
PF3D7_1149600	1.65782	DnaJ protein, putative
PF3D7_0715800	5.19617	drug/metabolite exporter, drug/metabolite transporter
PF3D7_0309000	2.77322	dual specificity phosphatase (YVH1)
PF3D7_1145400	1.28154	dynamin-like protein (DYN1)
PF3D7_1465800	1.79159	dynein beta chain, putative
PF3D7_1122900	2.3034	dynein heavy chain, putative
PF3D7_1426300	1.57848	dynein-associated protein, putative
PF3D7_0826100	2.45554	E3 ubiquitin-protein ligase, putative
PF3D7_1033200	2.15054	early transcribed membrane protein 10.2 (ETRAMP10.2)
PF3D7_0423700	1.1108	early transcribed membrane protein 4 (ETRAMP4)
PFC10_API0028	2.81198	elongation factor (tufA)
PF3D7_0913200	3.91508	elongation factor 1-beta (EF-1beta)
PF3D7_1451100	3.15677	elongation factor 2
PF3D7_1233000	1.28041	elongation factor G (EF-G)
PF3D7_0602400	2.78665	elongation factor G (EF-G)
PF3D7_0931000	3.63098	elongation factor Tu, putative
PF3D7_0319200	2.33201	endonuclease/exonuclease/phosphatase family protein, putative
PF3D7_1222300	3.93986	endoplasmin homolog precursor, putative
PF3D7_0731500	1.53254	erythrocyte binding antigen-175 (EBA175)
PF3D7_0533100	2.70618	erythrocyte membrane protein 1 (PfEMP1), truncated (VAR1CSA)
PF3D7_1100200	2.408	erythrocyte membrane protein 1, PfEMP1 (VAR)
PF3D7_0412700	1.54595	erythrocyte membrane protein 1, PfEMP1 (VAR)
PF3D7_1240300	3.08843	erythrocyte membrane protein 1, PfEMP1 (VAR)
PF3D7_1200600	1.16218	erythrocyte membrane protein 1, PfEMP1 (VAR2CSA)
PF3D7_0201900	2.54042	erythrocyte membrane protein 3 (EMP3)
PF3D7_0422200	2.56285	erythrocyte membrane-associated antigen
PF3D7_0703500	2.87295	erythrocyte membrane-associated antigen
PF3D7_1124600	3.33364	ethanolamine kinase, putative
PF3D7_1347700	3.35457	ethanolamine-phosphate cytidylyltransferase, putative (ECT)
PF3D7_1444500	2.19535	eukaryotic initiation factor 2alpha kinase 1 (EIK1)
PF3D7_0422700	3.55086	eukaryotic initiation factor, putative
PF3D7_1410600	1.0566	eukaryotic translation initiation factor 2 gamma subunit, putative
PF3D7_1250600	1.79514	eukaryotic translation initiation factor 2b, subunit 2, putative
PF3D7_0716800	3.39786	eukaryotic translation initiation factor 3 37.28 kDa subunit, putative
PF3D7_0918300	2.0729	eukaryotic translation initiation factor 3 subunit 5, putative
PF3D7_1007900	3.63263	eukaryotic translation initiation factor 3 subunit 7, putative
PF3D7_0528200	2.31067	eukaryotic translation initiation factor 3, subunit 6, putative
PF3D7_1206700	2.78639	eukaryotic translation initiation factor 5, putative
PF3D7_1019000	1.81018	eukaryotic translation initiation factor subunit eIF2A, putative
PF3D7_0815600	3.15479	eukaryotic translation initiation factor, putative
PF3D7_0725000	1.53215	exonuclease I, putative
PF3D7_1106300	3.97887	exonuclease, putative
PF3D7_0909400	2.30256	exoribonuclease, putative
PF3D7_1337300	1.47011	exoribonuclease, putative
PF3D7_1449700	1.424	exosome complex exonuclease RRP6, putative (RRP6)
PF3D7_1471100	1.34572	exported protein 2 (EXP2)
PF3D7_0718100	1.1588	exported serine/threonine protein kinase (EST)
PF3D7_1315900	3.04823	exportin 1-like protein, putative
PF3D7_0302900	4.54607	exportin 1, putative
PF3D7_1441400	2.42578	FACT complex subunit SSRP1, putative;with=GeneDB:PBANKA_130530 (FACT-S)
PF3D7_0911900	4.01328	falstatin (ICP)
PF3D7_1318100	1.52621	ferredoxin, putative
PF3D7_1413500	2.11518	FeS assembly ATPase SufC (SufC)
PF3D7_1407100	3.72736	fibrillarin, putative (NOP1)
PF3D7_0408500	1.55281	flap endonuclease 1 (FEN1)
PF3D7_1034400	3.67138	flavoprotein subunit of succinate dehydrogenase (SDHA)
PF3D7_1102400	1.80936	flavoprotein, putative
PF3D7_0530900	1.03681	formin 1, putative
PF3D7_1025000	2.50826	formin 2, putative
PF3D7_1219000	2.69762	formin 2, putative
PF3D7_1444800	3.35535	fructose-bisphosphate aldolase
PF3D7_1253000	3.78711	gametocyte erythrocyte cytosolic protein (GECO)
PF3D7_1038400	1.75455	gametocyte-specific protein (Pf11-1)
PF3D7_1455500	1.0765	gamma-adaptin, putative
PF3D7_1038100	5.71937	GDP dissociation inhibitor domain containing protein
PF3D7_0423500	1.30763	glideosome associated protein with multiple membrane spans 2 (GAPM2)
PF3D7_0515700	1.87665	glideosome-associated protein 40, putative (GAP40)
PF3D7_0918000	3.9203	glideosome-associated protein 50,secreted acid phosphatase (GAP50)
PF3D7_1025100	2.27287	glucosamine-fructose-6-phosphate aminotransferase, putative
PF3D7_1436000	3.43653	glucose-6-phosphate isomerase (GPI)
PF3D7_0802000	1.59696	glutamate dehydrogenase, putative (GDHc)
PF3D7_1349200	2.56531	glutamate--tRNA ligase, putative
PF3D7_1446900	1.40375	glutaminyl-peptide cyclotransferase, putative
PF3D7_0416100	3.83859	glutamyl-tRNA(Gln) amidotransferase subunit A, putative
PF3D7_0628800	3.81135	glutamyl-tRNA(Gln) amidotransferase subunit B, putative
PF3D7_0306300	2.47527	glutaredoxin 1 (GRX1)
PF3D7_1419800.2	4.86199	glutathione reductase
PF3D7_0512200	1.04576	glutathione synthetase (GS)
PF3D7_1406300	1.10933	glycerophodiester phosphodiesterase, putative
PF3D7_1132900	4.46269	glycine cleavage H protein (GCVH)
PF3D7_1365500	1.48982	glycine cleavage T protein, putative (GCVT)
PF3D7_1016300	1.06227	glycophorin binding protein (GBP)
PF3D7_1030600	2.78525	glycoprotease, putative
PF3D7_1420400	1.43005	glycyl-tRNA synthetase,glycine--tRNA ligase
PF3D7_1113700	3.96407	glyoxalase I (GloI)
PF3D7_1017300.2	2.25046	golgi re-assembly stacking protein 2
PF3D7_1128700	2.02467	GPI8p transamidase
PF3D7_0824300	2.42112	GTP binding protein, putative
PF3D7_1358900	3.83404	GTP binding protein, putative
PF3D7_1217300	3.03246	GTP binding protein, putative
PF3D7_1411600	1.22971	GTP binding protein, putative
PF3D7_0722400	1.54132	GTP binding protein, putative
PF3D7_1224000	2.35829	GTP cyclohydrolase I (GTP-CH)
PF3D7_0313500	3.1211	GTP-binding protein EngA, putative
PF3D7_0715600	2.89966	GTP-binding translation elongation factor tu family protein, putative
PF3D7_1473100	2.70296	GTPase activator, putative
PF3D7_0904000	3.04927	GTPase activator, putative
PF3D7_0410700	2.14621	GTPase, putative
PF3D7_1442900	3.43655	guanine nucleotide exchange factor, putative
PF3D7_0303200	2.15063	HAD superfamily protein, putative
PF3D7_1033400	2.23775	haloacid dehalogenase-like hydrolase, putative
PF3D7_1250300	1.18378	Hbeta58/Vps26 protein homolog, putative
PF3D7_1116800	1.88596	heat shock protein 101 (HSP101)
PF3D7_0213100	4.12186	heat shock protein 40, putative
PF3D7_0501100.2	2.33187	heat shock protein 40, type II
PF3D7_1015600	3.20863	heat shock protein 60 (HSP60)
PF3D7_0917900	2.52323	heat shock protein 70 (Hsp70-2)
PF3D7_1134000	2.02587	heat shock protein 70 (Hsp70-3)
PF3D7_0818900	1.10348	heat shock protein 70 (Hsp70)
PF3D7_0831700	1.52073	heat shock protein 70, putative (HSP70-x)
PF3D7_1344200	2.31916	heat shock protein 70, putative (HSP70-y)
PF3D7_0708500	4.59459	heat shock protein 86 family protein
PF3D7_0708400	1.65384	heat shock protein 90 (HSP90)
PF3D7_1118200	2.51158	heat shock protein 90, putative
PF3D7_1443900	2.38779	heat shock protein 90, putative (HSP90)
PF3D7_1108700	3.05803	heat shock protein DnaJ homologue Pfj2
PF3D7_1211400	3.73389	heat shock protein DNAJ homologue Pfj4 (PfJ4)
PF3D7_0909900	1.91816	helicase with Zn-finger motif, putative
PF3D7_0624000	3.25961	hexokinase (HK)
PF3D7_0204700	2.02133	hexose transporter (HT)
PF3D7_0817900	5.80039	high mobility group protein (HMGB2)
PF3D7_0929400	1.8444	high molecular weight rhoptry protein 2 (RhopH2)
PF3D7_0905400	1.28466	high molecular weight rhoptry protein 3 (RhopH3)
PF3D7_0823300	2.33587	histone acetyltransferase GCN5 (GCN5)
PF3D7_0416400	1.72863	histone acetyltransferase, putative (HAT1)
PF3D7_1118600	3.01207	histone acetyltransferase, putative (MYST)
PF3D7_0925700	1.42683	histone deacetylase (HDAC1)
PF3D7_1008000	1.69194	histone deacetylase, putative
PF3D7_1472200	3.67484	histone deacetylase, putative
PF3D7_0617800	5.17582	histone H2A (H2A)
PF3D7_0320900	4.26301	histone H2A variant, putative (H2A.Z)
PF3D7_0714000	2.44311	histone H2B variant, putative (H2Bv)
PF3D7_1227800	2.49342	histone S-adenosyl methyltransferase, putative
PF3D7_1221000	2.4121	histone-lysine N-methyltransferase, H3 lysine-4 specific
PF3D7_1309400	1.67417	HORMA domain protein, putative
PF3D7_1437900	1.49692	HSP40, subfamily A, putative
PF3D7_1434300	2.3658	Hsp70/Hsp90 organizing protein (HOP)
PF3D7_0724200	1.54595	immunoglobulin-binding protein 1-related, putative
PF3D7_0815200	2.53775	importin beta, putative
PF3D7_1471200	2.47842	inorganic anion exchanger, inorganic anion antiporter (SulP)
PF3D7_0802500	3.26192	inositol phosphatase, putative
PF3D7_1316100	2.46083	inositol polyphosphate kinase, putative
PF3D7_0705500	2.03844	inositol-phosphate phosphatase, putative
PF3D7_1354200	2.55611	inositol-polyphosphate 5-phosphatase, putative
PF3D7_1118300	2.48152	insulinase, putative
PF3D7_1103400	2.51941	iron-sulfur assembly protein, sufD, putative
PF3D7_1345700	3.11364	isocitrate dehydrogenase (NADP), mitochondrial precursor (IDH)
PF3D7_1332900	1.14367	isoleucine-tRNA ligase, putative
PF3D7_1225100	2.56477	isoleucyl-tRNA synthetase, putative
PF3D7_1108000	1.44804	IWS1-like protein, putative
PF3D7_0809900	1.45721	JmjC domain containing protein (JmjC1)
PF3D7_0524000	2.61846	karyopherin beta (KASbeta)
PF3D7_1022600	1.1298	kelch protein, putative
PF3D7_1125800	2.16696	kelch protein, putative
PF3D7_0514800	3.85379	kinase, putative
PF3D7_0806600	2.94457	kinesin-like protein, putative
PF3D7_0317500	3.98464	kinesin-like protein, putative
PF3D7_0111000	2.35204	kinesin, putative
PF3D7_1324900	3.80196	L-lactate dehydrogenase (LDH)
PF3D7_1457700	2.09273	large ribosomal subunit nuclear export factor, putative
PF3D7_1126400	1.35236	large ribosomal subunit processing factor, putative
PF3D7_1354300	1.23102	large subunit rRNA methyltransferase, putative
PF3D7_1020000	1.70699	large subunit rRNA processing RRM protein, putative
PF3D7_0212900	3.90337	Leu/Phe-tRNA protein transferase, putative
PF3D7_1032800	1.61152	leucine-rich repeat protein (LRR1)
PF3D7_1228100	3.7941	leucine-rich repeat protein (LRR13)
PF3D7_1432400	1.3865	leucine-rich repeat protein (LRR5)
PF3D7_0906700	2.0912	leucine-rich repeat protein (LRR9)
PF3D7_0622800	3.59197	leucyl tRNA synthase
PF3D7_1427100	3.88321	lipase, putative
PF3D7_0107500	2.03038	lipid/sterol:H symporter
PF3D7_0220000	1.38385	liver stage antigen 3 (LSA3)
PF3D7_0405700	1.8411	lysine decarboxylase, putative
PF3D7_1211600	2.07337	lysine-specific histone demethylase 1, putative (LSD1)
PF3D7_1350100	1.97348	lysine-tRNA ligase, putative
PF3D7_0709700	1.35406	lysophospholipase, putative
PF3D7_1252600	3.61795	lysophospholipase, putative
PF3D7_1476800	2.69447	lysophospholipase, putative
PF3D7_0102400	2.56346	lysophospholipase, putative, pseudogene
PF3D7_1311800	2.71162	M1-family alanyl aminopeptidase (M1AAP)
PF3D7_1229400	2.4615	macrophage migration inhibitory factor (MIF)
PF3D7_0801800	1.69214	mannose-6-phosphate isomerase, putative
PF3D7_0500800	1.07568	mature parasite-infected erythrocyte surface antigen,erythrocyte membrane protein 2 (MESA)
PF3D7_1370300	1.70787	membrane associated histidine-rich protein (MAHRP1)
PF3D7_1003600	1.25311	membrane skeletal protein IMC1-related (ALV5)
PF3D7_1147800.2	1.61119	merozoite adhesive erythrocytic binding protein
PF3D7_0930300	2.92545	merozoite surface protein 1 (MSP1)
PF3D7_0206900.2	2.11202	merozoite surface protein 5
PF3D7_1028700	2.1788	merozoite TRAP-like protein (MTRAP)
PF3D7_0914300	3.41492	met-10 like protein, putative
PF3D7_1416200	1.51506	metacaspase-like protein (MCA3)
PF3D7_1020400	2.46304	methyltransferase, putative
PF3D7_0705000	1.54627	methyltransferase, putative
PF3D7_1324200	1.17865	micro-fibrillar-associated protein, putative
PF3D7_0321700	1.62842	microtubule and actin binding protein, putative
PF3D7_1417800	2.5174	minchromosome maintenance (MCM) complex subunit (MCM2)
PF3D7_1317100	1.39677	minchromosome maintenance (MCM) complex subunit (MCM4)
PF3D7_1355100	2.33244	minchromosome maintenance (MCM) complex subunit (MCM6)
PF3D7_0527000	2.2993	minchromosome maintenance (MCM) complex subunit, putative (MCM3)
PF3D7_1211700	4.53754	minchromosome maintenance (MCM) complex subunit, putative (MCM5)
PF3D7_0705400	2.00159	minchromosome maintenance (MCM) complex subunit, putative (MCM7)
PF3D7_1211300	1.10724	minichromosome maintenance protein, putative
PF3D7_0609400	1.3666	mitochondrial cardiolipin synthase, putative (CLS)
PF3D7_1368700	3.66847	mitochondrial carrier protein, putative
PF3D7_1223800	3.45023	mitochondrial carrier protein, putative
PF3D7_0603200	3.47497	mitochondrial chaperone BCS1, putative
PF3D7_1434700	4.19697	mitochondrial import inner membrane translocase subunit tim17, putative
PF3D7_1125400	3.31039	mitochondrial inner membrane translocase subunit tim44, putative
PF3D7_1210000	1.39419	mitochondrial ribosomal protein L1-2 precursor, putative
PF3D7_1110600	1.35236	mitochondrial ribosomal protein L11 precursor, putative
PF3D7_0519100	3.88445	mitochondrial ribosomal protein L14 precursor, putative
PF3D7_1431000	2.18546	mitochondrial ribosomal protein L17-2 precursor, putative
PF3D7_1474100	2.67596	mitochondrial ribosomal protein L20 precursor, putative
PF3D7_1422100	2.09871	mitochondrial ribosomal protein L21 precursor, putative
PF3D7_0626900	3.55917	mitochondrial ribosomal protein L46 precursor, putative
PF3D7_0932600	1.83803	mitochondrial ribosomal protein S6 precursor, putative
PF3D7_0718400	3.54297	mitochondrial ribosomal protein S8 precursor, putative
PF3D7_1137100	3.32204	mitochondrial ribosomal protein S9 precursor, putative
PF3D7_1359300	1.42196	mitotic control protein dis3 homologue, putative (RRP44)
PF3D7_0511300	1.97533	MORN repeat protein, putative
PF3D7_1235500	2.1706	mRNA methyltransferase, putative
PF3D7_1308900	3.34026	mRNA-decapping enzyme 2, putative (DCP2)
PF3D7_1032100	2.57563	mRNA-decapping enzyme subunit 1, putative (DCP1)
PF3D7_1334800	1.69583	MSP7-like protein (MSRP2)
PF3D7_0216600	2.50386	MtN3-like protein
PF3D7_0212800	3.34637	multidrug efflux pump, putative
PF3D7_0523000	1.71663	multidrug resistance protein (MDR1)
PF3D7_1447900	2.20466	multidrug resistance protein 2 (heavy metal transport family) (MDR2)
PF3D7_0112200	1.48358	multidrug resistance-associated protein 1 (MRP1)
PF3D7_1033600	2.26499	myb2 transcription factor, putative (Myb2)
PF3D7_0511800	2.29378	myo-inositol 1-phosphate synthase, putative
PF3D7_1342600	1.69828	myosin A (MyoA)
PF3D7_0503600	1.11497	myosin B (MyoB)
PF3D7_1329100	3.4827	myosin C (MyoC)
PF3D7_0613900	2.33196	myosin E, putative (PfmyoE)
PF3D7_1130000	1.95754	N-acetyl glucosamine phosphate mutase, putative
PF3D7_0109500	1.96332	N-acetyltransferase, putative
PF3D7_0303000	1.01466	N-ethylmaleimide sensitive fusion protein, putative
PF3D7_0917100	4.17921	N-glycosylase/DNA lyase, putative
PF3D7_1350700	3.4574	N6-adenine-specific methylase, putative
PF3D7_1435300	2.62772	NAD(P)H-dependent glutamate synthase, putative
PF3D7_1124100	2.86796	neutral-sphingomyelinase activation factor protein, putative
PF3D7_0629100	1.96131	nicotinate phosphoribosyltransferase, putative
PF3D7_1211900	3.5298	non-SERCA-type Ca2 -transporting P-ATPase (ATP4)
PF3D7_1417200	3.12961	NOT family protein, putative
PF3D7_0104800	4.1658	novel putative transporter 1;with=GeneDB:PBANKA_020830 (NPT1)
PF3D7_0507700	1.38751	nuclear protein localization protein 4, putative (NPL4)
PF3D7_0612900	2.25216	nucleolar GTP-binding protein 1, putative
PF3D7_0203700	1.99666	nucleolar preribosomal assembly protein, putative
PF3D7_0818400	1.98474	nucleolar preribosomal assembly protein, putative (UTP24)
PF3D7_0722600	2.4199	nucleolar rRNA processing protein, putative
PF3D7_1347200	3.91687	nucleoside transporter 1 (NT1)
PF3D7_0824400	3.99066	nucleoside transporter 2 (NT2)
PF3D7_1203700	1.09087	nucleosome assembly protein (NAPL)
PF3D7_0919000	1.63292	nucleosome assembly protein (NAPS)
PF3D7_0933600	1.19043	organelle processing peptidase, putative
PF3D7_0614300	3.2738	organic anion transporter
PF3D7_1203000	1.2203	origin recognition complex subunit 1 (ORC1)
PF3D7_0705300	3.65712	origin recognition complex subunit 2, putative (ORC2)
PF3D7_0608800	2.28625	ornithine aminotransferase (OAT)
PF3D7_1023200	2.20827	orotidine monophosphate decarboxylase (OMPDC)
PF3D7_1131800	3.00341	oxysterol-binding protein-related protein 2
PF3D7_1352700	2.51387	P-loop containing nucleoside triphosphate hydrolase, putative
PF3D7_0319000	2.19672	P-type ATPase, putative (ATPase7)
PF3D7_0310400	1.51317	parasite-infected erythrocyte surface protein (PIESP1)
PF3D7_0501200	1.08766	parasite-infected erythrocyte surface protein (PIESP2)
PF3D7_1129100	1.63623	parasitophorous vacuolar protein 1 (PV1)
PF3D7_1358000	3.21649	patatin-like phospholipase, putative
PF3D7_0924000	3.29741	patatin-like phospholipase, putative
PF3D7_1233300	1.85457	pentatricopeptide repeat protein, putative
PF3D7_0809600	1.88959	peptidase family C50, putative
PF3D7_0408900.2	2.18627	peptidase, M22 family, putative
PF3D7_1428600	2.62028	peptide chain release factor 1, putative
PF3D7_0212300	2.95934	peptide chain release factor subunit 1, putative
PF3D7_0907900	1.79938	peptide deformylase (PDF)
PF3D7_0804800	3.49454	peptidyl-prolyl cis-trans isomerase (CYP24)
PF3D7_0310200	1.36937	phd finger protein, putative
PF3D7_0109800	1.73288	phenylalanyl-tRNA synthetase, putative
PF3D7_1464600	3.01892	phosphatase, putative
PF3D7_0820200	2.84831	phosphatidylglycerophosphate synthase (PGPS)
PF3D7_0311300	3.58097	phosphatidylinositol 3- and 4-kinase, putative
PF3D7_0515300	1.09281	phosphatidylinositol 3-kinase (PI3K)
PF3D7_0509800	1.87583	phosphatidylinositol 4-kinase
PF3D7_0419900	1.69722	phosphatidylinositol 4-kinase, putative
PF3D7_1351000	3.1753	phosphatidylinositol transfer protein, putative
PF3D7_0110600	2.44301	phosphatidylinositol-4-phosphate 5-kinase (PIP5K)
PF3D7_1214100	3.06393	phosphatidylinositol-glycan biosynthesis class O protein, putative
PF3D7_0927900	4.03868	phosphatidylserine decarboxylase (PSD)
PF3D7_1342800	1.54119	phosphoenolpyruvate carboxykinase (PEPCK)
PF3D7_1426700	3.25365	phosphoenolpyruvate carboxylase, putative (PEPC)
PF3D7_0413500	2.95038	phosphoglucomutase-2 (PGM2)
PF3D7_0922500	1.27047	phosphoglycerate kinase (PGK)
PF3D7_0310300	3.33998	phosphoglycerate mutase, putative
PF3D7_1120100	1.3434	phosphoglycerate mutase, putative (PGM1)
PF3D7_0720700	1.47094	phosphoinositide-binding protein, putative
PF3D7_1013500	3.51039	phosphoinositide-specific phospholipase C (PI-PLC)
PF3D7_0209100	2.51674	phospholipase A2, putative
PF3D7_1325100	2.1507	phosphoribosylpyrophosphate synthetase
PF3D7_1408000	1.81591	plasmepsin II
PF3D7_1407800	2.60136	plasmepsin IV (PM4)
PF3D7_1323500	2.8931	plasmepsin V (PMV)
PF3D7_1148800	4.05397	Plasmodium exported protein (hyp11), unknown function
PF3D7_0936200	1.75562	Plasmodium exported protein (hyp11), unknown function
PF3D7_0221200	2.99803	Plasmodium exported protein (hyp15), unknown function
PF3D7_1478600	2.32919	Plasmodium exported protein (hyp17), unknown function
PF3D7_1301700	2.98082	Plasmodium exported protein (hyp8), unknown function (GEXP07)
PF3D7_0201500	3.35015	Plasmodium exported protein (hyp9), unknown function
PF3D7_0220700	1.38322	Plasmodium exported protein (hyp9), unknown function
PF3D7_0220600	1.54368	Plasmodium exported protein (hyp9), unknown function
PF3D7_0832200.2	2.15562	Plasmodium exported protein (PHISTa-like), unknown function
PF3D7_0402000	1.32544	Plasmodium exported protein (PHISTa), unknown function
PF3D7_0532300	2.41809	Plasmodium exported protein (PHISTb), unknown function
PF3D7_1401600	1.23847	Plasmodium exported protein (PHISTb), unknown function
PF3D7_1201000	2.0671	Plasmodium exported protein (PHISTb), unknown function
PF3D7_0201600	2.99436	Plasmodium exported protein (PHISTb), unknown function
PF3D7_0532400	3.97276	Plasmodium exported protein (PHISTb), unknown function
PF3D7_1477500	2.18189	Plasmodium exported protein (PHISTb), unknown function
PF3D7_1252800	1.88587	Plasmodium exported protein (PHISTb), unknown function
PF3D7_0402100	3.24783	Plasmodium exported protein (PHISTb), unknown function
PF3D7_0401800	2.31362	Plasmodium exported protein (PHISTb), unknown function (PfD80)
PF3D7_0731300	2.62663	Plasmodium exported protein (PHISTb), unknown function (PfG174)
PF3D7_0902700	2.11274	Plasmodium exported protein (PHISTb), unknown function, pseudogene
PF3D7_0219800	2.87719	Plasmodium exported protein (PHISTc), unknown function
PF3D7_1001800	2.03067	Plasmodium exported protein (PHISTc), unknown function
PF3D7_0801000	1.20171	Plasmodium exported protein (PHISTc), unknown function
PF3D7_1302300	3.87984	Plasmodium exported protein, unknown function
PF3D7_0220200	3.79347	Plasmodium exported protein, unknown function
PF3D7_0701900	2.05093	Plasmodium exported protein, unknown function
PF3D7_1302000	3.50954	Plasmodium exported protein, unknown function
PF3D7_1401200	2.86044	Plasmodium exported protein, unknown function
PF3D7_0301400	3.83938	Plasmodium exported protein, unknown function
PF3D7_0301500	2.54701	Plasmodium exported protein, unknown function
PF3D7_1149400	2.35979	Plasmodium exported protein, unknown function
PF3D7_0901800	1.02515	Plasmodium exported protein, unknown function
PF3D7_1149100.2	1.25151	Plasmodium exported protein, unknown function
PF3D7_0113200	1.83665	Plasmodium exported protein, unknown function
PF3D7_0831300	1.14302	Plasmodium exported protein, unknown function (GEXP13)
PF3D7_0402400	2.15917	Plasmodium exported protein, unknown function (GEXP18)
PF3D7_0401700	4.17789	Plasmodium exported protein, unknown function, pseudogene
PF3D7_1478700	1.33609	Plasmodium exported protein, unknown function, pseudogene
PF3D7_0831900	1.47958	Plasmodium exported protein, unknown function, pseudogene
PF3D7_0114300	3.61194	Plasmodium exported protein, unknown function, pseudogene
PF3D7_1411400	1.93363	plastid replication-repair enzyme (PREX)
PF3D7_0625600	1.43301	poly(A) polymerase PAP, putative
PF3D7_1107300	2.17426	polyadenylate-binding protein-interacting protein 1, putative (PAIP1)
PF3D7_1360900	1.44983	polyadenylate-binding protein, putative
PF3D7_1224300	2.65398	polyadenylate-binding protein, putative (PABP)
PF3D7_0606500	1.62961	polypyrimidine tract binding protein, putative
PF3D7_1227200	3.10112	potassium channel protein (K1)
PF3D7_0612600	3.41325	PP-loop family protein, putative
PF3D7_1406400	1.48734	PPR repeat protein (PPR)
PF3D7_1402700	1.07129	pre-mRNA splicing factor, putative
PF3D7_0311100	1.07734	pre-mRNA splicing factor, putative
PF3D7_1220100	1.86122	pre-mRNA splicing factor, putative
PF3D7_1022400	1.97777	pre-mRNA splicing factor, putative
PF3D7_1407300	3.13542	pre-mRNA splicing factor, putative
PF3D7_1132600	1.81496	pre-mRNA splicing factor, putative
PF3D7_0308600	3.25025	pre-mRNA-processing factor 19, putative (PRPF19)
PF3D7_1110200	1.25053	pre-mRNA-processing factor 6, putative (PRPF6)
PF3D7_0405400	1.71591	pre-mRNA-processing-splicing factor 8, putative (PRPF8)
PF3D7_0517300	2.36333	pre-mRNA-splicing factor (SR1)
PF3D7_1231600	2.08862	pre-mRNA-splicing factor ATP-dependent RNA helicase PRP2, putative (PRP2)
PF3D7_1030100	1.51944	pre-mRNA-splicing factor ATP-dependent RNA helicase PRP22, putative (PRP22)
PF3D7_1235900	2.38918	pre-mRNA-splicing factor SYF1, putative (XAB2)
PF3D7_0422500	2.58448	pre-mRNA-splicing helicase BRR2, putative (BRR2)
PF3D7_1416900	2.30854	prefoldin subunit 2, putative
PF3D7_0718500	3.91822	prefoldin subunit 3, putative
PF3D7_1312700	2.7359	probable protein, unknown function
PF3D7_1476500	2.82655	probable protein, unknown function
PF3D7_0906800	3.75104	probable protein, unknown function
PF3D7_1361900	4.22886	proliferating cell nuclear antigen (PCNA)
PF3D7_0925300	4.21052	prolyl-t-RNA synthase, putative
PF3D7_0205900	2.22019	proteasome 26S regulatory subunit, putative
PF3D7_0317000	1.2696	proteasome component C8, putative
PF3D7_0931800	2.27485	proteasome precursor, putative
PF3D7_0317800	4.34395	proteasome regulatory protein, putative
PF3D7_1338100	1.91572	proteasome regulatory subunit, putative
PF3D7_0727400	4.71779	proteasome subunit alpha type 5, putative
PF3D7_0807800	2.45351	proteasome subunit alpha type 5, putative
PF3D7_1328100	1.65872	proteasome subunit beta type 7 precursor, putative
PF3D7_1011400	2.1164	proteasome subunit beta type-5
PF3D7_0919400	4.36402	protein disulfide isomerase (PDI9)
PF3D7_1121700	2.06008	protein GCN20 (GCN20)
PF3D7_1121300	2.83607	protein kinase (TKL2)
PF3D7_1238900	1.81996	protein kinase 2 (PK2)
PF3D7_0817500	1.34536	protein kinase c inhibitor-like protein, putative
PF3D7_0628200	2.73434	protein kinase PK4 (PK4)
PF3D7_0926100	1.90873	protein kinase, putative
PF3D7_0203100	1.59284	protein kinase, putative
PF3D7_0926000	4.32487	protein kinase, putative
PF3D7_1106800	2.46398	protein kinase, putative
PF3D7_0211700	2.98177	protein kinase, putative (TKL1)
PF3D7_0623800	2.33934	protein kinase, putative (TKL4)
PF3D7_1138500	1.16513	protein phosphatase 2c
PF3D7_1309200	2.68472	protein phosphatase 2c-like protein, putative
PF3D7_0726900	1.63292	protein phosphatase, putative
PF3D7_0410300	1.89449	protein phosphatase, putative
PF3D7_0810300	1.30358	protein phosphatase, putative
PF3D7_1012700	5.34904	protein phosphatase, putative
PF3D7_1355700	2.52149	protein phosphatase, putative
PF3D7_1249300	4.62647	protein phosphatase, putative
PF3D7_1442500	3.14078	protein prenyltransferase alpha subunit, putative
PF3D7_1445400	2.95569	protein serine/threonine kinase-1 (CLK1)
PF3D7_1466100	3.50102	protein serine/threonine phosphatase
PF3D7_1230700	2.5972	protein transport protein Sec13, putative
PF3D7_0214100	1.93212	protein transport protein sec31 (SEC31)
PF3D7_1113100	2.79659	protein tyrosine phosphatase (PRL)
PF3D7_0513300	4.79673	purine nucleoside phosphorylase (PNP)
PF3D7_0621200	3.04701	pyridoxine biosynthesis protein PDX1 (Pdx1)
PF3D7_0626800	1.89548	pyruvate kinase (PyrK)
PF3D7_1037100	3.35785	pyruvate kinase 2
PF3D7_0807300	2.99786	Rab GTPase 18 (RAB18)
PF3D7_0513800	2.05884	Rab GTPase 1a (RAB1a)
PF3D7_0512600	2.06798	Rab GTPase 1b (Rab1b)
PF3D7_1144900	1.7321	Rab GTPase 6 (RAB6)
PF3D7_0903200	1.54858	Rab GTPase 7 (Rab7)
PF3D7_1467900	4.0724	rab GTPase activator, putative
PF3D7_1242800	3.50966	rab specific GDP dissociation inhibitor (rabGDI)
PF3D7_0419600	1.36494	ran binding protein 1, putative
PF3D7_1353400	1.91457	Ran-binding protein, putative
PF3D7_0628900	3.76094	RAP protein, putative
PF3D7_0707800	2.74476	RAP protein, putative
PF3D7_0826700	2.58843	receptor for activated c kinase (RACK)
PF3D7_1308800	2.17069	recombinase, putative
PF3D7_0919900	1.24279	regulator of chromosome condensation, putative
PF3D7_0322400	3.16189	regulator of initiation factor 2 (eIF2)
PF3D7_1005500	1.63496	regulator of nonsense transcripts, putative
PF3D7_0219600	2.09322	replication factor C subunit 1, putative
PF3D7_1111100	1.99883	replication factor C subunit 5, putative (RFC5)
PF3D7_0218000	3.98435	replication factor C, subunit 2, putative
PF3D7_0114000	1.7696	RESA-like protein with DnaJ domain, putative (GEXP06)
PF3D7_1038800	3.57417	RESA-like protein with PHIST and DnaJ domains
PF3D7_1335400	1.30138	reticulocyte binding protein 2 homologue a (RH2a)
PF3D7_1335300	2.09143	reticulocyte binding protein 2 homologue b (RH2b)
PF3D7_1345200	2.41576	rhomboid protease ROM6, putative (ROM6)
PF3D7_1452000	2.85265	rhoptry neck protein 2 (RON2)
PF3D7_1252100	2.50861	rhoptry neck protein 3 (RON3)
PF3D7_1116000	1.19359	rhoptry neck protein 4 (RON4)
PF3D7_1366400	1.40422	rhoptry protein (Rhop148)
PF3D7_1320000	3.42545	rhoptry protein 2, putative (PRP2)
PF3D7_1466900	2.88963	rhoptry protein, putative
PF3D7_0722200	1.14768	rhoptry-associated leucine zipper-like protein 1 (RALP1)
PF3D7_0218800	2.44733	ribonuclease P
PF3D7_0615400	2.53507	ribonuclease, putative
PF3D7_1437200	3.12795	ribonucleoside-diphosphate reductase, large subunit
PF3D7_1405600	2.47976	ribonucleotide reductase small subunit (RNR)
PF3D7_0706400	1.69327	ribosomal protein, L37e, putative
PF3D7_0208600	3.17156	ribosome-recycling factor, putative (RRF)
PF3D7_1372600	1.66259	rifin (RIF)
PF3D7_1149800	2.57016	rifin (RIF)
PF3D7_0732200	3.86803	rifin (RIF)
PF3D7_0533000	1.17647	rifin, pseudogene
PF3D7_1149200	1.55691	ring-infected erythrocyte surface antigen
PF3D7_0420100	5.2709	RIO-like serine/threonine kinase, putative (RIO2)
PF3D7_0716000	4.35605	RNA binding protein, putative
PF3D7_0605100	2.3043	RNA binding protein, putative
PF3D7_0606100	1.9567	RNA binding protein, putative
PF3D7_1405900	2.80984	RNA binding protein, putative
PF3D7_1022000	3.25529	RNA binding protein, putative
PF3D7_0823200	2.4755	RNA binding protein, putative
PF3D7_0416000	3.52051	RNA binding protein, putative
PF3D7_1002400.2	2.84048	RNA binding protein, putative
PF3D7_0923900	2.42672	RNA binding protein, putative
PF3D7_1004400	3.57335	RNA binding protein, putative
PF3D7_0629400	3.32235	RNA binding protein, putative
PF3D7_0728900	5.10887	RNA binding protein, putative
PF3D7_0811900	3.83711	RNA binding protein, putative
PF3D7_0807100	1.21753	RNA helicase, putative
PF3D7_1340600	1.34385	RNA lariat debranching enzyme, putative (DBR1)
PFC10_API0015	1.84332	RNA polymerase B (rpoB)
PF3D7_0509400	1.28246	RNA polymerase I (RNAPI)
PF3D7_0511500	2.38289	RNA pseudouridylate synthase, putative
PF3D7_0515000	1.67704	RNA recognition motif, putative
PF3D7_0322100	1.58635	RNA triphosphatase (Prt1)
PF3D7_0916700	1.14449	RNA-binding protein musashi, putative (HoMu)
PF3D7_1131000	2.18951	RNA-binding protein s1, putative
PF3D7_1368200	2.88345	RNAse L inhibitor protein, putative
PF3D7_0104900	3.35392	RNase MRP
PF3D7_0906000	2.48171	RNB-like protein, putative
PF3D7_1429400	2.7222	rRNA (adenosine-2'-O-)-methyltransferase, putative
PF3D7_1359400	1.03729	rRNA associated RNA binding protein, putative
PF3D7_0925200	3.77726	rRNA processing and telomere maintaining methyltransferase, putative
PF3D7_1106000	2.23753	RuvB DNA helicase, putative
PF3D7_0823100	2.13016	RWD domain-containing protein, putative
PF3D7_0520900	2.49448	S-adenosyl-L-homocysteine hydrolase (SAHH)
PF3D7_1033100	1.29125	S-adenosylmethionine decarboxylase/ornithine decarboxylase (AdoMetDC/ODC)
PF3D7_0922200	4.2217	S-adenosylmethionine synthetase (SAMS)
PF3D7_1316800	4.09359	sec20 homolog, putative
PF3D7_1361100	2.69011	Sec24 subunit a (SEC24a)
PF3D7_0405100	4.52114	Sec24 subunit b (SEC24b)
PF3D7_1346100	3.43434	Sec61 alpha subunit, PfSec61 (SEC61)
PF3D7_0309700	2.35245	SECIS-binding protein 2, putative (SBP2)
PF3D7_0108700	2.97025	secreted ookinete protein, putative (PSOP24)
PF3D7_0821800	1.01106	secretory complex protein 61 beta subunit (Sec61-beta)
PF3D7_1438100	4.072	secretory complex protein 62 (SEC62)
PF3D7_1318800	1.18614	secretory complex protein 63 (SEC63)
PF3D7_1233900	1.81591	sentrin-specific protease 1 (SENP1)
PF3D7_0801700	3.51259	sentrin-specific protease 2, putative (SENP2)
PF3D7_1116100	2.46749	serine esterase, putative
PF3D7_1235600	2.13071	serine hydroxymethyltransferase (SHMT)
PF3D7_0207900	1.53222	serine repeat antigen 2 (SERA2)
PF3D7_0207800	2.19137	serine repeat antigen 3 (SERA3)
PF3D7_0207600	2.92044	serine repeat antigen 5 (SERA5)
PF3D7_0207500	3.99979	serine repeat antigen 6 (SERA6)
PF3D7_0207400	1.97415	serine repeat antigen 7 (SERA7)
PF3D7_0902800	2.03291	serine repeat antigen 9 (SERA9)
PF3D7_0302100	1.95703	serine/threonine protein kinase (SRPK1)
PF3D7_1349300	3.04596	serine/threonine protein kinase (TKL3)
PF3D7_0102600	2.6996	serine/threonine protein kinase, FIKK family (FIKK1)
PF3D7_1016400	2.33445	serine/threonine protein kinase, FIKK family (FIKK10.1)
PF3D7_1039000	3.37523	serine/threonine protein kinase, FIKK family (FIKK10.2)
PF3D7_1200800	1.82409	serine/threonine protein kinase, FIKK family (FIKK12)
PF3D7_0424700	1.25602	serine/threonine protein kinase, FIKK family (FIKK4.2)
PF3D7_0902200	1.83712	serine/threonine protein kinase, FIKK family (FIKK9.3)
PF3D7_0805700	3.79072	serine/threonine protein kinase, FIKK family (TSTK0)
PF3D7_0731400	2.49451	serine/threonine protein kinase, FIKK family, pseudogene (FIKK7.2)
PF3D7_1441300	1.95431	serine/threonine protein kinase, putative
PF3D7_0704500	3.57718	serine/threonine protein kinase, putative
PF3D7_0928800	1.64104	serine/threonine protein kinase, putative
PF3D7_1121900	1.74161	serine/threonine protein kinase, putative
PF3D7_0309200	1.91935	serine/threonine protein kinase, putative (ARK2)
PF3D7_0927700	4.09746	serine/threonine protein phosphatase, putative
PF3D7_1018200	1.96864	serine/threonine protein phosphatase, putative
PF3D7_0802800	3.45081	serine/threonine protein phosphatase, putative
PF3D7_0713400	3.61869	serpentine receptor, putative (PfSR25)
PF3D7_1131100	1.39774	serpentine receptor, putative (SR1)
PF3D7_0717700	1.58028	seryl-tRNA synthetase, putative
PF3D7_0629700	2.05616	SET domain protein, putative (SET1)
PF3D7_1322100	3.86411	SET domain protein, putative (SET2)
PF3D7_0827800	2.44393	SET domain protein, putative (SET3)
PF3D7_0403900	2.13923	SET domain protein, putative (SET8)
PF3D7_0508100	1.35137	SET domain protein, putative (SET9)
PF3D7_0406200	3.42239	sexual stage-specific protein precursor (Pfs16)
PF3D7_1457000	1.35127	signal peptide peptidase (SPP)
PF3D7_1366600	1.23909	signal recognition particle receptor alpha subunit (SRPR-alpha)
PF3D7_0711400	2.27681	sin3 associated polypeptide p18-like protein
PF3D7_0508800	2.80563	single-stranded DNA-binding protein (SSB)
PF3D7_0501300	1.48503	skeleton-binding protein 1 (SBP1)
PF3D7_1304500	1.75585	small heat shock protein, putative
PF3D7_1125500	2.67539	small nuclear ribonucleoprotein D1, putative (SNRPD1)
PF3D7_1126900	1.64818	small nuclear ribonucleoprotein F, putative (SNRPF)
PF3D7_0510900	2.79102	small nucleolar RNA snoR04
PF3D7_1109000	2.33986	small nucleolar RNA snoR07
PF3D7_1109500	1.8722	small nucleolar RNA snoR09
PF3D7_1304800	1.88609	small nucleolar RNA snoR16
PF3D7_1341400	1.5818	small nucleolar RNA snoR20
PF3D7_1424300	5.44996	small nucleolar RNA snoR26
PF3D7_0106700	3.10294	small ribosomal subunit assembling AARP2 protein (AARP2)
PF3D7_1358100	1.64161	small subunit rRNA processing factor, putative
PF3D7_1207100	4.40369	small subunit rRNA processing factor, putative
PF3D7_1451900	1.52239	small subunit rRNA processing factor, putative
PF3D7_1008800	1.3748	small subunit rRNA processing protein, putative
PF3D7_0720100	3.16376	small subunit rRNA processing protein, putative
PF3D7_0530100	3.39302	SNARE protein, putative (SYN6)
PF3D7_1448600	2.89351	SNARE protein, putative (VTI1)
PF3D7_0624600	1.73098	SNF2 helicase, putative (ISWI)
PF3D7_0820000	2.95927	Snf2-related CBP activator, putative (SRCAP)
PF3D7_1217200	1.92352	snoRNA-associated small subunit rRNA processing protein, putative
PF3D7_1340900	1.1796	sodium-dependent phosphate transporter (PiT)
PF3D7_1303500	3.16272	sodium/hydrogen exchanger, Na , H antiporter (NHE)
PF3D7_1451800	2.3674	sortilin, putative
PF3D7_1129000	1.80333	spermidine synthase (SpdSyn)
PF3D7_0303500	2.94041	spindle pole body protein, putative
PF3D7_1474500	2.17285	splicing factor 3A subunit 1, putative (SF3A1)
PF3D7_0619900	2.18414	splicing factor 3A subunit 2, putative (SF3A2)
PF3D7_0924700	1.68514	splicing factor 3A subunit 3, putative (SF3A3)
PF3D7_0308900	1.55741	splicing factor 3B subunit 1, putative (SF3B1)
PF3D7_1461600	2.47532	splicing factor 3B subunit 2, putative (SF3B2)
PF3D7_1234800	1.36739	Splicing factor 3B subunit 3, putative (SF3B3)
PF3D7_1420000	2.42011	splicing factor 3B subunit 4, putative (SF3B4)
PF3D7_1321700	2.1719	splicing factor, putative
PF3D7_1123900	2.22398	splicing factor, putative
PF3D7_1149900	4.06373	stevor
PF3D7_0617600	4.02116	stevor (Stevor)
PF3D7_1372500	1.86991	stevor, pseudogene
PF3D7_1130700	3.66289	structural maintenance of chromosome protein, putative
PF3D7_0611100	2.37521	succinate dehydrogenase subunit 3, putative (SDH3)
PF3D7_1010300	1.84433	succinate dehydrogenase subunit 4, putative (SDH4)
PF3D7_1360700	2.09629	SUMO ligase, putative
PF3D7_0113100	1.58023	surface-associated interspersed gene 1.1 (SURFIN 1.1) (SURF1.1)
PF3D7_0830800	1.87862	surface-associated interspersed gene 8.2 (SURFIN8.2) (SURF8.2)
PF3D7_0323500	1.93115	survival of motor neuron (SMN)-like protein
PF3D7_0613700	1.74866	syntaxin binding protein, putative
PF3D7_0320300	1.58624	T-complex protein 1 epsilon subunit, putative
PF3D7_1248900	2.23764	tat-binding protein homolog
PF3D7_0112000	2.26076	TatD-like deoxyribonuclease, putative
PF3D7_1132200	5.28246	TCP-1/cpn60 chaperonin family, putative
PF3D7_1357800	1.87603	TCP-1/cpn60 chaperonin family, putative
PF3D7_1314200	1.71712	telomerase reverse transcriptase, putative (TERT)
PF3D7_1420200	2.26678	tetratricopeptide repeat family protein, putative
PF3D7_1241900	4.41607	Tetratricopeptide repeat protein, putative
PF3D7_0614000	3.86941	thiamin-phosphate pyrophosphorylase, putative
PF3D7_1457200	2.76546	thioredoxin 1 (TRX1)
PF3D7_1438900	1.30346	thioredoxin peroxidase 1 (Trx-Px1)
PF3D7_0923800.2	1.02998	thioredoxin reductase
PF3D7_0717900	1.27609	thioredoxin-like protein
PF3D7_1352500	1.93861	thioredoxin-related protein, putative
PF3D7_1126000	1.95894	threonyl-tRNA synthetase,Threonine--tRNA ligase
PF3D7_0919800	1.15417	TLD domain containing protein
PF3D7_0312200	1.28111	TPR domain containing protein
PF3D7_0714500	4.09567	transcription elongation factor s-II, putative
PF3D7_1244200	3.60196	transcription factor Tfb2, putative
PF3D7_0802100	2.34824	transcription factor with AP2 domain(s) (ApiAP2)
PF3D7_1222400	1.84866	transcription factor with AP2 domain(s) (ApiAP2)
PF3D7_0730300	2.96069	transcription factor with AP2 domain(s) (ApiAP2)
PF3D7_1466400	2.60804	transcription factor with AP2 domain(s) (ApiAP2)
PF3D7_0613800	1.79411	transcription factor with AP2 domain(s) (ApiAP2)
PF3D7_1139300	2.30679	transcription factor with AP2 domain(s) (ApiAP2)
PF3D7_0516800	2.15828	transcription factor with AP2 domain(s) (ApiAP2)
PF3D7_1107800	3.5788	transcription factor with AP2 domain(s) (ApiAP2)
PF3D7_1007700	1.09174	transcription factor with AP2 domain(s) (ApiAP2)
PF3D7_1317200	3.5391	transcription factor with AP2 domain(s) (ApiAP2)
PF3D7_1239200	2.28772	transcription factor with AP2 domain(s) (ApiAP2)
PF3D7_0420300	1.42568	transcription factor with AP2 domain(s) (ApiAP2)
PF3D7_1408200	1.37672	transcription factor with AP2 domain(s) (ApiAP2)
PF3D7_1456000	3.2163	transcription factor with AP2 domain(s) (ApiAP2)
PF3D7_1429200	1.23196	transcription factor with AP2 domain(s), putative (ApiAP2)
PF3D7_0934400	2.37665	transcription factor with AP2 domain(s), putative (ApiAP2)
PF3D7_0622900	2.83266	transcription factor with AP2 domain(s), putative (ApiAP2)
PF3D7_1449500	1.68337	transcription factor with AP2 domain(s), putative (ApiAP2)
PF3D7_0604100	1.07808	transcription factor with AP2 domain(s),SPE2-interacting protein (SIP2)
PF3D7_0717300	3.37786	transcription initiation factor IIE, alpha subunit, putative
PF3D7_0110800	3.50765	transcription initiation factor TFIIB, putative
PF3D7_0623600	1.21445	transcription or splicing factor-like protein, putative
PF3D7_1014600	1.90027	transcriptional coactivator ADA2 (ADA2)
PF3D7_1451400	1.68331	transcriptional regulatory protein sir2b (Sir2B)
PF3D7_1143400	2.27958	translation initiation factor eIF-1A, putative
PF3D7_0828500	2.50008	translation initiation factor EIF-2b alpha subunit, putative
PF3D7_1322300	2.43366	translation initiation factor EIF-2B subunit related
PF3D7_0827100	1.69041	translation initiation factor IF-2, putative
PF3D7_0516600	1.02755	translation initiation factor IF-2,sporozoite surface antigen MB2 (MB2)
PF3D7_0511000	4.38714	translationally controlled tumor protein homolog, putative
PF3D7_1436300	1.82388	translocon component PTEX150 (PTEX150)
PF3D7_0422100	2.64842	transmembrane emp24 domain-containing protein, putative
PF3D7_0312500	2.72884	transporter, putative
PF3D7_0914700	1.84489	transporter, putative
PF3D7_0523800	2.53206	transporter, putative
PF3D7_1203400	2.283	transporter, putative
PF3D7_0627700	2.18748	transportin
PF3D7_1442600	1.39214	TRAP-like protein,sporozoite-specific transmembrane protein S6 (TREP)
PF3D7_1439900	3.11423	triosephosphate isomerase (TIM)
PF3D7_1207600	2.41306	tRNA delta(2)-isopentenylpyrophosphate transferase, putative
PF3D7_1119100	2.11259	tRNA m(1)G methyltransferase, putative
PF3D7_1002200	1.64129	tryptophan-rich antigen 3 (PArt)
PF3D7_1353000	2.92614	tryptophan-rich antigen, pseudogene
PF3D7_1008700	2.50505	tubulin beta chain
PF3D7_0803700	4.50854	tubulin gamma chain (g-tub)
PF3D7_0109400	3.58412	tubulin-specific chaperone a, putative
PF3D7_0906900	2.04152	tubulin-specific chaperone, putative
PF3D7_1136300	2.22968	tudor staphylococcal nuclease (TSN)
PF3D7_1320400	5.22934	type I signal peptidase (SPB)
PF3D7_1117500	2.29243	tyrosine-tRNA ligase, putative
PF3D7_0807900	2.60982	tyrosyl-tRNA synthetase, putative
PF3D7_1402400	1.20407	U1 small nuclear ribonucleoprotein C, putative
PF3D7_1367100	4.30178	U1 small nuclear ribonucleoprotein, putative
PF3D7_1213100	4.10709	U1 spliceosomal RNA
PF3D7_0804600	3.88566	U2 snRNA/tRNA pseudouridine synthase, putative
PF3D7_1137000	4.43551	U2 spliceosomal RNA
PF3D7_1404500	5.46889	U3 small nucleolar ribonucleoprotein, U3 snoRNP, putative
PF3D7_1309300	1.25764	U4/U6 small nuclear ribonucleoprotein PRP3, putative (PRPF3)
PF3D7_0409100	4.76973	U4/U6 small nuclear ribonucleoprotein PRP31, putative (PRPF31)
PF3D7_0920900	3.39885	U4/U6 snRNA-associated-splicing factor, putative (PRP24)
PF3D7_0323700	5.55298	U4/U6.U5 tri-snRNP-associated protein 1, putative (SART1)
PF3D7_1003800	3.37558	U5 small nuclear ribonuclear protein, putative
PF3D7_1107000	1.5689	U6 snRNA-associated Sm-like protein LSm4, putative (LSM4)
PF3D7_1325000	1.80587	U6 snRNA-associated Sm-like protein LSm6, putative (LSM6)
PF3D7_1426900	1.35236	ubiquinol-cytochrome c reductase hinge protein, putative
PF3D7_1439400	1.89634	ubiquinol-cytochrome c reductase iron-sulfur subunit, putative
PF3D7_0413900	1.02715	ubiquitin carboxyl-terminal hydrolase a, putative
PF3D7_0104300	1.58897	ubiquitin carboxyl-terminal hydrolase, putative
PF3D7_0726500	2.65984	ubiquitin carboxyl-terminal hydrolase, putative
PF3D7_1243700	5.3331	ubiquitin conjugating enzyme E2, putative
PF3D7_0305700	1.81925	ubiquitin conjugating enzyme E2, putative
PF3D7_1113400	3.43373	ubiquitin domain containing protein
PF3D7_1422500	1.08747	ubiquitin ligase, putative (HRD1)
PF3D7_0904600	2.96835	ubiquitin specific protease, putative
PF3D7_0704600	1.85846	ubiquitin transferase, putative
PF3D7_1333200	1.72992	ubiquitin-activating enzyme (UBA1)
PF3D7_1225800	3.64473	ubiquitin-activating enzyme e1, putative (Uba1)
PF3D7_1237000	2.66766	ubiquitin-activating enzyme, putative (Uba2)
PF3D7_1132000	1.45745	ubiquitin-like protein, putative
PF3D7_1119400	3.58127	ubiquitin-protein ligase, putative
PF3D7_0313100	3.40317	ubiquitin-protein ligase, putative (HRD3)
PF3D7_0826500	1.89016	ubiquitination-mediated degradation component, putative
PF3D7_0934700	2.82041	UBX domain, putative
PF3D7_1113300	2.55549	UDP-galactose transporter, putative
PF3D7_0111500	3.20509	UMP-CMP kinase, putative
PF3D7_1478900	2.69804	unspecified product
PF3D7_0830100	2.41048	unspecified product
PF3D7_0105000	2.72532	unspecified product
mal_rna_10:rRNA	1.59601	unspecified product
malmito_rna_RNA14:rRNA	1.88193	unspecified product
mal_rna_17:rRNA	1.88193	unspecified product
mal_mito_RNA19:rRNA	1.88193	unspecified product
mal_rna_11:rRNA	1.59601	unspecified product
PF3D7_0829900	1.93476	unspecified product
malmito_rna_LSUG:rRNA	3.57796	unspecified product
PF3D7_0829800	1.45995	unspecified product
PF3D7_0815000	1.96384	unspecified product (Sel3)
PF3D7_1415000	3.17309	uracil-DNA glycosylase, putative
PF3D7_1137400	3.30604	UVB-resistance protein UVR8 homologue
PF3D7_1456800	3.31083	V-type H( )-translocating pyrophosphatase, putative
PF3D7_1235200	2.36197	V-type K -independent H -translocating inorganic pyrophosphatase (VP2)
PF3D7_1311900	4.0677	vacuolar ATP synthase subunit a (vapA)
PF3D7_0406100	1.08959	vacuolar ATP synthase subunit b
PF3D7_0106100	2.67809	vacuolar ATP synthase subunit c, putative
PF3D7_1323200	1.85688	vacuolar ATP synthase subunit g, putative
PF3D7_1323800	3.19588	vacuolar protein sorting 52 homologue
PF3D7_0806800	1.07038	vacuolar proton translocating ATPase subunit A, putative
PF3D7_0815800	3.54265	vacuolar sorting protein VPS9, putative
PF3D7_1461900	4.21356	valine-tRNA ligase, putative
PF3D7_0518600	1.7321	WD-repeat protein, putative
PF3D7_1464000	1.40335	YL1 nuclear protein, putative
PF3D7_0420000	1.34437	zinc finger protein, putative
PF3D7_1019300	1.32954	zinc finger protein, putative
PF3D7_1450400	1.98806	zinc finger protein, putative
PF3D7_0525000	3.78474	zinc finger protein, putative
PF3D7_0906600	1.80514	zinc finger protein, putative
PF3D7_0818500	3.31938	zinc finger protein, putative
PF3D7_1205500	3.41156	zinc finger protein, putative
PF3D7_1208800	3.23009	zinc finger protein, putative
PF3D7_0714300	2.93377	zinc finger protein, putative (ERF2)
PF3D7_1209300	1.95686	zinc finger transcription factor (KROX1)
PF3D7_1004300	2.98006	zinc finger, C3HC4 type, putative
PF3D7_0728600	2.11777	zinc finger, C3HC4 type, putative
PF3D7_1028200	3.69396	zinc finger, C3HC4 type, putative
PF3D7_0408300	3.85002	zinc finger, RAN binding protein, putative
PF3D7_0715900	1.90993	zinc transporter, putative
PF3D7_0103400	1.52053	zinc-carboxypeptidase, putative

## Sheet: IgG
List of transcripts that co-immunoprecipitated with PfAlba1-Ty1 complexes in trophozoites: comparison of the anti-Ty1 IgG Ips
Log2(FOLD-CHANGE) was calculated as described in Supplemental Materials and Methods
IDENTIFIER	Log2(FOLD-CHANGE)	GENE DESCRIPTION
PF3D7_0936200	2.72392	Plasmodium exported protein (hyp11), unknown function
PF3D7_0204600	1.31001	conserved Plasmodium protein, unknown function
PF3D7_1363100	2.4332	conserved Plasmodium protein, unknown function
PF3D7_1130400	3.3958	26S proteasome regulatory subunit 6a, putative
PF3D7_0929100	2.14786	conserved Plasmodium protein, unknown function
PF3D7_0422200	2.23331	erythrocyte membrane-associated antigen
PF3D7_1235300	2.28077	CCR4-NOT transcription complex subunit 4, putative (NOT4)
PF3D7_1351000	1.19083	phosphatidylinositol transfer protein, putative
PF3D7_0602900	1.27545	conserved Plasmodium protein, unknown function
PF3D7_1320300	2.70144	conserved Plasmodium protein, unknown function
PF3D7_0913900	3.50156	arginyl-tRNA synthetase, putative
PF3D7_0201600	2.99436	Plasmodium exported protein (PHISTb), unknown function
PF3D7_1225300	1.29006	conserved Plasmodium protein, unknown function
PF3D7_1210600	1.64323	conserved Plasmodium protein, unknown function
mal_rna_17:rRNA	1.04685	unspecified product
PF3D7_0520600	1.56081	BIS(5'-nucleosyl)-tetraphosphatase (diadenosine tetraphosphatase), putative
PF3D7_1110900	1.37033	conserved Plasmodium protein, unknown function
PF3D7_1207000	1.03232	conserved Plasmodium protein, unknown function
PF3D7_0904600	1.04541	ubiquitin specific protease, putative
PF3D7_1026000	2.68261	conserved Plasmodium protein, unknown function
PF3D7_0914900	1.75212	BSD domain, putative
PF3D7_0720600	1.95579	conserved Plasmodium protein, unknown function
PF3D7_1439300	1.2553	conserved Plasmodium protein, unknown function
PF3D7_0622900	1.39778	transcription factor with AP2 domain(s), putative (ApiAP2)
PF3D7_0717800	4.52819	conserved Plasmodium protein, unknown function
PF3D7_1361100	2.69011	Sec24 subunit a (SEC24a)
PF3D7_1202100.2	3.3034	conserved Plasmodium protein, unknown function
PF3D7_0721000	2.30367	conserved Plasmodium membrane protein, unknown function
PF3D7_1223800	3.25447	mitochondrial carrier protein, putative
PF3D7_1308400	1.56598	conserved Plasmodium protein, unknown function
PF3D7_1128700	2.02467	GPI8p transamidase
PF3D7_1424300	1.38542	small nucleolar RNA snoR26
PF3D7_0612600	2.04972	PP-loop family protein, putative
PF3D7_1340300	1.62549	conserved Plasmodium protein, unknown function
PF3D7_1228300	1.99992	NIMA related kinase 1 (NEK1)
PF3D7_0927600	3.50385	conserved Plasmodium protein, unknown function
PF3D7_0928800	2.59004	serine/threonine protein kinase, putative
PF3D7_1132400	1.09243	conserved Plasmodium membrane protein, unknown function
PF3D7_1149600	1.09361	DnaJ protein, putative
PF3D7_1251500	2.95248	DEAD/DEAH box ATP-dependent RNA helicase, putative
PF3D7_0932000	1.89612	conserved Plasmodium protein, unknown function
PF3D7_0606100	2.45904	RNA binding protein, putative
PF3D7_0726700	1.51782	conserved Plasmodium protein, unknown function
PF3D7_1339700	1.20183	conserved Plasmodium protein, unknown function
PF3D7_0827800	2.0478	SET domain protein, putative (SET3)
PF3D7_1143200	2.96675	DnaJ protein, putative
PF3D7_0803600	2.56616	conserved Plasmodium protein, unknown function
PF3D7_1235500	1.64568	mRNA methyltransferase, putative
PF3D7_1237900	1.48434	conserved Plasmodium protein, unknown function
PF3D7_0322400	3.07841	regulator of initiation factor 2 (eIF2)
PF3D7_0732200	4.32733	rifin (RIF)
PF3D7_1127000	3.10619	protein phosphatase, putative
PF3D7_1443100	1.31096	conserved Plasmodium protein, unknown function
PF3D7_0604300	2.81121	conserved Plasmodium protein, unknown function
PF3D7_0417200	1.18707	bifunctional dihydrofolate reductase-thymidylate synthase (DHFR-TS)
PF3D7_1221900	1.67218	conserved Plasmodium membrane protein, unknown function
PF3D7_0102400	1.22991	lysophospholipase, putative, pseudogene
PF3D7_1417700	2.61573	conserved Plasmodium protein, unknown function
PF3D7_1361200	2.07474	conserved Plasmodium protein, unknown function
PF3D7_0110600	1.90982	phosphatidylinositol-4-phosphate 5-kinase (PIP5K)
PF3D7_0718100	1.11729	exported serine/threonine protein kinase (EST)
PF3D7_0728900	2.62883	RNA binding protein, putative
PF3D7_1322300	1.14893	translation initiation factor EIF-2B subunit related
PF3D7_0608300	1.51153	conserved Plasmodium protein, unknown function
PF3D7_1443400	1.56782	conserved Plasmodium protein, unknown function
PF3D7_1365700	2.77577	conserved Plasmodium membrane protein, unknown function
PF3D7_0203800	4.82783	conserved Plasmodium protein, unknown function
PF3D7_0602400	1.40376	elongation factor G (EF-G)
PF3D7_0603100	1.50612	conserved Plasmodium protein, unknown function
PF3D7_1358200	1.7473	conserved Plasmodium protein, unknown function
PF3D7_1467900	1.29836	rab GTPase activator, putative
PF3D7_0305600	2.31361	AP endonuclease (DNA-[apurinic or apyrimidinic site] lyase), putative
PF3D7_0622200	2.18415	radical SAM protein, putative
PF3D7_1309800	1.99958	conserved Plasmodium protein, unknown function
PF3D7_1352800	3.94338	vacuolar fusion protein MON1, putative
PF3D7_0924100	2.73498	conserved Plasmodium protein, unknown function
PF3D7_1238700	1.04173	conserved Plasmodium protein, unknown function
PF3D7_1103100	1.52592	60S ribosomal protein P1, putative
PF3D7_0416900	1.62273	conserved Plasmodium protein, unknown function
PF3D7_0802300	4.18216	rRNA processing WD-repeat protein, putative
PF3D7_0724200	4.61673	immunoglobulin-binding protein 1-related, putative
PF3D7_1244100	1.51892	conserved Plasmodium protein, unknown function
PF3D7_1417200	1.06551	NOT family protein, putative
PF3D7_1412400	1.76972	conserved Plasmodium protein, unknown function
PF3D7_0518000	2.07218	conserved protein, unknown function
PF3D7_1449400	3.33772	DNA replication related protein, putative
PF3D7_1249400	2.04161	conserved Plasmodium protein, unknown function
PF3D7_1372400	3.25117	acyl-CoA synthetase (ACS4)
PF3D7_0804000	1.1247	cactin homolog, putative
PF3D7_1464600	1.38675	phosphatase, putative
PF3D7_0628800	3.81135	glutamyl-tRNA(Gln) amidotransferase subunit B, putative
PF3D7_1476300	1.28464	Plasmodium exported protein (PHISTb), unknown function
PF3D7_1346400	1.64964	conserved Plasmodium protein, unknown function
PF3D7_0731400	1.47149	serine/threonine protein kinase, FIKK family, pseudogene (FIKK7.2)
PF3D7_0107100	1.8493	conserved Plasmodium protein, unknown function
PF3D7_0207900	2.31976	serine repeat antigen 2 (SERA2)
PF3D7_0509800	1.20426	phosphatidylinositol 4-kinase
PF3D7_1200700	2.26258	acyl-CoA synthetase (ACS7)
PF3D7_0105600	2.05992	conserved Plasmodium protein, unknown function
PF3D7_0420100	3.37532	RIO-like serine/threonine kinase, putative (RIO2)
PF3D7_1034600	1.9754	conserved Plasmodium protein, unknown function
PF3D7_1131100	1.17556	serpentine receptor, putative (SR1)
PF3D7_0213100	2.7447	heat shock protein 40, putative
PF3D7_0705200	3.36651	conserved Plasmodium protein, unknown function
PF3D7_1439100	3.03345	DEAD/DEAH box helicase, putative
PF3D7_1307000	1.31692	PNAS-3 related protein, putative
PF3D7_1317700	1.39131	conserved Plasmodium protein, unknown function
PF3D7_1362900	2.43058	conserved Plasmodium protein, unknown function
PF3D7_0614200	3.27649	conserved Plasmodium protein, unknown function
PF3D7_0419300	1.9634	conserved Plasmodium protein, unknown function
PF3D7_1302500	1.18634	conserved Plasmodium protein, unknown function
PF3D7_0204800	2.71104	3'-5' exonuclease, putative
PF3D7_1028500	2.24958	conserved Plasmodium protein, unknown function
PF3D7_0103300	1.46799	conserved Plasmodium protein, unknown function
PF3D7_0814200	2.43186	DNA/RNA-binding protein Alba 1 (ALBA1)
PF3D7_0811900	1.32697	RNA binding protein, putative
PF3D7_0103400	2.04996	zinc-carboxypeptidase, putative
PF3D7_1453900	1.59658	conserved Plasmodium protein, unknown function
PF3D7_0214800	2.66942	conserved Plasmodium membrane protein, unknown function
PF3D7_0528000	2.67856	conserved Plasmodium protein, unknown function
PF3D7_0627300	1.03854	c3h4-type ring finger protein, putative
PF3D7_0932100	3.10914	conserved Plasmodium membrane protein, unknown function
PF3D7_0314000	2.70234	co-chaperone p23 (P23)
PF3D7_1130700	1.28212	structural maintenance of chromosome protein, putative
PF3D7_0313600	1.04855	conserved Plasmodium protein, unknown function
PF3D7_0403400	1.20842	conserved Plasmodium protein, unknown function
PF3D7_0403200	7.91135	conserved Plasmodium protein, unknown function
PF3D7_1128100	3.34994	cochaperone prefoldin complex subunit, putative
PF3D7_0906800	3.75104	probable protein, unknown function
PF3D7_0504700	1.17183	conserved Plasmodium protein, unknown function
PF3D7_1322500	1.11648	DHHC-type zinc finger protein, putative
PF3D7_1132000	3.10193	ubiquitin-like protein, putative
PF3D7_0109400	1.04614	tubulin-specific chaperone a, putative
PF3D7_0420000	1.3946	zinc finger protein, putative
PF3D7_1433800	2.48187	conserved Plasmodium protein, unknown function
PF3D7_1028400	2.31719	nucleolar preribosomal assembly protein, putative
PF3D7_0902700	1.8785	Plasmodium exported protein (PHISTb), unknown function, pseudogene
PF3D7_0321900	1.26876	cyclic amine resistance locus protein
PF3D7_0321000	2.56729	conserved Plasmodium protein, unknown function
PF3D7_1135600	3.02632	conserved Plasmodium protein, unknown function
PF3D7_0934100	1.58384	DNA excision-repair helicase, putative
PF3D7_1228100	1.6799	leucine-rich repeat protein (LRR13)
PF3D7_0518100	1.20269	RAP protein, putative
PF3D7_0931700	1.07251	conserved Plasmodium protein, unknown function
PF3D7_1230200	1.53905	vacuolar transporter chaperone, putative, pseudogene
PF3D7_1326500	2.4144	conserved Plasmodium protein, unknown function
PF3D7_0524900	2.48892	tRNA-YW synthesizing protein, putative
PF3D7_1402400	1.20407	U1 small nuclear ribonucleoprotein C, putative
PF3D7_0628900	2.55652	RAP protein, putative
PF3D7_1236200	1.20059	conserved Plasmodium protein, unknown function
PF3D7_1325400	2.0802	conserved Plasmodium protein, unknown function
PF3D7_0110500	1.95737	bromodomain protein, putative
PF3D7_1225700	4.11307	conserved Plasmodium protein, unknown function
PF3D7_1302000	1.25331	Plasmodium exported protein, unknown function
PF3D7_0206400	1.53677	conserved Plasmodium protein, unknown function
PF3D7_1223400	1.32894	phospholipid-transporting ATPase, putative
PF3D7_0929300	2.93189	conserved Plasmodium protein, unknown function
PF3D7_1458500	1.94386	conserved Plasmodium protein, unknown function
PF3D7_1367100	2.67309	U1 small nuclear ribonucleoprotein, putative
PF3D7_1200600	4.46951	erythrocyte membrane protein 1, PfEMP1 (VAR2CSA)
PF3D7_1140900	3.09402	conserved Plasmodium protein, unknown function
PF3D7_1001800	2.03067	Plasmodium exported protein (PHISTc), unknown function
PF3D7_0407900	2.09699	AAA family ATPase, putative
PF3D7_1311600	1.07135	conserved Plasmodium protein, unknown function
PF3D7_1429100	1.0583	apicoplast ribosomal protein L15 precursor, putative
PF3D7_1450500	1.52236	conserved Plasmodium protein, unknown function
PF3D7_0724100	1.80478	conserved Plasmodium protein, unknown function
PF3D7_1122900	2.62426	dynein heavy chain, putative
PF3D7_1448500	1.19983	chloroquine resistance marker protein (CRMP)
PF3D7_1126200	1.98469	40S ribosomal protein S18, putative
PF3D7_0104300	1.74429	ubiquitin carboxyl-terminal hydrolase, putative
PF3D7_1250800	1.93053	DNA repair protein rhp16, putative
PF3D7_1124100	1.26793	neutral-sphingomyelinase activation factor protein, putative
PF3D7_1345200	1.37869	rhomboid protease ROM6, putative (ROM6)
PF3D7_0729100	2.1435	conserved Plasmodium protein, unknown function
PF3D7_0612200	2.68266	leucine-rich repeat protein (LRR6)
PF3D7_1360800	1.24741	falcilysin (FLN)
PF3D7_0919400	4.36402	protein disulfide isomerase (PDI9)
PF3D7_1102500	1.34805	Plasmodium exported protein (PHISTb), unknown function (GEXP02)
PF3D7_1326300	1.08878	RNA binding protein, putative
PF3D7_1432000	2.26193	syntaxin, Qa-SNARE family (SYN11)
PF3D7_1252800	1.78007	Plasmodium exported protein (PHISTb), unknown function
PF3D7_1321700	1.18668	splicing factor, putative
PF3D7_0726900	1.14623	protein phosphatase, putative
PF3D7_1231900	4.02318	conserved Plasmodium protein, unknown function
PF3D7_1227500	1.5935	cyclin (CYC2)
PF3D7_0302300	2.63462	erythrocyte membrane protein 1 (PfEMP1), pseudogene
PF3D7_0820000	1.2644	Snf2-related CBP activator, putative (SRCAP)
PF3D7_0504800	1.45832	conserved Plasmodium protein, unknown function
PF3D7_1227600	1.32109	cyclin related protein, putative
PF3D7_1472700	1.92469	DNA-directed RNA polymerase, alpha subunit, putative
PF3D7_0706100	2.23099	conserved Plasmodium protein, unknown function
PF3D7_1305400	1.24343	conserved Plasmodium protein, unknown function
PF3D7_1212500	1.20736	glycerol-3-phosphate acyltransferase (Gatp)
PF3D7_1359900	1.04045	conserved Plasmodium membrane protein, unknown function
PF3D7_1408700	1.22749	conserved Plasmodium protein, unknown function
PF3D7_1119900	2.80919	conserved Plasmodium protein, unknown function
PF3D7_0422700	1.06319	eukaryotic initiation factor, putative
PF3D7_1303800	1.74047	conserved Plasmodium protein, unknown function
PF3D7_1371600	1.36576	erythrocyte binding like protein 1, pseudogene (EBL1)
PF3D7_0725300	1.5494	conserved Plasmodium protein, unknown function
PF3D7_1210000	1.39419	mitochondrial ribosomal protein L1-2 precursor, putative
PF3D7_0318300	1.75636	conserved Plasmodium protein, unknown function
PF3D7_0914300	1.51934	met-10 like protein, putative
PF3D7_0106800	1.82519	Rab GTPase 5c (RAB5c)
PF3D7_1125400	3.31039	mitochondrial inner membrane translocase subunit tim44, putative
PF3D7_1244700	2.9246	conserved Plasmodium protein, unknown function
PF3D7_0207000	1.4682	merozoite surface protein 4 (MSP4)
PF3D7_0102800	1.93516	conserved Plasmodium protein, unknown function
PF3D7_1342900	1.22234	transcription factor with AP2 domain(s) (ApiAP2)
PF3D7_1470300	1.15929	conserved Plasmodium protein, unknown function
PF3D7_1312800	1.34937	conserved Plasmodium protein, unknown function
PF3D7_0616900	2.47833	conserved Plasmodium protein, unknown function
PF3D7_0514200	1.82495	conserved Plasmodium protein, unknown function
PF3D7_1211500	2.25846	mitochondrial ribosomal protein S18 precursor, putative
PF3D7_0533100	2.02416	erythrocyte membrane protein 1 (PfEMP1), truncated (VAR1CSA)
PF3D7_1455300	2.66092	conserved Plasmodium protein, unknown function
PF3D7_1036500	2.34363	probable protein, unknown function
PF3D7_1142500	1.21003	60S ribosomal protein L28, putative
PF3D7_0703200	1.71129	conserved Plasmodium protein, unknown function
PF3D7_1313900	1.1631	conserved Plasmodium protein, unknown function
PF3D7_1122400	1.44457	conserved Plasmodium protein, unknown function
PF3D7_1317400	1.267	conserved Plasmodium protein, unknown function
PF3D7_0705600	2.77458	RNA helicase, putative
PF3D7_1008500	2.22488	conserved Plasmodium membrane protein, unknown function
PF3D7_1113000	2.42488	conserved Plasmodium protein, unknown function
PF3D7_1466100	2.83424	protein serine/threonine phosphatase
PF3D7_0310000	1.40315	conserved Plasmodium protein, unknown function
PF3D7_1038400	1.75455	gametocyte-specific protein (Pf11-1)
PF3D7_1239700	1.86328	cell division protein FtsH, putative
PF3D7_0606000	1.08711	conserved Plasmodium protein, unknown function
PF3D7_0320200	4.9958	CPW-WPC family protein
PF3D7_0216900	1.34859	conserved Plasmodium protein, unknown function
PF3D7_0319200	1.9222	endonuclease/exonuclease/phosphatase family protein, putative
PF3D7_0804800	3.49454	peptidyl-prolyl cis-trans isomerase (CYP24)
PF3D7_1113800	2.89228	conserved Plasmodium membrane protein, unknown function
PF3D7_1474400	1.94433	conserved Plasmodium protein, unknown function
PF3D7_1440700	2.35252	adaptor complexes medium subunit family
PF3D7_1124700	1.78424	co-chaperone GrpE, putative
PF3D7_1468800	2.72128	U2 snRNP auxiliary factor, putative
PF3D7_0824300	2.42112	GTP binding protein, putative
PF3D7_1105800	1.80554	conserved Plasmodium protein, unknown function
PF3D7_0709300	2.79773	Cg2 protein
PF3D7_0323500	1.1207	survival of motor neuron (SMN)-like protein
PF3D7_1461900	2.26426	valine-tRNA ligase, putative
PF3D7_1250200	1.62686	conserved Plasmodium membrane protein, unknown function
PF3D7_1362800	2.34309	conserved Plasmodium protein, unknown function
PF3D7_0704500	1.23535	serine/threonine protein kinase, putative
PF3D7_0918600	1.83731	DNA helicase, putative
PF3D7_1031300	2.64211	conserved Plasmodium protein, unknown function
PF3D7_1144900	1.7321	Rab GTPase 6 (RAB6)
PF3D7_1350700	1.75217	N6-adenine-specific methylase, putative
PF3D7_0318900	2.12339	conserved protein, unknown function
PF3D7_0514800	2.68637	kinase, putative
PF3D7_1119000	2.54711	acyl-CoA-binding protein, putative
PF3D7_1139300	1.29921	transcription factor with AP2 domain(s) (ApiAP2)
PF3D7_1309000	1.14659	conserved Plasmodium protein, unknown function
PF3D7_1354300	1.20998	large subunit rRNA methyltransferase, putative
PF3D7_1409300	1.95698	DNA-damage inducible protein, putative
PF3D7_1334300	2.12572	MSP7-like protein (MSRP5)
PF3D7_1136000	1.3299	conserved Plasmodium protein, unknown function
PF3D7_0910500	1.27322	DNA repair protein REV1, putative
PF3D7_1237100	1.21534	conserved Plasmodium protein, unknown function
PF3D7_0716100	1.43916	large ribosomal subunit assembling factor, putative
PF3D7_0209700	1.62145	RING zinc finger protein, putative
PF3D7_1443900	2.0324	heat shock protein 90, putative (HSP90)
PF3D7_0416100	1.47021	glutamyl-tRNA(Gln) amidotransferase subunit A, putative
PF3D7_1038800	1.48422	RESA-like protein with PHIST and DnaJ domains
PF3D7_1244900	1.99363	conserved Plasmodium protein, unknown function
PF3D7_1432300	2.7862	conserved Plasmodium protein, unknown function
PF3D7_0906200	2.10958	conserved Plasmodium protein, unknown function
PF3D7_1476800	2.69447	lysophospholipase, putative
PF3D7_0611800	1.02353	conserved Plasmodium protein, unknown function
PF3D7_0501100.2	2.33187	heat shock protein 40, type II
PF3D7_1138600	1.46778	beta-catenin-like protein 1, putative
PF3D7_0418100	2.15175	conserved Plasmodium protein, unknown function
PF3D7_1012200	1.25293	conserved Plasmodium protein, unknown function
PF3D7_1353000	1.99248	tryptophan-rich antigen, pseudogene
PF3D7_0614300	1.94757	organic anion transporter
PF3D7_0828100	2.29876	conserved Plasmodium protein, unknown function
PF3D7_0516000	3.99013	RAP protein, putative
PF3D7_0517400	2.45596	FACT complex subunit SPT16, putative;with=GeneDB:PBANKA_123220 (FACT-L)
PF3D7_0114300	3.61194	Plasmodium exported protein, unknown function, pseudogene
PF3D7_1037000	1.93417	DNA polymerase zeta catalytic subunit, putative
PF3D7_1021300	4.81543	conserved Plasmodium membrane protein, unknown function
PF3D7_0531000	3.14809	conserved Plasmodium protein, unknown function
PF3D7_1141700	1.86136	conserved Plasmodium protein, unknown function
PF3D7_0213900	2.56018	conserved Plasmodium protein, unknown function
PF3D7_0702400	4.58871	conserved Plasmodium protein, unknown function
PF3D7_1337300	1.77284	exoribonuclease, putative
PF3D7_0916400	1.25364	conserved Plasmodium protein, unknown function
PF3D7_1307200	1.64454	DnaJ protein, putative
PF3D7_1433700	1.04295	conserved Plasmodium protein, unknown function
PF3D7_1461600	1.2572	splicing factor 3B subunit 2, putative (SF3B2)
PF3D7_0704200	2.60246	tRNA m5C-methyltransferase, putative
PF3D7_1213800	1.63818	bifunctional aminoacyl-tRNA synthetase, putative
PF3D7_1014300	2.01717	conserved protein, unknown function
PF3D7_0809600	1.26588	peptidase family C50, putative
PF3D7_1123900	2.22398	splicing factor, putative
PF3D7_1108100	1.53475	conserved Plasmodium protein, unknown function
PF3D7_1113700	1.72116	glyoxalase I (GloI)
PF3D7_1025300	1.06345	conserved Plasmodium protein, unknown function
PF3D7_1413200	1.15712	conserved Plasmodium protein, unknown function
PF3D7_1468900	3.63533	conserved Plasmodium protein, unknown function
PF3D7_0731500	1.56127	erythrocyte binding antigen-175 (EBA175)
PF3D7_0926000	2.42929	protein kinase, putative
PF3D7_0102500	2.24822	erythrocyte binding antigen-181 (EBA181)
PF3D7_0310900	2.25882	conserved Plasmodium protein, unknown function
PF3D7_1312100	1.48089	conserved Plasmodium protein, unknown function
PF3D7_1402800	1.60866	conserved Plasmodium protein, unknown function
PF3D7_0714300	1.88647	zinc finger protein, putative (ERF2)
PF3D7_1405800	2.00498	large subunit rRNA processing protein, putative
PF3D7_1425700	3.43121	conserved Plasmodium protein, unknown function
PF3D7_1308700	3.50856	conserved Plasmodium protein, unknown function
PF3D7_1435000	1.30763	cytochrome c oxidase assembly protein, putative
PF3D7_0614100	1.49044	conserved Plasmodium protein, unknown function
PF3D7_0111300	1.34208	replication factor c protein, putative
PF3D7_1440800	1.00573	major facilitator superfamily, putative
PF3D7_1239200	1.68976	transcription factor with AP2 domain(s) (ApiAP2)
PF3D7_1457100	3.45949	conserved Plasmodium protein, unknown function
PF3D7_0618700	3.03261	transport protein particle (TRAPP) component, putative
PF3D7_1357100	3.54865	elongation factor 1-alpha
PF3D7_1013900	1.15084	initiation factor 2 subunit family, putative
PF3D7_1015400	1.26364	conserved Plasmodium protein, unknown function
PF3D7_1405400	3.22124	DNA mismatch repair protein, putative
PF3D7_0811000	1.7543	cullin-like protein, putative
PF3D7_0822900	1.83781	conserved Plasmodium protein, unknown function
malmito_rna_LSUG:rRNA	1.45109	unspecified product
PF3D7_0920400	2.08121	conserved Plasmodium protein, unknown function
PF3D7_1025500	1.61119	conserved Plasmodium protein, unknown function
PF3D7_1243700	1.88989	ubiquitin conjugating enzyme E2, putative
PF3D7_0111800	2.45666	conserved Plasmodium protein, unknown function
PF3D7_1148800	2.85353	Plasmodium exported protein (hyp11), unknown function
PF3D7_0729400	1.73201	BRIX protein, putative
PF3D7_0103100	1.10848	conserved Plasmodium protein, unknown function
PF3D7_1466300	1.14812	26S proteasome regulatory subunit, putative
PF3D7_1460800	2.69192	conserved Plasmodium protein, unknown function
PF3D7_1349200	1.34915	glutamate--tRNA ligase, putative
PF3D7_1015200.2	1.45421	cysteinyl-tRNA synthetase, putative
PF3D7_1314200	1.71712	telomerase reverse transcriptase, putative (TERT)
PF3D7_0627100	1.59264	ankyrin-repeat protein, putative
PF3D7_1442700	1.83851	conserved Plasmodium protein, unknown function
PF3D7_0108500	4.64411	conserved Plasmodium protein, unknown function
PF3D7_0316400	1.55367	conserved Plasmodium protein, unknown function
PF3D7_1216400	2.04755	conserved Plasmodium membrane protein, unknown function
PF3D7_1406500	1.92263	conserved Plasmodium protein, unknown function
PF3D7_0721300	1.90265	DEAD/DEAH box ATP-dependent RNA helicase, putative
PF3D7_1121100	1.21382	conserved Plasmodium protein, unknown function
PF3D7_1004300	1.0598	zinc finger, C3HC4 type, putative
PF3D7_1136300	3.02181	tudor staphylococcal nuclease (TSN)
PF3D7_0607900	1.40621	conserved Plasmodium protein, unknown function
PF3D7_0420300	2.12304	transcription factor with AP2 domain(s) (ApiAP2)
PF3D7_0925300	2.37299	prolyl-t-RNA synthase, putative
PF3D7_1312400	3.39014	translation initiation factor IF-2, putative
PF3D7_1441400	2.70989	FACT complex subunit SSRP1, putative;with=GeneDB:PBANKA_130530 (FACT-S)
PF3D7_0826100	1.27742	E3 ubiquitin-protein ligase, putative
PF3D7_1463300	1.56704	DNA polymerase alpha subunit, putative
PF3D7_0317200	2.41284	cdc2-related protein kinase 4 (CRK4)
PF3D7_1017600	1.65033	conserved Plasmodium protein, unknown function
PF3D7_0318600	3.53386	cleavage and polyadenylation specifity factor, putative
PF3D7_1103400	1.29009	iron-sulfur assembly protein, sufD, putative
PF3D7_1431200	3.70915	conserved Plasmodium protein, unknown function
PF3D7_0935200	1.44051	sec-1 family protein
PF3D7_0803700	2.30094	tubulin gamma chain (g-tub)
PF3D7_1330600	2.6947	elongation factor Tu, putative
PF3D7_0104800	1.59906	novel putative transporter 1;with=GeneDB:PBANKA_020830 (NPT1)
PF3D7_0704300	1.33424	conserved Plasmodium membrane protein, unknown function
PF3D7_1019700	4.41084	conserved Plasmodium protein, unknown function
PF3D7_1352700	1.46673	P-loop containing nucleoside triphosphate hydrolase, putative
PF3D7_0915900	4.34155	conserved Plasmodium protein, unknown function
PF3D7_0722600	1.47503	nucleolar rRNA processing protein, putative
PF3D7_0202600.2	3.10936	conserved Plasmodium protein, unknown function
PF3D7_1245800	1.5668	clathrin coat assembly protein AP180, putative
PF3D7_1006400	2.82302	conserved Plasmodium protein, unknown function
PF3D7_1301400	1.27151	Plasmodium exported protein (hyp12), unknown function
PF3D7_0603200	1.84628	mitochondrial chaperone BCS1, putative
PF3D7_1428900	1.36333	conserved Plasmodium protein, unknown function
PF3D7_1024800	1.54825	conserved Plasmodium protein, unknown function
PF3D7_1129400	1.25513	RNA methyltransferase, putative
PF3D7_0104900	2.05233	RNase MRP
PF3D7_1343500	1.73341	conserved Plasmodium protein, unknown function
PF3D7_0613400	1.60863	apicoplast ribosomal protein L18 precursor, putative
PF3D7_0410900	1.5004	conserved Plasmodium protein, unknown function
PF3D7_1352000	3.14717	conserved Plasmodium protein, unknown function
PF3D7_0701900	4.21063	Plasmodium exported protein, unknown function
PF3D7_1134400	1.90327	conserved Plasmodium protein, unknown function
PF3D7_0206500	1.39395	conserved Plasmodium protein, unknown function
PF3D7_0924700	1.68514	splicing factor 3A subunit 3, putative (SF3A3)
PF3D7_1409800	1.51565	RNA binding protein Bruno, putative (HoBo)
PF3D7_0201500	2.62721	Plasmodium exported protein (hyp9), unknown function
PF3D7_1405900	2.08696	RNA binding protein, putative
PF3D7_1117900	1.95918	conserved Plasmodium protein, unknown function
PF3D7_0416300	1.77963	DNA replication licensing factor, putative
PF3D7_0505100	1.39622	conserved Plasmodium protein, unknown function
PF3D7_1352200	1.69079	conserved Plasmodium protein, unknown function
PF3D7_1138700	1.40767	conserved Plasmodium protein, unknown function
PF3D7_0410000	3.44178	conserved Plasmodium protein, unknown function
PF3D7_0401700	2.1786	Plasmodium exported protein, unknown function, pseudogene
PF3D7_0726200	2.21931	serine/threonine protein kinase, FIKK family (FIKK7.1)
PF3D7_0517100	2.38239	conserved Plasmodium protein, unknown function
PF3D7_1214400	1.22061	conserved protein, unknown function
PF3D7_0928100	1.06481	conserved Plasmodium protein, unknown function
PF3D7_1238500	1.27757	conserved Plasmodium protein, unknown function
PF3D7_1002500	3.22975	conserved Plasmodium protein, unknown function
PF3D7_0203700	1.55489	nucleolar preribosomal assembly protein, putative
PF3D7_1451400	1.68331	transcriptional regulatory protein sir2b (Sir2B)
PF3D7_1215900	2.92764	conserved Plasmodium membrane protein, unknown function (PfSR10)
PF3D7_0914700	2.85791	transporter, putative
malmito_rna_RNA14:rRNA	1.04685	unspecified product
PF3D7_0908200	1.74649	conserved Plasmodium protein, unknown function
PF3D7_1442600	1.39214	TRAP-like protein,sporozoite-specific transmembrane protein S6 (TREP)
PF3D7_1202600	1.29865	conserved protein, unknown function
PF3D7_0501300	2.07702	skeleton-binding protein 1 (SBP1)
PF3D7_0917100	3.3266	N-glycosylase/DNA lyase, putative
PF3D7_1425400	1.33907	DNA-directed DNA polymerase, putative
PF3D7_1476500	2.23693	probable protein, unknown function
PF3D7_1364200	2.87725	conserved Plasmodium protein, unknown function
PF3D7_0709400	1.66823	Cg7 protein
PF3D7_0930800	1.47667	conserved Plasmodium membrane protein, unknown function
PF3D7_1104300	1.53712	conserved Plasmodium protein, unknown function
PF3D7_0817300	1.68433	asparagine-rich antigen
PF3D7_1354600	1.56244	60S ribosomal protein L7-2, putative
PF3D7_1024500	1.50758	conserved Plasmodium protein, unknown function
PF3D7_1227700	1.36812	conserved Plasmodium protein, unknown function
mal_mito_RNA19:rRNA	1.04685	unspecified product
PF3D7_0717700	1.07014	seryl-tRNA synthetase, putative
PF3D7_1411200	4.07401	rhomboid protease ROM8 (ROM8)
PF3D7_1423200	1.22999	peptidyl-prolyl cis-trans isomerase (CYP52)
PF3D7_0203100	1.29273	protein kinase, putative
PF3D7_1005900	4.13856	conserved Plasmodium protein, unknown function
PF3D7_0829000	1.84758	conserved Plasmodium membrane protein, unknown function
PF3D7_1211200	1.67402	conserved Plasmodium protein, unknown function
PF3D7_0422300	2.40101	alpha tubulin 2
PF3D7_1443800	1.81514	zinc finger protein, putative
PF3D7_0309700	2.35245	SECIS-binding protein 2, putative (SBP2)
PF3D7_1225100	2.56477	isoleucyl-tRNA synthetase, putative
PF3D7_1221500	1.38003	conserved Plasmodium protein, unknown function
PF3D7_0114000	1.7696	RESA-like protein with DnaJ domain, putative (GEXP06)
PF3D7_1039000	2.39287	serine/threonine protein kinase, FIKK family (FIKK10.2)
PF3D7_1136600	1.62869	conserved Plasmodium protein, unknown function
PF3D7_0405000	1.41746	ATP-dependent RNA helicase, putative
PF3D7_0802100	1.39049	transcription factor with AP2 domain(s) (ApiAP2)
PF3D7_0804900	1.47246	GTPase activator, putative
PF3D7_0911600	4.13139	conserved Plasmodium protein, unknown function
PF3D7_0205100	1.72149	conserved Plasmodium protein, unknown function
PF3D7_1320000	1.47277	rhoptry protein 2, putative (PRP2)
PF3D7_1357400	1.18633	conserved Plasmodium protein, unknown function
PF3D7_1244200	1.31572	transcription factor Tfb2, putative
PF3D7_1142800	3.38043	conserved Plasmodium protein, unknown function
PF3D7_1344200	1.27785	heat shock protein 70, putative (HSP70-y)
PF3D7_1420400	2.21246	glycyl-tRNA synthetase,glycine--tRNA ligase
PF3D7_1426200	1.5026	arginine methyltransferase 1 (PRMT1)
PF3D7_1020400	1.12949	methyltransferase, putative
PF3D7_1129500	2.23589	A/G-specific adenine glycosylase, putative
PF3D7_1303400	1.17365	conserved Plasmodium protein, unknown function
PF3D7_1309300	2.1341	U4/U6 small nuclear ribonucleoprotein PRP3, putative (PRPF3)
PF3D7_0417400	1.47435	conserved Plasmodium protein, unknown function
PF3D7_0625700	1.76032	conserved Plasmodium protein, unknown function
PF3D7_0718500	2.28952	prefoldin subunit 3, putative
PF3D7_0615900	1.21411	conserved Plasmodium protein, unknown function
PF3D7_0832200.2	1.5554	Plasmodium exported protein (PHISTa-like), unknown function
PF3D7_1311900	2.85595	vacuolar ATP synthase subunit a (vapA)
PF3D7_1458700	2.27004	conserved Plasmodium protein, unknown function
PF3D7_1333900	2.29041	conserved Plasmodium protein, unknown function
PF3D7_1339900	2.82716	ABC transporter (MDR family), putative (MDR5)
PF3D7_0721800	1.16633	conserved Plasmodium protein, unknown function
PF3D7_0819000	1.64773	conserved Plasmodium protein, unknown function
PF3D7_1036700	2.64324	conserved Plasmodium protein, unknown function
PF3D7_0723700	2.49767	conserved Plasmodium protein, unknown function
PF3D7_0423000	3.45734	conserved Plasmodium protein, unknown function
PF3D7_1205900	1.18351	conserved protein, unknown function
PF3D7_1425800	2.41166	conserved Plasmodium protein, unknown function
PF3D7_1453400	2.32456	conserved Plasmodium protein, unknown function
PF3D7_1431500	1.13076	mitogen-activated protein kinase 1 (MAP1)
PF3D7_1425300	1.35265	conserved Plasmodium protein, unknown function
PF3D7_1440000	1.29192	conserved Plasmodium protein, unknown function
PF3D7_0104400	3.04864	4-hydroxy-3-methylbut-2-enyl diphosphate reductase (LytB)
PF3D7_1474100	1.23007	mitochondrial ribosomal protein L20 precursor, putative
PF3D7_0532300	2.04794	Plasmodium exported protein (PHISTb), unknown function
PF3D7_1018300	2.95763	conserved Plasmodium protein, unknown function
PF3D7_0615300	1.64495	conserved Plasmodium membrane protein, unknown function
PF3D7_0728100	1.86839	conserved Plasmodium membrane protein, unknown function
PF3D7_1207200	4.47075	conserved Plasmodium protein, unknown function
PF3D7_0216700.2	2.52937	conserved Plasmodium protein, unknown function
PF3D7_0610200	1.696	conserved Plasmodium protein, unknown function
PF3D7_1131000	1.27074	RNA-binding protein s1, putative
PF3D7_1226700	2.09715	conserved protein, unknown function
PF3D7_0506500	1.82392	conserved Plasmodium protein, unknown function
PF3D7_1008900	2.05374	adenylate kinase (AK1)
PF3D7_1142300	1.60808	conserved Plasmodium membrane protein, unknown function
PF3D7_1205500	1.10995	zinc finger protein, putative
PF3D7_0626000	2.05409	conserved Plasmodium protein, unknown function
PF3D7_0405700	1.54035	lysine decarboxylase, putative
PF3D7_1448300	1.04945	conserved Plasmodium protein, unknown function
PF3D7_0112000	1.94324	TatD-like deoxyribonuclease, putative
PF3D7_1324300	2.78124	conserved Plasmodium membrane protein, unknown function
PF3D7_0830800	1.66445	surface-associated interspersed gene 8.2 (SURFIN8.2) (SURF8.2)
PF3D7_1222500	1.68514	ATP-binding protein, putative
PF3D7_0424000	2.83408	Plasmodium exported protein (PHISTc), unknown function
PF3D7_1123100	1.61756	calcium-dependent protein kinase 7 (CDPK7)
PF3D7_1137400	1.60576	UVB-resistance protein UVR8 homologue
PF3D7_0618100	1.87224	conserved Plasmodium protein, unknown function
PF3D7_1207800	2.28519	conserved Plasmodium protein, unknown function
PF3D7_0309000	1.33689	dual specificity phosphatase (YVH1)
PF3D7_1149800	2.57016	rifin (RIF)
PF3D7_1138800	1.17418	conserved Plasmodium protein, unknown function
PF3D7_1472200	2.44568	histone deacetylase, putative
PF3D7_1429400	1.8771	rRNA (adenosine-2'-O-)-methyltransferase, putative
PF3D7_0301400	2.14179	Plasmodium exported protein, unknown function
PF3D7_1203100	1.46027	conserved Plasmodium protein, unknown function
PF3D7_1217700	2.11	conserved Plasmodium protein, unknown function
PF3D7_1455500	1.9605	gamma-adaptin, putative
PF3D7_0418700	1.52621	conserved Plasmodium protein, unknown function
PF3D7_1100200	2.14129	erythrocyte membrane protein 1, PfEMP1 (VAR)
PF3D7_0419400	4.23796	conserved Plasmodium protein, unknown function
PF3D7_0604900	2.92767	conserved Plasmodium protein, unknown function
PF3D7_0526500	2.5197	conserved Plasmodium protein, unknown function
PF3D7_1211600	4.73491	lysine-specific histone demethylase 1, putative (LSD1)
PF3D7_1430400	2.11188	conserved Plasmodium protein, unknown function
PF3D7_0823800	5.05731	DnaJ protein, putative
PF3D7_1338600	2.34922	conserved Plasmodium protein, unknown function
PF3D7_1134200	1.2296	conserved Plasmodium protein, unknown function
PF3D7_1036800	1.70395	acetyl-CoA transporter, putative
PF3D7_0723900	1.52407	conserved Plasmodium protein, unknown function
PF3D7_0830500	2.14417	tryptophan/threonine-rich antigen (TryThrA)
PF3D7_0616100	2.67392	conserved Plasmodium protein, unknown function
PF3D7_0530100	1.94712	SNARE protein, putative (SYN6)
PF3D7_1208000	2.68645	apicoplast ribosomal protein L29 precursor, putative
PF3D7_0304600	1.22017	circumsporozoite (CS) protein (CSP)
PF3D7_0727000	2.96771	conserved Plasmodium protein, unknown function
PF3D7_0403900	3.53655	SET domain protein, putative (SET8)
PF3D7_0524400	2.09475	cytosolic preribosomal GTP-binding protein, putative
PF3D7_0408300	1.07945	zinc finger, RAN binding protein, putative
PF3D7_0820200	1.64787	phosphatidylglycerophosphate synthase (PGPS)
PF3D7_1323500	3.26496	plasmepsin V (PMV)
PF3D7_0625300	1.24846	DNA polymerase 1, putative
PF3D7_1364400	2.18002	conserved Plasmodium protein, unknown function
PF3D7_0211500	2.49941	GAF domain-related protein, putative
PF3D7_0813200	1.43517	CS domain protein, putative
PF3D7_0316000	1.07324	conserved Plasmodium protein, unknown function
PF3D7_1447700	2.78152	conserved Plasmodium protein, unknown function
PF3D7_1403100	1.49739	conserved Plasmodium protein, unknown function
PF3D7_1459600	1.35135	conserved Plasmodium protein, unknown function
PF3D7_1457900	1.32646	conserved Plasmodium protein, unknown function
PF3D7_0629700	2.68273	SET domain protein, putative (SET1)
PF3D7_0320900	2.44857	histone H2A variant, putative (H2A.Z)
PF3D7_1215100	1.39312	conserved Plasmodium protein, unknown function
PF3D7_0220700	1.38322	Plasmodium exported protein (hyp9), unknown function
PF3D7_0301500	2.54701	Plasmodium exported protein, unknown function
PF3D7_1249900	1.467	apicoplast dimethyladenosine synthase, putative
PF3D7_0935500	2.06667	Plasmodium exported protein, unknown function (GEXP22)
PF3D7_0934400	2.81073	transcription factor with AP2 domain(s), putative (ApiAP2)
PF3D7_1020000	1.26574	large subunit rRNA processing RRM protein, putative
PF3D7_0716000	1.79945	RNA binding protein, putative
PF3D7_0217900	2.84326	conserved Plasmodium protein, unknown function
PF3D7_1317000	3.3246	U4/U6.U5 tri-snRNP-associated protein 2, putative (USP39)
PF3D7_1452000	1.20746	rhoptry neck protein 2 (RON2)
PFC10_API0060	1.19344	molecular chaperone (Clp (C?))
PF3D7_0706500	1.27909	conserved Plasmodium protein, unknown function
PF3D7_0903600.2	1.54346	conserved Plasmodium protein, unknown function
PF3D7_0717300	1.73957	transcription initiation factor IIE, alpha subunit, putative
PF3D7_0811800	2.43782	conserved Plasmodium protein, unknown function
PF3D7_0208100.2	2.39183	conserved Plasmodium protein, unknown function
PF3D7_0415300	1.25471	cdc2-related protein kinase 3 (CRK3)
PF3D7_1119300	1.12044	U2 snRNP auxiliary factor, small subunit, putative
PF3D7_1106500	1.88707	conserved Plasmodium protein, unknown function
PF3D7_1139800	2.16306	conserved Plasmodium protein, unknown function
PF3D7_0911400	1.41462	conserved Plasmodium protein, unknown function
PF3D7_1233100	1.31307	conserved protein, unknown function
PF3D7_0714200	1.66017	conserved Plasmodium protein, unknown function
PF3D7_1221800	1.60845	conserved Plasmodium protein, unknown function
PF3D7_1423800	1.21782	conserved Plasmodium protein, unknown function
PF3D7_0406100	3.8815	vacuolar ATP synthase subunit b
PF3D7_0730800.2	2.4131	Plasmodium exported protein, unknown function
PF3D7_1333800	1.70681	conserved Plasmodium protein, unknown function
PF3D7_0813400	1.07898	conserved Plasmodium protein, unknown function
PF3D7_1344900	1.22131	conserved Plasmodium protein, unknown function
PF3D7_1118200	1.24098	heat shock protein 90, putative
PF3D7_0613800	1.33622	transcription factor with AP2 domain(s) (ApiAP2)
PF3D7_0533000	1.17647	rifin, pseudogene
PF3D7_1409700	4.29656	conserved Plasmodium protein, unknown function
PF3D7_0217100	1.84682	ATP synthase F1, alpha subunit
PF3D7_0807100	1.94151	RNA helicase, putative
PF3D7_0511500	1.5629	RNA pseudouridylate synthase, putative
PF3D7_1309700	1.85146	conserved Plasmodium protein, unknown function
PF3D7_1344700	1.78353	conserved Plasmodium protein, unknown function
PF3D7_0411300	1.14229	conserved Plasmodium protein, unknown function
PF3D7_0314500	2.293	conserved Plasmodium protein, unknown function
PF3D7_0307900	1.89415	conserved Plasmodium protein, unknown function
PF3D7_0606600	2.15744	conserved Plasmodium protein, unknown function
PF3D7_1106300	1.27847	exonuclease, putative
PF3D7_1209400	1.29733	conserved Plasmodium protein, unknown function
PF3D7_1128000.2	1.38585	conserved Plasmodium protein, unknown function
PF3D7_0321800	1.44431	conserved Plasmodium protein, unknown function
PF3D7_1209300	1.67436	zinc finger transcription factor (KROX1)
PF3D7_0708000	2.61432	cytoskeleton associated protein, putative
PF3D7_0411000	1.80522	conserved Plasmodium protein, unknown function
PF3D7_1233000	3.36403	elongation factor G (EF-G)
PF3D7_1301600	2.24444	erythrocyte binding antigen-140 (EBA140)
PF3D7_1229100	2.0257	ABC transporter, (CT family) (MRP2)
PF3D7_1235200	2.36197	V-type K -independent H -translocating inorganic pyrophosphatase (VP2)
PF3D7_0113800	1.25823	DBL containing protein, unknown function
PF3D7_1038100	5.71937	GDP dissociation inhibitor domain containing protein
PF3D7_1246400	3.96007	myosin light chain 1,myosin A tail domain interacting protein (MTIP)
PF3D7_1316800	4.09359	sec20 homolog, putative
PF3D7_0102600	2.6996	serine/threonine protein kinase, FIKK family (FIKK1)
PF3D7_1137100	1.69335	mitochondrial ribosomal protein S9 precursor, putative
PF3D7_1314000	1.30046	conserved Plasmodium protein, unknown function
PF3D7_0801700	4.30013	sentrin-specific protease 2, putative (SENP2)
PF3D7_0801800	1.69774	mannose-6-phosphate isomerase, putative
PF3D7_1220100	1.8592	pre-mRNA splicing factor, putative
PF3D7_1240300	3.08843	erythrocyte membrane protein 1, PfEMP1 (VAR)
PF3D7_0823300	1.67801	histone acetyltransferase GCN5 (GCN5)
PF3D7_1459200	1.53983	conserved Plasmodium protein, unknown function
PF3D7_1362400	3.34856	calpain (Pcalp)
PF3D7_1106900	3.74331	conserved Plasmodium protein, unknown function
PF3D7_0208300	1.48759	conserved Plasmodium protein, unknown function
PF3D7_1241300	3.26288	conserved Plasmodium protein, unknown function
PF3D7_1031500	2.41146	DEAD/DEAH box helicase, putative
PF3D7_1432800	1.29721	conserved Plasmodium protein, unknown function
PF3D7_0604000	1.75836	conserved Plasmodium protein, unknown function
PF3D7_0804600	1.57693	U2 snRNA/tRNA pseudouridine synthase, putative
PF3D7_0802600	3.22326	adenylyl cyclase beta, putative (ACbeta)
PF3D7_0306200	2.94833	activator of Hsp90 ATPase (AHA1)
PF3D7_1347900	2.45946	conserved Plasmodium protein, unknown function
PF3D7_1421300	2.3089	conserved Plasmodium protein, unknown function
PF3D7_0317400	2.24449	conserved Plasmodium protein, unknown function
PF3D7_0831300	2.12893	Plasmodium exported protein, unknown function (GEXP13)
PF3D7_0109500	1.96332	N-acetyltransferase, putative
PF3D7_1026300	1.20407	conserved Plasmodium protein, unknown function
PF3D7_0726400	1.25141	conserved Plasmodium membrane protein, unknown function
PF3D7_1429200	1.23196	transcription factor with AP2 domain(s), putative (ApiAP2)
malmito_rna_LSUC:rRNA	1.45109	unspecified product
mal_rna_10:rRNA	1.51686	unspecified product
PF3D7_0522400	2.02785	conserved Plasmodium protein, unknown function
PF3D7_1335700	1.45622	conserved Plasmodium protein, unknown function
PF3D7_1009300	2.43247	conserved Plasmodium protein, unknown function
PF3D7_0923900	1.27541	RNA binding protein, putative
PF3D7_1020600	1.14819	conserved Plasmodium membrane protein, unknown function
PF3D7_1328100	1.65872	proteasome subunit beta type 7 precursor, putative
PF3D7_0209800	1.54847	ATP-dependent RNA helicase UAP56 (UAP56)
PF3D7_1125300	1.7085	DNA-dependent RNA polymerase
PF3D7_0804300	2.41512	conserved Plasmodium protein, unknown function
PF3D7_0810800	1.54753	dihydropteroate synthetase (DHPS)
PF3D7_0204300	1.80255	conserved Plasmodium protein, unknown function
PF3D7_0714600	1.17845	conserved Plasmodium protein, unknown function
PF3D7_1419100	2.00066	ATP-dependent RNA helicase, putative
PF3D7_0404600	1.22569	conserved Plasmodium membrane protein, unknown function
PF3D7_0415700	1.34953	conserved Plasmodium protein, unknown function
PF3D7_0725100	2.18924	conserved Plasmodium membrane protein, unknown function
PF3D7_1206300	1.02622	conserved Plasmodium protein, unknown function
PF3D7_1344000	2.74852	aminomethyltransferase, putative
PF3D7_1457700	2.48612	large ribosomal subunit nuclear export factor, putative
PF3D7_0310400	1.20535	parasite-infected erythrocyte surface protein (PIESP1)
PF3D7_0728600	1.17436	zinc finger, C3HC4 type, putative
PF3D7_0924600	2.93534	conserved Plasmodium protein, unknown function
PF3D7_1149900	3.42122	stevor
PF3D7_0802500	2.24421	inositol phosphatase, putative
PF3D7_0629400	1.72545	RNA binding protein, putative
PF3D7_0810400	4.03654	conserved Plasmodium membrane protein, unknown function
PF3D7_1220900	1.14619	heterochromatin protein 1 (HP1)
PF3D7_0316200	1.67935	conserved Plasmodium protein, unknown function
PF3D7_0719900	1.96473	conserved Plasmodium membrane protein, unknown function
PF3D7_1116400	1.66395	ER membrane protein Sec12 (SEC12)
PF3D7_0611900	2.89386	lsm12, putative
PF3D7_1407900	1.06331	plasmepsin I (PMI)
PF3D7_0728300	1.80584	conserved Plasmodium protein, unknown function
PF3D7_1426000	3.4032	60S ribosomal protein L21e, putative
PF3D7_0611600	4.20702	conserved Plasmodium protein, unknown function
PF3D7_1426300	1.57848	dynein-associated protein, putative
PF3D7_1108000	1.71468	IWS1-like protein, putative
PF3D7_0111000	1.07665	kinesin, putative
PF3D7_1357700	1.83145	U3 snoRNA-associated small subunit rRNA processing protein, putative
PF3D7_1234500	1.22654	conserved Plasmodium protein, unknown function
PF3D7_1218500	2.68707	conserved Plasmodium protein, unknown function
PF3D7_1210400	1.06835	conserved Plasmodium protein, unknown function
PF3D7_0907700	1.30754	subunit of proteaseome activator complex, putative
PF3D7_1213600	1.7982	dynein light chain 1, putative
PF3D7_1371800	1.39491	Plasmodium exported protein, unknown function
PF3D7_0619900	2.18414	splicing factor 3A subunit 2, putative (SF3A2)
PF3D7_1106800	1.23214	protein kinase, putative
PF3D7_0323600	2.42593	conserved Plasmodium protein, unknown function
PF3D7_1002700	2.04019	conserved Plasmodium protein, unknown function
PF3D7_1343100	1.20938	conserved Plasmodium protein, unknown function
PF3D7_1452600	2.17539	conserved Plasmodium protein, unknown function
PF3D7_0108700	1.43541	secreted ookinete protein, putative (PSOP24)
PF3D7_1142100	1.05621	conserved Plasmodium protein, unknown function
PF3D7_0218600	1.55178	conserved Plasmodium protein, unknown function
PF3D7_0416200	2.53997	conserved Plasmodium protein, unknown function
PF3D7_1024100	1.01597	conserved Plasmodium protein, unknown function
PF3D7_1406300	3.07839	glycerophodiester phosphodiesterase, putative
PF3D7_1478700	1.33609	Plasmodium exported protein, unknown function, pseudogene
PF3D7_1131200	1.35236	conserved Plasmodium protein, unknown function
PF3D7_1444100	2.70267	conserved Plasmodium protein, unknown function
PF3D7_1012100	1.59324	conserved Plasmodium protein, unknown function
PF3D7_1413500	1.26256	FeS assembly ATPase SufC (SufC)
PF3D7_0727100	2.23652	conserved Plasmodium protein, unknown function
PF3D7_1442500	3.14078	protein prenyltransferase alpha subunit, putative
PF3D7_0406500	1.28948	conserved Plasmodium protein, unknown function
PF3D7_0806700	1.22739	conserved Plasmodium membrane protein, unknown function
PF3D7_0302100	2.44252	serine/threonine protein kinase (SRPK1)
PF3D7_1145500	1.90721	transporter, putative
PF3D7_0503800	1.14659	60S ribosomal protein L31, putative
PF3D7_0629800	3.78923	cullin-like protein, putative
PF3D7_1355900	1.15535	conserved protein, unknown function
PF3D7_1358900	1.46026	GTP binding protein, putative
PF3D7_0521300	2.01961	conserved Plasmodium protein, unknown function
PF3D7_0411200	3.03855	conserved Plasmodium protein, unknown function
PF3D7_1107100	2.69305	nucleic acid binding protein, putative
PF3D7_1134500	1.4224	alpha/beta hydrolase, putative
PF3D7_0713400	1.93911	serpentine receptor, putative (PfSR25)
PF3D7_0508100	1.42022	SET domain protein, putative (SET9)
PF3D7_1023100	3.51638	dynein heavy chain, putative
PF3D7_0214300	1.81797	conserved Plasmodium protein, unknown function
PF3D7_0217500	1.80025	calcium dependent protein kinase 1 (CDPK1)
PF3D7_0411800	1.67252	conserved Plasmodium protein, unknown function
PF3D7_1466200	4.97628	conserved Plasmodium protein, unknown function
PF3D7_0415000	1.90813	arsenical pump-driving ATPase, putative
PF3D7_1467600	2.05297	conserved Plasmodium protein, unknown function
PF3D7_1124300	1.59146	conserved Plasmodium protein, unknown function
PF3D7_0914600	4.50967	zinc binding protein, putative
PF3D7_0303000	1.99515	N-ethylmaleimide sensitive fusion protein, putative
PF3D7_0512800	1.02109	conserved Plasmodium protein, unknown function
PF3D7_1252600	1.72237	lysophospholipase, putative
PF3D7_0410300	3.1657	protein phosphatase, putative
PF3D7_1344100	2.13644	krox-like protein. putative
PF3D7_1119100	2.11259	tRNA m(1)G methyltransferase, putative
PF3D7_0609400	1.3666	mitochondrial cardiolipin synthase, putative (CLS)
PF3D7_0710000	1.0905	conserved Plasmodium protein, unknown function
PF3D7_1469800	2.05771	conserved Plasmodium protein, unknown function
PF3D7_0718400	3.54297	mitochondrial ribosomal protein S8 precursor, putative
PF3D7_1477500	1.01961	Plasmodium exported protein (PHISTb), unknown function
PF3D7_1140700	2.49949	conserved Plasmodium protein, unknown function
PF3D7_1148000	1.26608	serine/threonine protein kinase, putative
PF3D7_0925800	1.52502	conserved Plasmodium protein, unknown function
PF3D7_0527900	2.42377	RNA helicase 1
PF3D7_1302700	1.40563	DEAD/DEAH box ATP-dependent RNA helicase, putative
PF3D7_0616600	1.20407	conserved Plasmodium protein, unknown function
PF3D7_0311300	1.24529	phosphatidylinositol 3- and 4-kinase, putative
PF3D7_1369500	1.94573	conserved Plasmodium protein, unknown function
PF3D7_1307100	2.78459	U3 small nucleolar RNA-associated protein 6, putative
PF3D7_0408500	2.13759	flap endonuclease 1 (FEN1)
PF3D7_1303500	1.28903	sodium/hydrogen exchanger, Na , H antiporter (NHE)
PF3D7_0212800	1.44204	multidrug efflux pump, putative
PF3D7_1357500	1.63163	DNA helicase, putative
PF3D7_0405400	1.43026	pre-mRNA-processing-splicing factor 8, putative (PRPF8)
PF3D7_0818500	3.31938	zinc finger protein, putative
PF3D7_1229000	1.83003	conserved Plasmodium membrane protein, unknown function
PF3D7_0602000	3.0705	conserved Plasmodium protein, unknown function
PF3D7_0804700	1.27682	conserved Plasmodium protein, unknown function
PF3D7_1233300	1.95787	pentatricopeptide repeat protein, putative
PF3D7_0617600	4.02116	stevor (Stevor)
PF3D7_1460100	3.35249	zinc finger protein, putative
PF3D7_0508900	1.44841	conserved Plasmodium protein, unknown function
PF3D7_0518700	1.16814	mRNA-binding protein PUF1 (PUF1)
PF3D7_1442300	1.17507	tRNA binding protein, putative
PF3D7_1104700.2	1.01374	RNA polymerase subunit, putative
PF3D7_1327000	2.19573	conserved Plasmodium protein, unknown function
PF3D7_0415500	3.1058	nuclear cap-binding protein, putative
PF3D7_1208800	1.51834	zinc finger protein, putative
PF3D7_1109500	4.22321	small nucleolar RNA snoR09
PF3D7_0216300	1.98248	conserved Plasmodium protein, unknown function
PF3D7_1117400	2.76518	conserved Plasmodium protein, unknown function
PF3D7_0315300	2.68759	conserved Plasmodium protein, unknown function
PF3D7_0931000	1.85657	elongation factor Tu, putative
PF3D7_0614000	2.04779	thiamin-phosphate pyrophosphorylase, putative
PF3D7_0206900.2	2.11202	merozoite surface protein 5
PF3D7_1208500	1.34148	conserved Plasmodium protein, unknown function
PF3D7_0510000	2.4568	conserved Plasmodium protein, unknown function
PF3D7_1109100	2.32107	conserved Plasmodium protein, unknown function
PF3D7_0105000	2.72532	unspecified product
PF3D7_1364600	1.09179	aldo-keto reductase, putative
PF3D7_1462700	2.4591	cytochrome c1 precursor, putative
PF3D7_0422100	1.82289	transmembrane emp24 domain-containing protein, putative
PF3D7_1227800	2.49342	histone S-adenosyl methyltransferase, putative
PF3D7_1015500	1.5073	conserved Plasmodium protein, unknown function
PF3D7_0720200	1.37998	conserved Plasmodium protein, unknown function
PF3D7_0612900	1.17378	nucleolar GTP-binding protein 1, putative
PF3D7_1475200	1.1156	conserved protein, unknown function
PF3D7_1001700	1.03718	Plasmodium exported protein (PHISTc), unknown function
PF3D7_0218000	1.64483	replication factor C, subunit 2, putative
PF3D7_0928700	1.0556	conserved Plasmodium protein, unknown function
PF3D7_1322100	1.89317	SET domain protein, putative (SET2)
PF3D7_0204700	4.29688	hexose transporter (HT)
PF3D7_1021600	1.35567	deoxyribose-phosphate aldolase, putative
PF3D7_1430300	1.87182	acid phosphatase, putative
PF3D7_1128200	3.16717	multiprotein bridging factor type 1, putative
PF3D7_0922800	1.51456	conserved Plasmodium protein, unknown function
PF3D7_1023900	1.0719	chromodomain-helicase-DNA-binding protein 1 homolog, putative (CHD1)
PF3D7_1433100	1.70509	conserved Plasmodium membrane protein, unknown function
PF3D7_0319500	2.18401	RNA binding protein, putative

## Sheet: Summary
Combined summary
Ty1 and IgG Log2(FOLD-CHANGE) was calculated as described in Supplemental Materials and Methods					CODE KEY
A fold-change value of -999 indicates that no significant peaks were able to be found for the transcript					1	Significant binding peaks found only in the anti-Ty1 co-IP vs anti-Ty1 empty vector contrast
					2	Significant binding peaks found only in the anti-Ty1 co-IP vs IgG non-specific empty vector contrast
IDENTIFIER	Ty1	IgG	CODE	GENE DESCRIPTION	3	Significant binding peaks found in both
PF3D7_0102400	2.56346	1.22991	3	lysophospholipase, putative, pseudogene
PF3D7_0918600	1.83731	1.83731	3	DNA helicase, putative
PF3D7_1012100	1.59324	1.59324	3	conserved Plasmodium protein, unknown function
PF3D7_1012200	1.25293	1.25293	3	conserved Plasmodium protein, unknown function
PF3D7_1015400	2.70954	1.26364	3	conserved Plasmodium protein, unknown function
PF3D7_1015500	1.5073	1.5073	3	conserved Plasmodium protein, unknown function
PF3D7_1017600	1.58992	1.65033	3	conserved Plasmodium protein, unknown function
PF3D7_1018300	3.52227	2.95763	3	conserved Plasmodium protein, unknown function
PF3D7_1019700	2.68215	4.41084	3	conserved Plasmodium protein, unknown function
PF3D7_1020000	1.70699	1.26574	3	large subunit rRNA processing RRM protein, putative
PF3D7_1020400	2.46304	1.12949	3	methyltransferase, putative
PF3D7_1020600	1.63285	1.14819	3	conserved Plasmodium membrane protein, unknown function
PF3D7_1021300	5.34035	4.81543	3	conserved Plasmodium membrane protein, unknown function
PF3D7_1021600	2.80156	1.35567	3	deoxyribose-phosphate aldolase, putative
PF3D7_1024100	1.24212	1.01597	3	conserved Plasmodium protein, unknown function
PF3D7_1024500	2.07528	1.50758	3	conserved Plasmodium protein, unknown function
PF3D7_1024800	2.36648	1.54825	3	conserved Plasmodium protein, unknown function
PF3D7_1025500	1.61119	1.61119	3	conserved Plasmodium protein, unknown function
PF3D7_1026000	1.42609	2.68261	3	conserved Plasmodium protein, unknown function
PF3D7_1031300	2.16842	2.64211	3	conserved Plasmodium protein, unknown function
PF3D7_1034600	3.9135	1.9754	3	conserved Plasmodium protein, unknown function
PF3D7_1036700	4.41765	2.64324	3	conserved Plasmodium protein, unknown function
PF3D7_1036800	3.79391	1.70395	3	acetyl-CoA transporter, putative
PF3D7_1037000	1.84044	1.93417	3	DNA polymerase zeta catalytic subunit, putative
PF3D7_1038100	5.71937	5.71937	3	GDP dissociation inhibitor domain containing protein
PF3D7_1038400	1.75455	1.75455	3	gametocyte-specific protein (Pf11-1)
PF3D7_1038800	3.57417	1.48422	3	RESA-like protein with PHIST and DnaJ domains
PF3D7_1009300	1.64493	2.43247	3	conserved Plasmodium protein, unknown function
PF3D7_1008900	5.15432	2.05374	3	adenylate kinase (AK1)
PF3D7_1008500	3.0504	2.22488	3	conserved Plasmodium membrane protein, unknown function
PF3D7_0928800	1.64104	2.59004	3	serine/threonine protein kinase, putative
PF3D7_0920400	4.22137	2.08121	3	conserved Plasmodium protein, unknown function
PF3D7_0922800	1.86937	1.51456	3	conserved Plasmodium protein, unknown function
PF3D7_0923900	2.42672	1.27541	3	RNA binding protein, putative
PF3D7_0924100	3.05623	2.73498	3	conserved Plasmodium protein, unknown function
PF3D7_0924600	4.93464	2.93534	3	conserved Plasmodium protein, unknown function
PF3D7_0924700	1.68514	1.68514	3	splicing factor 3A subunit 3, putative (SF3A3)
PF3D7_0925300	4.21052	2.37299	3	prolyl-t-RNA synthase, putative
PF3D7_0925800	1.68818	1.52502	3	conserved Plasmodium protein, unknown function
PF3D7_0926000	4.32487	2.42929	3	protein kinase, putative
PF3D7_0927600	3.50385	3.50385	3	conserved Plasmodium protein, unknown function
PF3D7_0928700	3.30321	1.0556	3	conserved Plasmodium protein, unknown function
PF3D7_0929100	2.14786	2.14786	3	conserved Plasmodium protein, unknown function
PF3D7_1006400	2.82302	2.82302	3	conserved Plasmodium protein, unknown function
PF3D7_0930800	2.2583	1.47667	3	conserved Plasmodium membrane protein, unknown function
PF3D7_0931000	3.63098	1.85657	3	elongation factor Tu, putative
PF3D7_0932000	5.15772	1.89612	3	conserved Plasmodium protein, unknown function
PF3D7_0932100	3.10914	3.10914	3	conserved Plasmodium membrane protein, unknown function
PF3D7_0934100	1.58384	1.58384	3	DNA excision-repair helicase, putative
PF3D7_0934400	2.37665	2.81073	3	transcription factor with AP2 domain(s), putative (ApiAP2)
PF3D7_0936200	1.75562	2.72392	3	Plasmodium exported protein (hyp11), unknown function
PF3D7_1001800	2.03067	2.03067	3	Plasmodium exported protein (PHISTc), unknown function
PF3D7_1002700	3.51611	2.04019	3	conserved Plasmodium protein, unknown function
PF3D7_1004300	2.98006	1.0598	3	zinc finger, C3HC4 type, putative
PF3D7_1005900	2.10808	4.13856	3	conserved Plasmodium protein, unknown function
PF3D7_1039000	3.37523	2.39287	3	serine/threonine protein kinase, FIKK family (FIKK10.2)
PF3D7_1100200	2.408	2.14129	3	erythrocyte membrane protein 1, PfEMP1 (VAR)
PF3D7_1103400	2.51941	1.29009	3	iron-sulfur assembly protein, sufD, putative
PF3D7_1136300	2.22968	3.02181	3	tudor staphylococcal nuclease (TSN)
PF3D7_1128700	2.02467	2.02467	3	GPI8p transamidase
PF3D7_1129500	2.76081	2.23589	3	A/G-specific adenine glycosylase, putative
PF3D7_1130400	2.22441	3.3958	3	26S proteasome regulatory subunit 6a, putative
PF3D7_1130700	3.66289	1.28212	3	structural maintenance of chromosome protein, putative
PF3D7_1131000	2.18951	1.27074	3	RNA-binding protein s1, putative
PF3D7_1131100	1.39774	1.17556	3	serpentine receptor, putative (SR1)
PF3D7_1132000	1.45745	3.10193	3	ubiquitin-like protein, putative
PF3D7_1132400	1.09429	1.09243	3	conserved Plasmodium membrane protein, unknown function
PF3D7_1134400	1.90327	1.90327	3	conserved Plasmodium protein, unknown function
PF3D7_1134500	3.68951	1.4224	3	alpha/beta hydrolase, putative
PF3D7_1135600	1.19669	3.02632	3	conserved Plasmodium protein, unknown function
PF3D7_1137100	3.32204	1.69335	3	mitochondrial ribosomal protein S9 precursor, putative
PF3D7_1128000.2	2.34332	1.38585	3	conserved Plasmodium protein, unknown function
PF3D7_1137400	3.30604	1.60576	3	UVB-resistance protein UVR8 homologue
PF3D7_1138700	1.40767	1.40767	3	conserved Plasmodium protein, unknown function
PF3D7_1139300	2.30679	1.29921	3	transcription factor with AP2 domain(s) (ApiAP2)
PF3D7_1139800	2.76328	2.16306	3	conserved Plasmodium protein, unknown function
PF3D7_1140700	2.64225	2.49949	3	conserved Plasmodium protein, unknown function
PF3D7_1140900	3.73652	3.09402	3	conserved Plasmodium protein, unknown function
PF3D7_1141700	1.86136	1.86136	3	conserved Plasmodium protein, unknown function
PF3D7_1142100	3.07937	1.05621	3	conserved Plasmodium protein, unknown function
PF3D7_1142300	1.52121	1.60808	3	conserved Plasmodium membrane protein, unknown function
PF3D7_1142500	3.61598	1.21003	3	60S ribosomal protein L28, putative
PF3D7_1142800	3.38043	3.38043	3	conserved Plasmodium protein, unknown function
PF3D7_1128100	2.85574	3.34994	3	cochaperone prefoldin complex subunit, putative
PF3D7_1126200	1.95404	1.98469	3	40S ribosomal protein S18, putative
PF3D7_1105800	5.67038	1.80554	3	conserved Plasmodium protein, unknown function
PF3D7_1117400	2.76518	2.76518	3	conserved Plasmodium protein, unknown function
PF3D7_1106300	3.97887	1.27847	3	exonuclease, putative
PF3D7_1106500	3.44883	1.88707	3	conserved Plasmodium protein, unknown function
PF3D7_1106800	2.46398	1.23214	3	protein kinase, putative
PF3D7_1106900	1.08732	3.74331	3	conserved Plasmodium protein, unknown function
PF3D7_1108000	1.44804	1.71468	3	IWS1-like protein, putative
PF3D7_1108100	1.53475	1.53475	3	conserved Plasmodium protein, unknown function
PF3D7_1109100	2.32107	2.32107	3	conserved Plasmodium protein, unknown function
PF3D7_1109500	1.8722	4.22321	3	small nucleolar RNA snoR09
PF3D7_1110900	1.37033	1.37033	3	conserved Plasmodium protein, unknown function
PF3D7_1113700	3.96407	1.72116	3	glyoxalase I (GloI)
PF3D7_1113800	1.7813	2.89228	3	conserved Plasmodium membrane protein, unknown function
PF3D7_1117900	3.32058	1.95918	3	conserved Plasmodium protein, unknown function
PF3D7_1125400	3.31039	3.31039	3	mitochondrial inner membrane translocase subunit tim44, putative
PF3D7_1118200	2.51158	1.24098	3	heat shock protein 90, putative
PF3D7_1119000	2.55695	2.54711	3	acyl-CoA-binding protein, putative
PF3D7_1119100	2.11259	2.11259	3	tRNA m(1)G methyltransferase, putative
PF3D7_1119900	1.59927	2.80919	3	conserved Plasmodium protein, unknown function
PF3D7_1121100	1.44928	1.21382	3	conserved Plasmodium protein, unknown function
PF3D7_1122400	3.83828	1.44457	3	conserved Plasmodium protein, unknown function
PF3D7_1122900	2.3034	2.62426	3	dynein heavy chain, putative
PF3D7_1123100	2.06078	1.61756	3	calcium-dependent protein kinase 7 (CDPK7)
PF3D7_1123900	2.22398	2.22398	3	splicing factor, putative
PF3D7_1124100	2.86796	1.26793	3	neutral-sphingomyelinase activation factor protein, putative
PF3D7_1124300	4.10383	1.59146	3	conserved Plasmodium protein, unknown function
PF3D7_0919400	4.36402	4.36402	3	protein disulfide isomerase (PDI9)
PF3D7_0917100	4.17921	3.3266	3	N-glycosylase/DNA lyase, putative
PF3D7_0614200	4.10202	3.27649	3	conserved Plasmodium protein, unknown function
PF3D7_0916400	1.25364	1.25364	3	conserved Plasmodium protein, unknown function
PF3D7_0713400	3.61869	1.93911	3	serpentine receptor, putative (PfSR25)
PF3D7_0714200	4.27725	1.66017	3	conserved Plasmodium protein, unknown function
PF3D7_0714300	2.93377	1.88647	3	zinc finger protein, putative (ERF2)
PF3D7_0714600	1.32281	1.17845	3	conserved Plasmodium protein, unknown function
PF3D7_0716000	4.35605	1.79945	3	RNA binding protein, putative
PF3D7_0717300	3.37786	1.73957	3	transcription initiation factor IIE, alpha subunit, putative
PF3D7_0717700	1.58028	1.07014	3	seryl-tRNA synthetase, putative
PF3D7_0718100	1.1588	1.11729	3	exported serine/threonine protein kinase (EST)
PF3D7_0718400	3.54297	3.54297	3	mitochondrial ribosomal protein S8 precursor, putative
PF3D7_0718500	3.91822	2.28952	3	prefoldin subunit 3, putative
PF3D7_0719900	2.33602	1.96473	3	conserved Plasmodium membrane protein, unknown function
PF3D7_0720200	2.17208	1.37998	3	conserved Plasmodium protein, unknown function
PF3D7_0720600	2.32606	1.95579	3	conserved Plasmodium protein, unknown function
PF3D7_0721000	2.99875	2.30367	3	conserved Plasmodium membrane protein, unknown function
PF3D7_0721300	1.41786	1.90265	3	DEAD/DEAH box ATP-dependent RNA helicase, putative
PF3D7_0721800	1.12086	1.16633	3	conserved Plasmodium protein, unknown function
PF3D7_0722600	2.4199	1.47503	3	nucleolar rRNA processing protein, putative
PF3D7_0723700	2.49767	2.49767	3	conserved Plasmodium protein, unknown function
PF3D7_0723900	1.85961	1.52407	3	conserved Plasmodium protein, unknown function
PF3D7_0724200	1.54595	4.61673	3	immunoglobulin-binding protein 1-related, putative
PF3D7_0725300	3.93043	1.5494	3	conserved Plasmodium protein, unknown function
PF3D7_0726400	2.56881	1.25141	3	conserved Plasmodium membrane protein, unknown function
PF3D7_0726700	3.14651	1.51782	3	conserved Plasmodium protein, unknown function
PF3D7_0726900	1.63292	1.14623	3	protein phosphatase, putative
PF3D7_0727000	1.97571	2.96771	3	conserved Plasmodium protein, unknown function
PF3D7_0710000	2.38618	1.0905	3	conserved Plasmodium protein, unknown function
PF3D7_0709400	3.2396	1.66823	3	Cg7 protein
PF3D7_0709300	2.6719	2.79773	3	Cg2 protein
PF3D7_0627100	3.36326	1.59264	3	ankyrin-repeat protein, putative
PF3D7_0615300	3.37011	1.64495	3	conserved Plasmodium membrane protein, unknown function
PF3D7_0615900	1.43901	1.21411	3	conserved Plasmodium protein, unknown function
PF3D7_0616100	2.67392	2.67392	3	conserved Plasmodium protein, unknown function
PF3D7_0616600	1.20407	1.20407	3	conserved Plasmodium protein, unknown function
PF3D7_0616900	2.47833	2.47833	3	conserved Plasmodium protein, unknown function
PF3D7_0617600	4.02116	4.02116	3	stevor (Stevor)
PF3D7_0618100	2.60626	1.87224	3	conserved Plasmodium protein, unknown function
PF3D7_0619900	2.18414	2.18414	3	splicing factor 3A subunit 2, putative (SF3A2)
PF3D7_0622900	2.83266	1.39778	3	transcription factor with AP2 domain(s), putative (ApiAP2)
PF3D7_0625300	3.77675	1.24846	3	DNA polymerase 1, putative
PF3D7_0626000	3.03956	2.05409	3	conserved Plasmodium protein, unknown function
PF3D7_0628800	3.81135	3.81135	3	glutamyl-tRNA(Gln) amidotransferase subunit B, putative
PF3D7_0708000	2.61432	2.61432	3	cytoskeleton associated protein, putative
PF3D7_0628900	3.76094	2.55652	3	RAP protein, putative
PF3D7_0629400	3.32235	1.72545	3	RNA binding protein, putative
PF3D7_0629700	2.05616	2.68273	3	SET domain protein, putative (SET1)
PF3D7_0629800	3.78923	3.78923	3	cullin-like protein, putative
PF3D7_0701900	2.05093	4.21063	3	Plasmodium exported protein, unknown function
PF3D7_0702400	1.65695	4.58871	3	conserved Plasmodium protein, unknown function
PF3D7_0703200	2.67321	1.71129	3	conserved Plasmodium protein, unknown function
PF3D7_0704300	2.05452	1.33424	3	conserved Plasmodium membrane protein, unknown function
PF3D7_0704500	3.57718	1.23535	3	serine/threonine protein kinase, putative
PF3D7_0706100	1.6242	2.23099	3	conserved Plasmodium protein, unknown function
PF3D7_0706500	3.09415	1.27909	3	conserved Plasmodium protein, unknown function
PF3D7_0727100	2.52877	2.23652	3	conserved Plasmodium protein, unknown function
PF3D7_0728100	1.56825	1.86839	3	conserved Plasmodium membrane protein, unknown function
PF3D7_0728300	1.80584	1.80584	3	conserved Plasmodium protein, unknown function
PF3D7_0832200.2	2.15562	1.5554	3	Plasmodium exported protein (PHISTa-like), unknown function
PF3D7_0820000	2.95927	1.2644	3	Snf2-related CBP activator, putative (SRCAP)
PF3D7_0820200	2.84831	1.64787	3	phosphatidylglycerophosphate synthase (PGPS)
PF3D7_0823300	2.33587	1.67801	3	histone acetyltransferase GCN5 (GCN5)
PF3D7_0823800	3.96401	5.05731	3	DnaJ protein, putative
PF3D7_0824300	2.42112	2.42112	3	GTP binding protein, putative
PF3D7_0826100	2.45554	1.27742	3	E3 ubiquitin-protein ligase, putative
PF3D7_0827800	2.44393	2.0478	3	SET domain protein, putative (SET3)
PF3D7_0828100	2.29876	2.29876	3	conserved Plasmodium protein, unknown function
PF3D7_0829000	3.32769	1.84758	3	conserved Plasmodium membrane protein, unknown function
PF3D7_0830800	1.87862	1.66445	3	surface-associated interspersed gene 8.2 (SURFIN8.2) (SURF8.2)
PF3D7_0831300	1.14302	2.12893	3	Plasmodium exported protein, unknown function (GEXP13)
PF3D7_0902700	2.11274	1.8785	3	Plasmodium exported protein (PHISTb), unknown function, pseudogene
PF3D7_0818500	3.31938	3.31938	3	zinc finger protein, putative
PF3D7_0904600	2.96835	1.04541	3	ubiquitin specific protease, putative
PF3D7_0906200	2.10958	2.10958	3	conserved Plasmodium protein, unknown function
PF3D7_0906800	3.75104	3.75104	3	probable protein, unknown function
PF3D7_0908200	1.74649	1.74649	3	conserved Plasmodium protein, unknown function
PF3D7_0910500	1.71522	1.27322	3	DNA repair protein REV1, putative
PF3D7_0911400	2.32543	1.41462	3	conserved Plasmodium protein, unknown function
PF3D7_0911600	6.30187	4.13139	3	conserved Plasmodium protein, unknown function
PF3D7_0913900	3.50156	3.50156	3	arginyl-tRNA synthetase, putative
PF3D7_0914300	3.41492	1.51934	3	met-10 like protein, putative
PF3D7_0914700	1.84489	2.85791	3	transporter, putative
PF3D7_0915900	4.34155	4.34155	3	conserved Plasmodium protein, unknown function
PF3D7_0819000	3.21387	1.64773	3	conserved Plasmodium protein, unknown function
PF3D7_0817300	3.3479	1.68433	3	asparagine-rich antigen
PF3D7_0728600	2.11777	1.17436	3	zinc finger, C3HC4 type, putative
PF3D7_0803700	4.50854	2.30094	3	tubulin gamma chain (g-tub)
PF3D7_0728900	5.10887	2.62883	3	RNA binding protein, putative
PF3D7_0729100	1.71011	2.1435	3	conserved Plasmodium protein, unknown function
PF3D7_0731400	2.49451	1.47149	3	serine/threonine protein kinase, FIKK family, pseudogene (FIKK7.2)
PF3D7_0731500	1.53254	1.56127	3	erythrocyte binding antigen-175 (EBA175)
PF3D7_0732200	3.86803	4.32733	3	rifin (RIF)
PF3D7_0801700	3.51259	4.30013	3	sentrin-specific protease 2, putative (SENP2)
PF3D7_0801800	1.69214	1.69774	3	mannose-6-phosphate isomerase, putative
PF3D7_0802100	2.34824	1.39049	3	transcription factor with AP2 domain(s) (ApiAP2)
PF3D7_0802500	3.26192	2.24421	3	inositol phosphatase, putative
PF3D7_0802600	4.92849	3.22326	3	adenylyl cyclase beta, putative (ACbeta)
PF3D7_0803600	1.31242	2.56616	3	conserved Plasmodium protein, unknown function
PF3D7_0804300	4.10889	2.41512	3	conserved Plasmodium protein, unknown function
PF3D7_0814200	2.04297	2.43186	3	DNA/RNA-binding protein Alba 1 (ALBA1)
PF3D7_0804600	3.88566	1.57693	3	U2 snRNA/tRNA pseudouridine synthase, putative
PF3D7_0804800	3.49454	3.49454	3	peptidyl-prolyl cis-trans isomerase (CYP24)
PF3D7_0806700	2.45473	1.22739	3	conserved Plasmodium membrane protein, unknown function
PF3D7_0807100	1.21753	1.94151	3	RNA helicase, putative
PF3D7_0809600	1.88959	1.26588	3	peptidase family C50, putative
PF3D7_0810400	1.44852	4.03654	3	conserved Plasmodium membrane protein, unknown function
PF3D7_0811000	3.57592	1.7543	3	cullin-like protein, putative
PF3D7_0811800	2.43782	2.43782	3	conserved Plasmodium protein, unknown function
PF3D7_0811900	3.83711	1.32697	3	RNA binding protein, putative
PF3D7_0813200	2.59882	1.43517	3	CS domain protein, putative
PF3D7_0813400	2.03606	1.07898	3	conserved Plasmodium protein, unknown function
PF3D7_1143200	4.96604	2.96675	3	DnaJ protein, putative
PF3D7_1144900	1.7321	1.7321	3	Rab GTPase 6 (RAB6)
PF3D7_1148800	4.05397	2.85353	3	Plasmodium exported protein (hyp11), unknown function
PF3D7_1149600	1.65782	1.09361	3	DnaJ protein, putative
PF3D7_1406500	1.92263	1.92263	3	conserved Plasmodium protein, unknown function
PF3D7_1408700	3.31325	1.22749	3	conserved Plasmodium protein, unknown function
PF3D7_1409300	3.79452	1.95698	3	DNA-damage inducible protein, putative
PF3D7_1409700	4.29656	4.29656	3	conserved Plasmodium protein, unknown function
PF3D7_1412400	1.02558	1.76972	3	conserved Plasmodium protein, unknown function
PF3D7_1413500	2.11518	1.26256	3	FeS assembly ATPase SufC (SufC)
PF3D7_1417200	3.12961	1.06551	3	NOT family protein, putative
PF3D7_1417700	1.51808	2.61573	3	conserved Plasmodium protein, unknown function
PF3D7_1419100	2.00066	2.00066	3	ATP-dependent RNA helicase, putative
PF3D7_1420400	1.43005	2.21246	3	glycyl-tRNA synthetase,glycine--tRNA ligase
PF3D7_1421300	2.3089	2.3089	3	conserved Plasmodium protein, unknown function
PF3D7_1424300	5.44996	1.38542	3	small nucleolar RNA snoR26
PF3D7_1425300	1.29437	1.35265	3	conserved Plasmodium protein, unknown function
PF3D7_1425400	2.87856	1.33907	3	DNA-directed DNA polymerase, putative
PF3D7_1425700	2.36321	3.43121	3	conserved Plasmodium protein, unknown function
PF3D7_1425800	1.74336	2.41166	3	conserved Plasmodium protein, unknown function
PF3D7_1426000	2.0594	3.4032	3	60S ribosomal protein L21e, putative
PF3D7_1426300	1.57848	1.57848	3	dynein-associated protein, putative
PF3D7_1429100	1.76445	1.0583	3	apicoplast ribosomal protein L15 precursor, putative
PF3D7_1429200	1.23196	1.23196	3	transcription factor with AP2 domain(s), putative (ApiAP2)
PF3D7_1429400	2.7222	1.8771	3	rRNA (adenosine-2'-O-)-methyltransferase, putative
PF3D7_1430300	3.65357	1.87182	3	acid phosphatase, putative
PF3D7_1431200	3.54563	3.70915	3	conserved Plasmodium protein, unknown function
PF3D7_1432300	1.32529	2.7862	3	conserved Plasmodium protein, unknown function
PF3D7_1432800	1.29721	1.29721	3	conserved Plasmodium protein, unknown function
PF3D7_1406300	1.10933	3.07839	3	glycerophodiester phosphodiesterase, putative
PF3D7_1405900	2.80984	2.08696	3	RNA binding protein, putative
PF3D7_1405400	3.22124	3.22124	3	DNA mismatch repair protein, putative
PF3D7_1359900	2.87326	1.04045	3	conserved Plasmodium membrane protein, unknown function
PF3D7_1350700	3.4574	1.75217	3	N6-adenine-specific methylase, putative
PF3D7_1351000	3.1753	1.19083	3	phosphatidylinositol transfer protein, putative
PF3D7_1352000	3.92701	3.14717	3	conserved Plasmodium protein, unknown function
PF3D7_1352200	1.69079	1.69079	3	conserved Plasmodium protein, unknown function
PF3D7_1352700	2.51387	1.46673	3	P-loop containing nucleoside triphosphate hydrolase, putative
PF3D7_1353000	2.92614	1.99248	3	tryptophan-rich antigen, pseudogene
PF3D7_1354300	1.23102	1.20998	3	large subunit rRNA methyltransferase, putative
PF3D7_1354600	3.88678	1.56244	3	60S ribosomal protein L7-2, putative
PF3D7_1357400	2.65804	1.18633	3	conserved Plasmodium protein, unknown function
PF3D7_1358200	3.92459	1.7473	3	conserved Plasmodium protein, unknown function
PF3D7_1358900	3.83404	1.46026	3	GTP binding protein, putative
PF3D7_1361100	2.69011	2.69011	3	Sec24 subunit a (SEC24a)
PF3D7_1402800	3.14842	1.60866	3	conserved Plasmodium protein, unknown function
PF3D7_1361200	1.34067	2.07474	3	conserved Plasmodium protein, unknown function
PF3D7_1362400	3.69761	3.34856	3	calpain (Pcalp)
PF3D7_1362900	4.60106	2.43058	3	conserved Plasmodium protein, unknown function
PF3D7_1363100	2.4332	2.4332	3	conserved Plasmodium protein, unknown function
PF3D7_1364200	2.87725	2.87725	3	conserved Plasmodium protein, unknown function
PF3D7_1364400	2.86539	2.18002	3	conserved Plasmodium protein, unknown function
PF3D7_1364600	2.52699	1.09179	3	aldo-keto reductase, putative
PF3D7_1365700	2.77577	2.77577	3	conserved Plasmodium membrane protein, unknown function
PF3D7_1367100	4.30178	2.67309	3	U1 small nuclear ribonucleoprotein, putative
PF3D7_1372400	4.4186	3.25117	3	acyl-CoA synthetase (ACS4)
PF3D7_1402400	1.20407	1.20407	3	U1 small nuclear ribonucleoprotein C, putative
PF3D7_1433700	1.38864	1.04295	3	conserved Plasmodium protein, unknown function
PF3D7_1433800	2.48187	2.48187	3	conserved Plasmodium protein, unknown function
PF3D7_1435000	1.30763	1.30763	3	cytochrome c oxidase assembly protein, putative
PF3D7_1472200	3.67484	2.44568	3	histone deacetylase, putative
PF3D7_1461600	2.47532	1.2572	3	splicing factor 3B subunit 2, putative (SF3B2)
PF3D7_1461900	4.21356	2.26426	3	valine-tRNA ligase, putative
PF3D7_1462700	3.07869	2.4591	3	cytochrome c1 precursor, putative
PF3D7_1464600	3.01892	1.38675	3	phosphatase, putative
PF3D7_1466100	3.50102	2.83424	3	protein serine/threonine phosphatase
PF3D7_1466200	3.23813	4.97628	3	conserved Plasmodium protein, unknown function
PF3D7_1466300	2.03186	1.14812	3	26S proteasome regulatory subunit, putative
PF3D7_1467600	2.05297	2.05297	3	conserved Plasmodium protein, unknown function
PF3D7_1467900	4.0724	1.29836	3	rab GTPase activator, putative
PF3D7_1468900	3.63533	3.63533	3	conserved Plasmodium protein, unknown function
PF3D7_1470300	2.70236	1.15929	3	conserved Plasmodium protein, unknown function
PF3D7_1472700	2.42475	1.92469	3	DNA-directed RNA polymerase, alpha subunit, putative
PF3D7_1458700	2.27004	2.27004	3	conserved Plasmodium protein, unknown function
PF3D7_1474100	2.67596	1.23007	3	mitochondrial ribosomal protein L20 precursor, putative
PF3D7_1474400	1.00508	1.94433	3	conserved Plasmodium protein, unknown function
PF3D7_1475200	3.46333	1.1156	3	conserved protein, unknown function
PF3D7_1476500	2.82655	2.23693	3	probable protein, unknown function
PF3D7_1476800	2.69447	2.69447	3	lysophospholipase, putative
PF3D7_1477500	2.18189	1.01961	3	Plasmodium exported protein (PHISTb), unknown function
PF3D7_1478700	1.33609	1.33609	3	Plasmodium exported protein, unknown function, pseudogene
mal_mito_RNA19:rRNA	1.88193	1.04685	3	unspecified product
mal_rna_10:rRNA	1.59601	1.51686	3	unspecified product
mal_rna_17:rRNA	1.88193	1.04685	3	unspecified product
malmito_rna_LSUG:rRNA	3.57796	1.45109	3	unspecified product
PF3D7_1460800	5.11662	2.69192	3	conserved Plasmodium protein, unknown function
PF3D7_1458500	1.95305	1.94386	3	conserved Plasmodium protein, unknown function
PF3D7_1439100	1.16673	3.03345	3	DEAD/DEAH box helicase, putative
PF3D7_1448300	3.4136	1.04945	3	conserved Plasmodium protein, unknown function
PF3D7_1439300	3.40459	1.2553	3	conserved Plasmodium protein, unknown function
PF3D7_1440700	2.35252	2.35252	3	adaptor complexes medium subunit family
PF3D7_1441400	2.42578	2.70989	3	FACT complex subunit SSRP1, putative;with=GeneDB:PBANKA_130530 (FACT-S)
PF3D7_1442500	3.14078	3.14078	3	protein prenyltransferase alpha subunit, putative
PF3D7_1442600	1.39214	1.39214	3	TRAP-like protein,sporozoite-specific transmembrane protein S6 (TREP)
PF3D7_1442700	1.83851	1.83851	3	conserved Plasmodium protein, unknown function
PF3D7_1443100	1.01696	1.31096	3	conserved Plasmodium protein, unknown function
PF3D7_1443400	1.56782	1.56782	3	conserved Plasmodium protein, unknown function
PF3D7_1443900	2.38779	2.0324	3	heat shock protein 90, putative (HSP90)
PF3D7_1444100	2.70267	2.70267	3	conserved Plasmodium protein, unknown function
PF3D7_1447700	2.78152	2.78152	3	conserved Plasmodium protein, unknown function
PF3D7_1448500	3.76896	1.19983	3	chloroquine resistance marker protein (CRMP)
PF3D7_1457900	3.46944	1.32646	3	conserved Plasmodium protein, unknown function
PF3D7_1449400	2.64662	3.33772	3	DNA replication related protein, putative
PF3D7_1450500	2.62947	1.52236	3	conserved Plasmodium protein, unknown function
PF3D7_1451400	1.68331	1.68331	3	transcriptional regulatory protein sir2b (Sir2B)
PF3D7_1452000	2.85265	1.20746	3	rhoptry neck protein 2 (RON2)
PF3D7_1452600	2.41881	2.17539	3	conserved Plasmodium protein, unknown function
PF3D7_1453400	2.32456	2.32456	3	conserved Plasmodium protein, unknown function
PF3D7_1453900	2.08592	1.59658	3	conserved Plasmodium protein, unknown function
PF3D7_1455300	2.66092	2.66092	3	conserved Plasmodium protein, unknown function
PF3D7_1455500	1.0765	1.9605	3	gamma-adaptin, putative
PF3D7_1457100	4.10199	3.45949	3	conserved Plasmodium protein, unknown function
PF3D7_1457700	2.09273	2.48612	3	large ribosomal subunit nuclear export factor, putative
PF3D7_1349200	2.56531	1.34915	3	glutamate--tRNA ligase, putative
PF3D7_1347900	2.16477	2.45946	3	conserved Plasmodium protein, unknown function
PF3D7_1346400	1.59441	1.64964	3	conserved Plasmodium protein, unknown function
PF3D7_1231900	2.71025	4.02318	3	conserved Plasmodium protein, unknown function
PF3D7_1225100	2.56477	2.56477	3	isoleucyl-tRNA synthetase, putative
PF3D7_1225300	2.06159	1.29006	3	conserved Plasmodium protein, unknown function
PF3D7_1225700	2.26429	4.11307	3	conserved Plasmodium protein, unknown function
PF3D7_1226700	1.41569	2.09715	3	conserved protein, unknown function
PF3D7_1227500	2.8097	1.5935	3	cyclin (CYC2)
PF3D7_1227600	1.80071	1.32109	3	cyclin related protein, putative
PF3D7_1227700	3.31742	1.36812	3	conserved Plasmodium protein, unknown function
PF3D7_1227800	2.49342	2.49342	3	histone S-adenosyl methyltransferase, putative
PF3D7_1228100	3.7941	1.6799	3	leucine-rich repeat protein (LRR13)
PF3D7_1229000	1.54077	1.83003	3	conserved Plasmodium membrane protein, unknown function
PF3D7_1229100	1.52707	2.0257	3	ABC transporter, (CT family) (MRP2)
PF3D7_1233000	1.28041	3.36403	3	elongation factor G (EF-G)
PF3D7_1222500	1.68514	1.68514	3	ATP-binding protein, putative
PF3D7_1233100	3.58965	1.31307	3	conserved protein, unknown function
PF3D7_1233300	1.85457	1.95787	3	pentatricopeptide repeat protein, putative
PF3D7_1235200	2.36197	2.36197	3	V-type K -independent H -translocating inorganic pyrophosphatase (VP2)
PF3D7_1235300	1.65305	2.28077	3	CCR4-NOT transcription complex subunit 4, putative (NOT4)
PF3D7_1235500	2.1706	1.64568	3	mRNA methyltransferase, putative
PF3D7_1236200	1.15656	1.20059	3	conserved Plasmodium protein, unknown function
PF3D7_1237100	1.46942	1.21534	3	conserved Plasmodium protein, unknown function
PF3D7_1237900	1.63299	1.48434	3	conserved Plasmodium protein, unknown function
PF3D7_1239200	2.28772	1.68976	3	transcription factor with AP2 domain(s) (ApiAP2)
PF3D7_1240300	3.08843	3.08843	3	erythrocyte membrane protein 1, PfEMP1 (VAR)
PF3D7_1241300	4.46731	3.26288	3	conserved Plasmodium protein, unknown function
PF3D7_1223800	3.45023	3.25447	3	mitochondrial carrier protein, putative
PF3D7_1221800	3.02148	1.60845	3	conserved Plasmodium protein, unknown function
PF3D7_1244200	3.60196	1.31572	3	transcription factor Tfb2, putative
PF3D7_1209300	1.95686	1.67436	3	zinc finger transcription factor (KROX1)
PF3D7_1149800	2.57016	2.57016	3	rifin (RIF)
PF3D7_1149900	4.06373	3.42122	3	stevor
PF3D7_1200600	1.16218	4.46951	3	erythrocyte membrane protein 1, PfEMP1 (VAR2CSA)
PF3D7_1202100.2	4.84646	3.3034	3	conserved Plasmodium protein, unknown function
PF3D7_1203100	2.79382	1.46027	3	conserved Plasmodium protein, unknown function
PF3D7_1205500	3.41156	1.10995	3	zinc finger protein, putative
PF3D7_1206300	3.69844	1.02622	3	conserved Plasmodium protein, unknown function
PF3D7_1207000	2.12792	1.03232	3	conserved Plasmodium protein, unknown function
PF3D7_1207200	2.69197	4.47075	3	conserved Plasmodium protein, unknown function
PF3D7_1208000	2.68645	2.68645	3	apicoplast ribosomal protein L29 precursor, putative
PF3D7_1208800	3.23009	1.51834	3	zinc finger protein, putative
PF3D7_1209400	3.19747	1.29733	3	conserved Plasmodium protein, unknown function
PF3D7_1221500	4.1346	1.38003	3	conserved Plasmodium protein, unknown function
PF3D7_1210000	1.39419	1.39419	3	mitochondrial ribosomal protein L1-2 precursor, putative
PF3D7_1210400	1.59327	1.06835	3	conserved Plasmodium protein, unknown function
PF3D7_1211200	1.18663	1.67402	3	conserved Plasmodium protein, unknown function
PF3D7_1211600	2.07337	4.73491	3	lysine-specific histone demethylase 1, putative (LSD1)
PF3D7_1213800	1.69549	1.63818	3	bifunctional aminoacyl-tRNA synthetase, putative
PF3D7_1214400	3.90916	1.22061	3	conserved protein, unknown function
PF3D7_1215100	2.15718	1.39312	3	conserved Plasmodium protein, unknown function
PF3D7_1216400	4.02361	2.04755	3	conserved Plasmodium membrane protein, unknown function
PF3D7_1217700	2.03144	2.11	3	conserved Plasmodium protein, unknown function
PF3D7_1218500	2.68707	2.68707	3	conserved Plasmodium protein, unknown function
PF3D7_1220100	1.86122	1.8592	3	pre-mRNA splicing factor, putative
PF3D7_1243700	5.3331	1.88989	3	ubiquitin conjugating enzyme E2, putative
PF3D7_1244700	2.9246	2.9246	3	conserved Plasmodium protein, unknown function
PF3D7_1345200	2.41576	1.37869	3	rhomboid protease ROM6, putative (ROM6)
PF3D7_1333900	2.29041	2.29041	3	conserved Plasmodium protein, unknown function
PF3D7_1317700	4.0744	1.39131	3	conserved Plasmodium protein, unknown function
PF3D7_1320000	3.42545	1.47277	3	rhoptry protein 2, putative (PRP2)
PF3D7_1320300	2.70144	2.70144	3	conserved Plasmodium protein, unknown function
PF3D7_1321700	2.1719	1.18668	3	splicing factor, putative
PF3D7_1322100	3.86411	1.89317	3	SET domain protein, putative (SET2)
PF3D7_1322300	2.43366	1.14893	3	translation initiation factor EIF-2B subunit related
PF3D7_1323500	2.8931	3.26496	3	plasmepsin V (PMV)
PF3D7_1324300	2.78124	2.78124	3	conserved Plasmodium membrane protein, unknown function
PF3D7_1325400	1.46018	2.0802	3	conserved Plasmodium protein, unknown function
PF3D7_1327000	5.04571	2.19573	3	conserved Plasmodium protein, unknown function
PF3D7_1328100	1.65872	1.65872	3	proteasome subunit beta type 7 precursor, putative
PF3D7_1335700	2.6516	1.45622	3	conserved Plasmodium protein, unknown function
PF3D7_1316800	4.09359	4.09359	3	sec20 homolog, putative
PF3D7_1337300	1.47011	1.77284	3	exoribonuclease, putative
PF3D7_1338600	2.92464	2.34922	3	conserved Plasmodium protein, unknown function
PF3D7_1339700	2.22174	1.20183	3	conserved Plasmodium protein, unknown function
PF3D7_1339900	2.82716	2.82716	3	ABC transporter (MDR family), putative (MDR5)
PF3D7_1340300	3.20307	1.62549	3	conserved Plasmodium protein, unknown function
PF3D7_1343100	2.40982	1.20938	3	conserved Plasmodium protein, unknown function
PF3D7_1343500	4.40357	1.73341	3	conserved Plasmodium protein, unknown function
PF3D7_1344000	2.74852	2.74852	3	aminomethyltransferase, putative
PF3D7_1344200	2.31916	1.27785	3	heat shock protein 70, putative (HSP70-y)
PF3D7_1344700	1.78353	1.78353	3	conserved Plasmodium protein, unknown function
PF3D7_1344900	1.19801	1.22131	3	conserved Plasmodium protein, unknown function
PF3D7_1317400	2.81007	1.267	3	conserved Plasmodium protein, unknown function
PF3D7_1314200	1.71712	1.71712	3	telomerase reverse transcriptase, putative (TERT)
PF3D7_1244900	3.62232	1.99363	3	conserved Plasmodium protein, unknown function
PF3D7_1303800	2.48655	1.74047	3	conserved Plasmodium protein, unknown function
PF3D7_1249400	2.04161	2.04161	3	conserved Plasmodium protein, unknown function
PF3D7_1249900	3.7804	1.467	3	apicoplast dimethyladenosine synthase, putative
PF3D7_1250800	2.82064	1.93053	3	DNA repair protein rhp16, putative
PF3D7_1251500	3.06502	2.95248	3	DEAD/DEAH box ATP-dependent RNA helicase, putative
PF3D7_1252600	3.61795	1.72237	3	lysophospholipase, putative
PF3D7_1252800	1.88587	1.78007	3	Plasmodium exported protein (PHISTb), unknown function
PF3D7_1302000	3.50954	1.25331	3	Plasmodium exported protein, unknown function
PF3D7_1302500	2.2864	1.18634	3	conserved Plasmodium protein, unknown function
PF3D7_1302700	2.27823	1.40563	3	DEAD/DEAH box ATP-dependent RNA helicase, putative
PF3D7_1303400	2.29193	1.17365	3	conserved Plasmodium protein, unknown function
PF3D7_1303500	3.16272	1.28903	3	sodium/hydrogen exchanger, Na , H antiporter (NHE)
PF3D7_1305400	3.01784	1.24343	3	conserved Plasmodium protein, unknown function
PF3D7_1314000	1.30046	1.30046	3	conserved Plasmodium protein, unknown function
PF3D7_1307200	2.24684	1.64454	3	DnaJ protein, putative
PF3D7_1308400	2.33251	1.56598	3	conserved Plasmodium protein, unknown function
PF3D7_1308700	3.50856	3.50856	3	conserved Plasmodium protein, unknown function
PF3D7_1309000	1.14659	1.14659	3	conserved Plasmodium protein, unknown function
PF3D7_1309300	1.25764	2.1341	3	U4/U6 small nuclear ribonucleoprotein PRP3, putative (PRPF3)
PF3D7_1309700	3.49897	1.85146	3	conserved Plasmodium protein, unknown function
PF3D7_1309800	1.99958	1.99958	3	conserved Plasmodium protein, unknown function
PF3D7_1311600	1.87663	1.07135	3	conserved Plasmodium protein, unknown function
PF3D7_1311900	4.0677	2.85595	3	vacuolar ATP synthase subunit a (vapA)
PF3D7_1312100	3.41697	1.48089	3	conserved Plasmodium protein, unknown function
PF3D7_1312800	2.59781	1.34937	3	conserved Plasmodium protein, unknown function
PF3D7_0614300	3.2738	1.94757	3	organic anion transporter
malmito_rna_RNA14:rRNA	1.88193	1.04685	3	unspecified product
PF3D7_0316200	3.49853	1.67935	3	conserved Plasmodium protein, unknown function
PF3D7_0419300	3.9627	1.9634	3	conserved Plasmodium protein, unknown function
PF3D7_0111000	2.35204	1.07665	3	kinesin, putative
PF3D7_0416300	1.94235	1.77963	3	DNA replication licensing factor, putative
PF3D7_0302100	1.95703	2.44252	3	serine/threonine protein kinase (SRPK1)
PF3D7_0416900	1.08715	1.62273	3	conserved Plasmodium protein, unknown function
PF3D7_0417200	3.48063	1.18707	3	bifunctional dihydrofolate reductase-thymidylate synthase (DHFR-TS)
PF3D7_0530100	3.39302	1.94712	3	SNARE protein, putative (SYN6)
PF3D7_0417400	2.18189	1.47435	3	conserved Plasmodium protein, unknown function
PF3D7_0301500	2.54701	2.54701	3	Plasmodium exported protein, unknown function
PF3D7_0418100	2.15175	2.15175	3	conserved Plasmodium protein, unknown function
PF3D7_0418700	1.52621	1.52621	3	conserved Plasmodium protein, unknown function
PF3D7_0112000	2.26076	1.94324	3	TatD-like deoxyribonuclease, putative
PF3D7_0422300	2.40101	2.40101	3	alpha tubulin 2
PF3D7_0301400	3.83938	2.14179	3	Plasmodium exported protein, unknown function
PF3D7_0420000	1.34437	1.3946	3	zinc finger protein, putative
PF3D7_0420100	5.2709	3.37532	3	RIO-like serine/threonine kinase, putative (RIO2)
PF3D7_0113800	1.25823	1.25823	3	DBL containing protein, unknown function
PF3D7_0114000	1.7696	1.7696	3	RESA-like protein with DnaJ domain, putative (GEXP06)
PF3D7_0114300	3.61194	3.61194	3	Plasmodium exported protein, unknown function, pseudogene
PF3D7_0420300	1.42568	2.12304	3	transcription factor with AP2 domain(s) (ApiAP2)
PF3D7_0422100	2.64842	1.82289	3	transmembrane emp24 domain-containing protein, putative
PF3D7_0422200	2.56285	2.23331	3	erythrocyte membrane-associated antigen
PF3D7_0526500	3.45669	2.5197	3	conserved Plasmodium protein, unknown function
PF3D7_0531000	1.20359	3.14809	3	conserved Plasmodium protein, unknown function
PF3D7_0532300	2.41809	2.04794	3	Plasmodium exported protein (PHISTb), unknown function
PF3D7_0416100	3.83859	1.47021	3	glutamyl-tRNA(Gln) amidotransferase subunit A, putative
PF3D7_0303000	1.01466	1.99515	3	N-ethylmaleimide sensitive fusion protein, putative
PF3D7_0408500	1.55281	2.13759	3	flap endonuclease 1 (FEN1)
PF3D7_0410300	1.89449	3.1657	3	protein phosphatase, putative
PF3D7_0306200	2.94833	2.94833	3	activator of Hsp90 ATPase (AHA1)
PF3D7_0410900	2.7383	1.5004	3	conserved Plasmodium protein, unknown function
PF3D7_0305600	3.29901	2.31361	3	AP endonuclease (DNA-[apurinic or apyrimidinic site] lyase), putative
PF3D7_0604900	2.92767	2.92767	3	conserved Plasmodium protein, unknown function
PF3D7_0604300	2.07731	2.81121	3	conserved Plasmodium protein, unknown function
PF3D7_0110500	2.2061	1.95737	3	bromodomain protein, putative
PF3D7_0411800	1.38444	1.67252	3	conserved Plasmodium protein, unknown function
PF3D7_0604000	1.75836	1.75836	3	conserved Plasmodium protein, unknown function
PF3D7_0110600	2.44301	1.90982	3	phosphatidylinositol-4-phosphate 5-kinase (PIP5K)
PF3D7_0304600	2.42061	1.22017	3	circumsporozoite (CS) protein (CSP)
PF3D7_0603200	3.47497	1.84628	3	mitochondrial chaperone BCS1, putative
PF3D7_0603100	1.50612	1.50612	3	conserved Plasmodium protein, unknown function
PF3D7_0602900	3.94966	1.27545	3	conserved Plasmodium protein, unknown function
PF3D7_0415000	3.24168	1.90813	3	arsenical pump-driving ATPase, putative
PF3D7_0602400	2.78665	1.40376	3	elongation factor G (EF-G)
PF3D7_0415300	3.12295	1.25471	3	cdc2-related protein kinase 3 (CRK3)
PF3D7_0602000	3.0705	3.0705	3	conserved Plasmodium protein, unknown function
PF3D7_0533100	2.70618	2.02416	3	erythrocyte membrane protein 1 (PfEMP1), truncated (VAR1CSA)
PF3D7_0533000	1.17647	1.17647	3	rifin, pseudogene
PF3D7_0201500	3.35015	2.62721	3	Plasmodium exported protein (hyp9), unknown function
PF3D7_0201600	2.99436	2.99436	3	Plasmodium exported protein (PHISTb), unknown function
PF3D7_0109400	3.58412	1.04614	3	tubulin-specific chaperone a, putative
PF3D7_0206500	3.10555	1.39395	3	conserved Plasmodium protein, unknown function
PF3D7_0213100	4.12186	2.7447	3	heat shock protein 40, putative
PF3D7_0316400	1.52979	1.55367	3	conserved Plasmodium protein, unknown function
PF3D7_0506500	2.30539	1.82392	3	conserved Plasmodium protein, unknown function
PF3D7_0212800	3.34637	1.44204	3	multidrug efflux pump, putative
PF3D7_0508100	1.35137	1.42022	3	SET domain protein, putative (SET9)
PF3D7_0508900	1.99224	1.44841	3	conserved Plasmodium protein, unknown function
PF3D7_0205100	1.35646	1.72149	3	conserved Plasmodium protein, unknown function
PF3D7_0509800	1.87583	1.20426	3	phosphatidylinositol 4-kinase
PF3D7_0510000	1.58451	2.4568	3	conserved Plasmodium protein, unknown function
PF3D7_0206400	1.95383	1.53677	3	conserved Plasmodium protein, unknown function
PF3D7_0511500	2.38289	1.5629	3	RNA pseudouridylate synthase, putative
PF3D7_0220700	1.38322	1.38322	3	Plasmodium exported protein (hyp9), unknown function
PF3D7_0209800	1.1142	1.54847	3	ATP-dependent RNA helicase UAP56 (UAP56)
PF3D7_0512800	3.44524	1.02109	3	conserved Plasmodium protein, unknown function
PF3D7_0206900.2	2.11202	2.11202	3	merozoite surface protein 5
PF3D7_0518000	3.04904	2.07218	3	conserved protein, unknown function
PF3D7_0514200	3.50452	1.82495	3	conserved Plasmodium protein, unknown function
PF3D7_0514800	3.85379	2.68637	3	kinase, putative
PF3D7_0208300	3.30922	1.48759	3	conserved Plasmodium protein, unknown function
PF3D7_0208100.2	2.30227	2.39183	3	conserved Plasmodium protein, unknown function
PF3D7_0207900	1.53222	2.31976	3	serine repeat antigen 2 (SERA2)
PF3D7_0517100	1.83275	2.38239	3	conserved Plasmodium protein, unknown function
PF3D7_0204800	1.97834	2.71104	3	3'-5' exonuclease, putative
PF3D7_0204700	2.02133	4.29688	3	hexose transporter (HT)
PF3D7_0204600	3.04351	1.31001	3	conserved Plasmodium protein, unknown function
PF3D7_0505100	1.31876	1.39622	3	conserved Plasmodium protein, unknown function
PF3D7_0524400	2.09475	2.09475	3	cytosolic preribosomal GTP-binding protein, putative
PF3D7_0422700	3.55086	1.06319	3	eukaryotic initiation factor, putative
PF3D7_0501100.2	2.33187	2.33187	3	heat shock protein 40, type II
PF3D7_0218000	3.98435	1.64483	3	replication factor C, subunit 2, putative
PF3D7_0217900	2.84326	2.84326	3	conserved Plasmodium protein, unknown function
PF3D7_0202600.2	1.78849	3.10936	3	conserved Plasmodium protein, unknown function
PF3D7_0217500	1.34165	1.80025	3	calcium dependent protein kinase 1 (CDPK1)
PF3D7_0501300	1.48503	2.07702	3	skeleton-binding protein 1 (SBP1)
PF3D7_0216900	1.34859	1.34859	3	conserved Plasmodium protein, unknown function
PF3D7_0216700.2	3.70251	2.52937	3	conserved Plasmodium protein, unknown function
PF3D7_0203100	1.59284	1.29273	3	protein kinase, putative
PF3D7_0522400	2.46825	2.02785	3	conserved Plasmodium protein, unknown function
PF3D7_0521300	2.01961	2.01961	3	conserved Plasmodium protein, unknown function
PF3D7_0203700	1.99666	1.55489	3	nucleolar preribosomal assembly protein, putative
PF3D7_0203800	1.64765	4.82783	3	conserved Plasmodium protein, unknown function
PF3D7_0503800	1.14659	1.14659	3	60S ribosomal protein L31, putative
PF3D7_0214800	2.26498	2.66942	3	conserved Plasmodium membrane protein, unknown function
PF3D7_0504700	2.36398	1.17183	3	conserved Plasmodium protein, unknown function
PF3D7_0504800	3.08734	1.45832	3	conserved Plasmodium protein, unknown function
PF3D7_0214300	1.26424	1.81797	3	conserved Plasmodium protein, unknown function
PF3D7_0204300	1.06314	1.80255	3	conserved Plasmodium protein, unknown function
PF3D7_0109500	1.96332	1.96332	3	N-acetyltransferase, putative
PF3D7_0415700	2.3866	1.34953	3	conserved Plasmodium protein, unknown function
PF3D7_0309000	2.77322	1.33689	3	dual specificity phosphatase (YVH1)
PF3D7_0321800	2.0404	1.44431	3	conserved Plasmodium protein, unknown function
PF3D7_0613400	3.59375	1.60863	3	apicoplast ribosomal protein L18 precursor, putative
PF3D7_0404600	3.59345	1.22569	3	conserved Plasmodium membrane protein, unknown function
PF3D7_0313600	4.62245	1.04855	3	conserved Plasmodium protein, unknown function
PF3D7_0315300	2.68759	2.68759	3	conserved Plasmodium protein, unknown function
PF3D7_0608300	3.38056	1.51153	3	conserved Plasmodium protein, unknown function
PF3D7_0403900	2.13923	3.53655	3	SET domain protein, putative (SET8)
PF3D7_0612900	2.25216	1.17378	3	nucleolar GTP-binding protein 1, putative
PF3D7_0107100	1.8493	1.8493	3	conserved Plasmodium protein, unknown function
PF3D7_0314500	2.93551	2.293	3	conserved Plasmodium protein, unknown function
PF3D7_0606000	1.78568	1.08711	3	conserved Plasmodium protein, unknown function
PF3D7_0403400	4.95957	1.20842	3	conserved Plasmodium protein, unknown function
PF3D7_0103400	1.52053	2.04996	3	zinc-carboxypeptidase, putative
PF3D7_0319200	2.33201	1.9222	3	endonuclease/exonuclease/phosphatase family protein, putative
PF3D7_0309700	2.35245	2.35245	3	SECIS-binding protein 2, putative (SBP2)
PF3D7_0104900	3.35392	2.05233	3	RNase MRP
PF3D7_0316000	1.07324	1.07324	3	conserved Plasmodium protein, unknown function
PF3D7_0310000	1.40315	1.40315	3	conserved Plasmodium protein, unknown function
PF3D7_0321900	2.97398	1.26876	3	cyclic amine resistance locus protein
PF3D7_0310400	1.51317	1.20535	3	parasite-infected erythrocyte surface protein (PIESP1)
PF3D7_0401700	4.17789	2.1786	3	Plasmodium exported protein, unknown function, pseudogene
PF3D7_0322400	3.16189	3.07841	3	regulator of initiation factor 2 (eIF2)
PF3D7_0612600	3.41325	2.04972	3	PP-loop family protein, putative
PF3D7_0104300	1.58897	1.74429	3	ubiquitin carboxyl-terminal hydrolase, putative
PF3D7_0318600	3.53386	3.53386	3	cleavage and polyadenylation specifity factor, putative
PF3D7_0104400	3.04864	3.04864	3	4-hydroxy-3-methylbut-2-enyl diphosphate reductase (LytB)
PF3D7_0314000	4.53988	2.70234	3	co-chaperone p23 (P23)
PF3D7_0104800	4.1658	1.59906	3	novel putative transporter 1;with=GeneDB:PBANKA_020830 (NPT1)
PF3D7_0311300	3.58097	1.24529	3	phosphatidylinositol 3- and 4-kinase, putative
PF3D7_0323600	2.42593	2.42593	3	conserved Plasmodium protein, unknown function
PF3D7_0323500	1.93115	1.1207	3	survival of motor neuron (SMN)-like protein
PF3D7_0320200	4.9958	4.9958	3	CPW-WPC family protein
PF3D7_0609400	1.3666	1.3666	3	mitochondrial cardiolipin synthase, putative (CLS)
PF3D7_0405400	1.71591	1.43026	3	pre-mRNA-processing-splicing factor 8, putative (PRPF8)
PF3D7_0613800	1.79411	1.33622	3	transcription factor with AP2 domain(s) (ApiAP2)
PF3D7_0320900	4.26301	2.44857	3	histone H2A variant, putative (H2A.Z)
PF3D7_0614000	3.86941	2.04779	3	thiamin-phosphate pyrophosphorylase, putative
PF3D7_0108500	1.66509	4.64411	3	conserved Plasmodium protein, unknown function
PF3D7_0103100	2.05097	1.10848	3	conserved Plasmodium protein, unknown function
PF3D7_0108700	2.97025	1.43541	3	secreted ookinete protein, putative (PSOP24)
PF3D7_0611600	3.41949	4.20702	3	conserved Plasmodium protein, unknown function
PF3D7_0102600	2.6996	2.6996	3	serine/threonine protein kinase, FIKK family (FIKK1)
PF3D7_0408300	3.85002	1.07945	3	zinc finger, RAN binding protein, putative
PF3D7_0103300	3.52877	1.46799	3	conserved Plasmodium protein, unknown function
PF3D7_0307900	1.21362	1.89415	3	conserved Plasmodium protein, unknown function
PF3D7_0606600	2.32733	2.15744	3	conserved Plasmodium protein, unknown function
PF3D7_0407900	3.01463	2.09699	3	AAA family ATPase, putative
PF3D7_0606100	1.9567	2.45904	3	RNA binding protein, putative
PF3D7_0317200	1.40503	2.41284	3	cdc2-related protein kinase 4 (CRK4)
PF3D7_0406500	1.11485	1.28948	3	conserved Plasmodium protein, unknown function
PF3D7_0321000	3.82359	2.56729	3	conserved Plasmodium protein, unknown function
PF3D7_0406100	1.08959	3.8815	3	vacuolar ATP synthase subunit b
PF3D7_0105000	2.72532	2.72532	3	unspecified product
PF3D7_0317400	3.70391	2.24449	3	conserved Plasmodium protein, unknown function
PF3D7_0607900	2.70065	1.40621	3	conserved Plasmodium protein, unknown function
PF3D7_0611800	2.00155	1.02353	3	conserved Plasmodium protein, unknown function
PF3D7_0405700	1.8411	1.54035	3	lysine decarboxylase, putative
PF3D7_0102800	1.93516	1.93516	3	conserved Plasmodium protein, unknown function
PF3D7_1213600	-999	1.7982	2	dynein light chain 1, putative
PF3D7_1357700	-999	1.83145	2	U3 snoRNA-associated small subunit rRNA processing protein, putative
PF3D7_1238500	-999	1.27757	2	conserved Plasmodium protein, unknown function
PF3D7_1357500	-999	1.63163	2	DNA helicase, putative
PF3D7_1014300	-999	2.01717	2	conserved protein, unknown function
PF3D7_1220900	-999	1.14619	2	heterochromatin protein 1 (HP1)
PF3D7_1357100	-999	3.54865	2	elongation factor 1-alpha
PF3D7_1355900	-999	1.15535	2	conserved protein, unknown function
PF3D7_1015200.2	-999	1.45421	2	cysteinyl-tRNA synthetase, putative
PF3D7_1352800	-999	3.94338	2	vacuolar fusion protein MON1, putative
PF3D7_0319500	-999	2.18401	2	RNA binding protein, putative
PF3D7_1215900	-999	2.92764	2	conserved Plasmodium membrane protein, unknown function (PfSR10)
PF3D7_1013900	-999	1.15084	2	initiation factor 2 subunit family, putative
PF3D7_0216300	-999	1.98248	2	conserved Plasmodium protein, unknown function
PF3D7_0318900	-999	2.12339	2	conserved protein, unknown function
PF3D7_1307100	-999	2.78459	2	U3 small nucleolar RNA-associated protein 6, putative
PF3D7_0929300	-999	2.93189	2	conserved Plasmodium protein, unknown function
PF3D7_0213900	-999	2.56018	2	conserved Plasmodium protein, unknown function
PF3D7_1002500	-999	3.22975	2	conserved Plasmodium protein, unknown function
PF3D7_0516000	-999	3.99013	2	RAP protein, putative
PF3D7_0907700	-999	1.30754	2	subunit of proteaseome activator complex, putative
PF3D7_1411200	-999	4.07401	2	rhomboid protease ROM8 (ROM8)
PF3D7_1409800	-999	1.51565	2	RNA binding protein Bruno, putative (HoBo)
PF3D7_1228300	-999	1.99992	2	NIMA related kinase 1 (NEK1)
PF3D7_1230200	-999	1.53905	2	vacuolar transporter chaperone, putative, pseudogene
PF3D7_1407900	-999	1.06331	2	plasmepsin I (PMI)
PF3D7_0914600	-999	4.50967	2	zinc binding protein, putative
PF3D7_0914900	-999	1.75212	2	BSD domain, putative
PF3D7_1405800	-999	2.00498	2	large subunit rRNA processing protein, putative
PF3D7_0209700	-999	1.62145	2	RING zinc finger protein, putative
PF3D7_1403100	-999	1.49739	2	conserved Plasmodium protein, unknown function
PF3D7_1371800	-999	1.39491	2	Plasmodium exported protein, unknown function
PF3D7_1371600	-999	1.36576	2	erythrocyte binding like protein 1, pseudogene (EBL1)
PF3D7_1369500	-999	1.94573	2	conserved Plasmodium protein, unknown function
PF3D7_0211500	-999	2.49941	2	GAF domain-related protein, putative
PF3D7_0928100	-999	1.06481	2	conserved Plasmodium protein, unknown function
PF3D7_0318300	-999	1.75636	2	conserved Plasmodium protein, unknown function
PF3D7_0217100	-999	1.84682	2	ATP synthase F1, alpha subunit
PF3D7_1223400	-999	1.32894	2	phospholipid-transporting ATPase, putative
PF3D7_0931700	-999	1.07251	2	conserved Plasmodium protein, unknown function
PF3D7_1362800	-999	2.34309	2	conserved Plasmodium protein, unknown function
PF3D7_0935200	-999	1.44051	2	sec-1 family protein
PF3D7_1234500	-999	1.22654	2	conserved Plasmodium protein, unknown function
PF3D7_0935500	-999	2.06667	2	Plasmodium exported protein, unknown function (GEXP22)
PF3D7_1360800	-999	1.24741	2	falcilysin (FLN)
PF3D7_1221900	-999	1.67218	2	conserved Plasmodium membrane protein, unknown function
PF3D7_1212500	-999	1.20736	2	glycerol-3-phosphate acyltransferase (Gatp)
PF3D7_1026300	-999	1.20407	2	conserved Plasmodium protein, unknown function
PF3D7_1238700	-999	1.04173	2	conserved Plasmodium protein, unknown function
PF3D7_1211500	-999	2.25846	2	mitochondrial ribosomal protein S18 precursor, putative
PF3D7_1119300	-999	1.12044	2	U2 snRNP auxiliary factor, small subunit, putative
PF3D7_1138800	-999	1.17418	2	conserved Plasmodium protein, unknown function
PF3D7_0415500	-999	3.1058	2	nuclear cap-binding protein, putative
PF3D7_0405000	-999	1.41746	2	ATP-dependent RNA helicase, putative
PF3D7_1116400	-999	1.66395	2	ER membrane protein Sec12 (SEC12)
PF3D7_0903600.2	-999	1.54346	2	conserved Plasmodium protein, unknown function
PF3D7_1113000	-999	2.42488	2	conserved Plasmodium protein, unknown function
PF3D7_1322500	-999	1.11648	2	DHHC-type zinc finger protein, putative
PF3D7_0302300	-999	2.63462	2	erythrocyte membrane protein 1 (PfEMP1), pseudogene
PF3D7_1301600	-999	2.24444	2	erythrocyte binding antigen-140 (EBA140)
PF3D7_0416200	-999	2.53997	2	conserved Plasmodium protein, unknown function
PF3D7_1301400	-999	1.27151	2	Plasmodium exported protein (hyp12), unknown function
PF3D7_1145500	-999	1.90721	2	transporter, putative
PF3D7_1107100	-999	2.69305	2	nucleic acid binding protein, putative
PF3D7_1148000	-999	1.26608	2	serine/threonine protein kinase, putative
PF3D7_1138600	-999	1.46778	2	beta-catenin-like protein 1, putative
PF3D7_1317000	-999	3.3246	2	U4/U6.U5 tri-snRNP-associated protein 2, putative (USP39)
PF3D7_1136600	-999	1.62869	2	conserved Plasmodium protein, unknown function
PF3D7_1307000	-999	1.31692	2	PNAS-3 related protein, putative
PF3D7_1131200	-999	1.35236	2	conserved Plasmodium protein, unknown function
PF3D7_0410000	-999	3.44178	2	conserved Plasmodium protein, unknown function
PF3D7_1129400	-999	1.25513	2	RNA methyltransferase, putative
PF3D7_1134200	-999	1.2296	2	conserved Plasmodium protein, unknown function
PF3D7_1128200	-999	3.16717	2	multiprotein bridging factor type 1, putative
PF3D7_1127000	-999	3.10619	2	protein phosphatase, putative
PF3D7_0411000	-999	1.80522	2	conserved Plasmodium protein, unknown function
PF3D7_1313900	-999	1.1631	2	conserved Plasmodium protein, unknown function
PF3D7_1312400	-999	3.39014	2	translation initiation factor IF-2, putative
PF3D7_0411200	-999	3.03855	2	conserved Plasmodium protein, unknown function
PF3D7_1125300	-999	1.7085	2	DNA-dependent RNA polymerase
PF3D7_1124700	-999	1.78424	2	co-chaperone GrpE, putative
PF3D7_0411300	-999	1.14229	2	conserved Plasmodium protein, unknown function
PF3D7_1136000	-999	1.3299	2	conserved Plasmodium protein, unknown function
PF3D7_0403200	-999	7.91135	2	conserved Plasmodium protein, unknown function
PF3D7_1250200	-999	1.62686	2	conserved Plasmodium membrane protein, unknown function
PF3D7_1200700	-999	2.26258	2	acyl-CoA synthetase (ACS7)
PF3D7_1023900	-999	1.0719	2	chromodomain-helicase-DNA-binding protein 1 homolog, putative (CHD1)
PF3D7_1334300	-999	2.12572	2	MSP7-like protein (MSRP5)
PF3D7_1028500	-999	2.24958	2	conserved Plasmodium protein, unknown function
PF3D7_1028400	-999	2.31719	2	nucleolar preribosomal assembly protein, putative
PF3D7_1210600	-999	1.64323	2	conserved Plasmodium protein, unknown function
PF3D7_1025300	-999	1.06345	2	conserved Plasmodium protein, unknown function
PF3D7_0423000	-999	3.45734	2	conserved Plasmodium protein, unknown function
PF3D7_1023100	-999	3.51638	2	dynein heavy chain, putative
PF3D7_1333800	-999	1.70681	2	conserved Plasmodium protein, unknown function
PF3D7_0102500	-999	2.24822	2	erythrocyte binding antigen-181 (EBA181)
PF3D7_1342900	-999	1.22234	2	transcription factor with AP2 domain(s) (ApiAP2)
PF3D7_0424000	-999	2.83408	2	Plasmodium exported protein (PHISTc), unknown function
PF3D7_0218600	-999	1.55178	2	conserved Plasmodium protein, unknown function
PF3D7_1344100	-999	2.13644	2	krox-like protein. putative
PF3D7_1239700	-999	1.86328	2	cell division protein FtsH, putative
PF3D7_1031500	-999	2.41146	2	DEAD/DEAH box helicase, putative
PF3D7_1330600	-999	2.6947	2	elongation factor Tu, putative
PF3D7_1326300	-999	1.08878	2	RNA binding protein, putative
PF3D7_1202600	-999	1.29865	2	conserved protein, unknown function
PF3D7_1104700.2	-999	1.01374	2	RNA polymerase subunit, putative
PF3D7_1326500	-999	2.4144	2	conserved Plasmodium protein, unknown function
PF3D7_1104300	-999	1.53712	2	conserved Plasmodium protein, unknown function
PF3D7_0419400	-999	4.23796	2	conserved Plasmodium protein, unknown function
PF3D7_1103100	-999	1.52592	2	60S ribosomal protein P1, putative
PF3D7_1102500	-999	1.34805	2	Plasmodium exported protein (PHISTb), unknown function (GEXP02)
PF3D7_1246400	-999	3.96007	2	myosin light chain 1,myosin A tail domain interacting protein (MTIP)
PF3D7_1208500	-999	1.34148	2	conserved Plasmodium protein, unknown function
PF3D7_1245800	-999	1.5668	2	clathrin coat assembly protein AP180, putative
PF3D7_0310900	-999	2.25882	2	conserved Plasmodium protein, unknown function
PF3D7_1205900	-999	1.18351	2	conserved protein, unknown function
PF3D7_1244100	-999	1.51892	2	conserved Plasmodium protein, unknown function
PF3D7_1207800	-999	2.28519	2	conserved Plasmodium protein, unknown function
PF3D7_1036500	-999	2.34363	2	probable protein, unknown function
PF3D7_1413200	-999	1.15712	2	conserved Plasmodium protein, unknown function
PF3D7_0614100	-999	1.49044	2	conserved Plasmodium protein, unknown function
PF3D7_0729400	-999	1.73201	2	BRIX protein, putative
PF3D7_0726200	-999	2.21931	2	serine/threonine protein kinase, FIKK family (FIKK7.1)
PF3D7_0111800	-999	2.45666	2	conserved Plasmodium protein, unknown function
PF3D7_1443800	-999	1.81514	2	zinc finger protein, putative
PF3D7_0730800.2	-999	2.4131	2	Plasmodium exported protein, unknown function
PF3D7_0528000	-999	2.67856	2	conserved Plasmodium protein, unknown function
PF3D7_0527900	-999	2.42377	2	RNA helicase 1
PF3D7_1442300	-999	1.17507	2	tRNA binding protein, putative
PF3D7_0802300	-999	4.18216	2	rRNA processing WD-repeat protein, putative
PF3D7_1440800	-999	1.00573	2	major facilitator superfamily, putative
PF3D7_1440000	-999	1.29192	2	conserved Plasmodium protein, unknown function
PF3D7_0804000	-999	1.1247	2	cactin homolog, putative
PF3D7_0524900	-999	2.48892	2	tRNA-YW synthesizing protein, putative
PF3D7_0804700	-999	1.27682	2	conserved Plasmodium protein, unknown function
PF3D7_0804900	-999	1.47246	2	GTPase activator, putative
PF3D7_0810800	-999	1.54753	2	dihydropteroate synthetase (DHPS)
PF3D7_1433100	-999	1.70509	2	conserved Plasmodium membrane protein, unknown function
PF3D7_1432000	-999	2.26193	2	syntaxin, Qa-SNARE family (SYN11)
PF3D7_1431500	-999	1.13076	2	mitogen-activated protein kinase 1 (MAP1)
PF3D7_1430400	-999	2.11188	2	conserved Plasmodium protein, unknown function
PF3D7_0520600	-999	1.56081	2	BIS(5'-nucleosyl)-tetraphosphatase (diadenosine tetraphosphatase), putative
PF3D7_1428900	-999	1.36333	2	conserved Plasmodium protein, unknown function
PF3D7_0822900	-999	1.83781	2	conserved Plasmodium protein, unknown function
PF3D7_1426200	-999	1.5026	2	arginine methyltransferase 1 (PRMT1)
PF3D7_0518700	-999	1.16814	2	mRNA-binding protein PUF1 (PUF1)
PF3D7_0111300	-999	1.34208	2	replication factor c protein, putative
PF3D7_0725100	-999	2.18924	2	conserved Plasmodium membrane protein, unknown function
PF3D7_1423200	-999	1.22999	2	peptidyl-prolyl cis-trans isomerase (CYP52)
PF3D7_0724100	-999	1.80478	2	conserved Plasmodium protein, unknown function
malmito_rna_LSUC:rRNA	-999	1.45109	2	unspecified product
PFC10_API0060	-999	1.19344	2	molecular chaperone (Clp (C?))
PF3D7_0618700	-999	3.03261	2	transport protein particle (TRAPP) component, putative
PF3D7_1476300	-999	1.28464	2	Plasmodium exported protein (PHISTb), unknown function
PF3D7_0622200	-999	2.18415	2	radical SAM protein, putative
PF3D7_0612200	-999	2.68266	2	leucine-rich repeat protein (LRR6)
PF3D7_0611900	-999	2.89386	2	lsm12, putative
PF3D7_0625700	-999	1.76032	2	conserved Plasmodium protein, unknown function
PF3D7_0627300	-999	1.03854	2	c3h4-type ring finger protein, putative
PF3D7_0105600	-999	2.05992	2	conserved Plasmodium protein, unknown function
PF3D7_1469800	-999	2.05771	2	conserved Plasmodium protein, unknown function
PF3D7_0610200	-999	1.696	2	conserved Plasmodium protein, unknown function
PF3D7_1468800	-999	2.72128	2	U2 snRNP auxiliary factor, putative
PF3D7_0106800	-999	1.82519	2	Rab GTPase 5c (RAB5c)
PF3D7_0704200	-999	2.60246	2	tRNA m5C-methyltransferase, putative
PF3D7_0705200	-999	3.36651	2	conserved Plasmodium protein, unknown function
PF3D7_1463300	-999	1.56704	2	DNA polymerase alpha subunit, putative
PF3D7_0705600	-999	2.77458	2	RNA helicase, putative
PF3D7_1460100	-999	3.35249	2	zinc finger protein, putative
PF3D7_1459600	-999	1.35135	2	conserved Plasmodium protein, unknown function
PF3D7_1459200	-999	1.53983	2	conserved Plasmodium protein, unknown function
PF3D7_0716100	-999	1.43916	2	large ribosomal subunit assembling factor, putative
PF3D7_0717800	-999	4.52819	2	conserved Plasmodium protein, unknown function
PF3D7_1423800	-999	1.21782	2	conserved Plasmodium protein, unknown function
PF3D7_1001700	-999	1.03718	2	Plasmodium exported protein (PHISTc), unknown function
PF3D7_0517400	-999	2.45596	2	FACT complex subunit SPT16, putative;with=GeneDB:PBANKA_123220 (FACT-L)
PF3D7_0830500	-999	2.14417	2	tryptophan/threonine-rich antigen (TryThrA)
PF3D7_0207000	-999	1.4682	2	merozoite surface protein 4 (MSP4)
PF3D7_0518100	-999	1.20269	2	RAP protein, putative
PF3D7_1422500	1.08747	-999	1	ubiquitin ligase, putative (HRD1)
PF3D7_1308000	2.11015	-999	1	conserved Plasmodium membrane protein, unknown function
PF3D7_1410600	1.0566	-999	1	eukaryotic translation initiation factor 2 gamma subunit, putative
PF3D7_1306700	5.21848	-999	1	conserved Plasmodium protein, unknown function
PF3D7_1459000	1.12849	-999	1	ATP-dependent RNA helicase DBP5 (DBP5)
PF3D7_1458600	3.29821	-999	1	conserved Plasmodium protein, unknown function
PF3D7_1458300	1.36543	-999	1	conserved Plasmodium protein, unknown function
PF3D7_1458000	4.30041	-999	1	cysteine proteinase falcipain 1
PF3D7_0307700	2.79004	-999	1	conserved Plasmodium protein, unknown function
PF3D7_1307600	2.97747	-999	1	DNA-directed RNA polymerase alpha chain, putative
PF3D7_1307700	1.65734	-999	1	conserved Plasmodium protein, unknown function
PF3D7_1457400	3.18144	-999	1	conserved Plasmodium protein, unknown function
PF3D7_1308200	1.54385	-999	1	carbamoyl phosphate synthetase (cpsSII)
PF3D7_1456800	3.31083	-999	1	V-type H( )-translocating pyrophosphatase, putative
PF3D7_0307500	3.53715	-999	1	conserved Plasmodium protein, unknown function
PF3D7_0307400	1.63054	-999	1	ATP-dependent Clp protease proteolytic subunit (ClpP)
PF3D7_1308800	2.17069	-999	1	recombinase, putative
PF3D7_1457200	2.76546	-999	1	thioredoxin 1 (TRX1)
PF3D7_1308900	3.34026	-999	1	mRNA-decapping enzyme 2, putative (DCP2)
PF3D7_0307100	1.56565	-999	1	40S ribosomal protein S12, putative
PF3D7_1309200	2.68472	-999	1	protein phosphatase 2c-like protein, putative
PF3D7_0109600	1.23906	-999	1	cold-shock protein, putative
PF3D7_0306500	4.31209	-999	1	conserved Plasmodium protein, unknown function
PF3D7_1309400	1.67417	-999	1	HORMA domain protein, putative
PF3D7_1305300	3.39123	-999	1	conserved Plasmodium protein, unknown function
PF3D7_1305100	2.88108	-999	1	conserved Plasmodium protein, unknown function
PF3D7_0207100	1.67779	-999	1	conserved Plasmodium protein, unknown function
PF3D7_1419000	2.17978	-999	1	conserved Plasmodium protein, unknown function
PF3D7_1463700	3.06683	-999	1	cyclin homologue (CYC1)
PF3D7_1411500	1.44899	-999	1	conserved Plasmodium protein, unknown function
PF3D7_1301700	2.98082	-999	1	Plasmodium exported protein (hyp8), unknown function (GEXP07)
PF3D7_0309600	1.67613	-999	1	60S acidic ribosomal protein P2, putative
PF3D7_1302300	3.87984	-999	1	Plasmodium exported protein, unknown function
PF3D7_1411400	1.93363	-999	1	plastid replication-repair enzyme (PREX)
PF3D7_0309200	1.91935	-999	1	serine/threonine protein kinase, putative (ARK2)
PF3D7_1462400	1.8682	-999	1	conserved Plasmodium protein, unknown function
PF3D7_1462300	1.13998	-999	1	conserved Plasmodium protein, unknown function
PF3D7_1462100	2.64983	-999	1	conserved Plasmodium protein, unknown function
PF3D7_0308900	1.55741	-999	1	splicing factor 3B subunit 1, putative (SF3B1)
PF3D7_0308600	3.25025	-999	1	pre-mRNA-processing factor 19, putative (PRPF19)
PF3D7_0107400	1.46621	-999	1	conserved Plasmodium protein, unknown function
PF3D7_0107500	2.03038	-999	1	lipid/sterol:H symporter
PF3D7_1461000	2.80265	-999	1	conserved Plasmodium protein, unknown function
PF3D7_0107800	2.70671	-999	1	DNA repair exonuclease Mre11, putative
PF3D7_1460600	3.23273	-999	1	conserved Plasmodium protein, unknown function
PF3D7_0308100	1.39034	-999	1	conserved Plasmodium protein, unknown function
PF3D7_1304000	1.18803	-999	1	chromosome condensation protein, putative
PF3D7_1304100	1.81196	-999	1	DNA ligase I (LigI)
PF3D7_1304400	2.20521	-999	1	conserved Plasmodium protein, unknown function
PF3D7_1460500	3.1522	-999	1	conserved Plasmodium protein, unknown function
PF3D7_1304500	1.75585	-999	1	small heat shock protein, putative
PF3D7_1460200	2.1789	-999	1	conserved Plasmodium protein, unknown function
PF3D7_1304800	1.88609	-999	1	small nucleolar RNA snoR16
PF3D7_1457000	1.35127	-999	1	signal peptide peptidase (SPP)
PF3D7_1410300	2.90213	-999	1	conserved Plasmodium protein, unknown function
PF3D7_0306300	2.47527	-999	1	glutaredoxin 1 (GRX1)
PF3D7_1464000	1.40335	-999	1	YL1 nuclear protein, putative
PF3D7_1315900	3.04823	-999	1	exportin 1-like protein, putative
PF3D7_1316100	2.46083	-999	1	inositol polyphosphate kinase, putative
PF3D7_0304500	2.19067	-999	1	1-cys-glutaredoxin-like protein-1 (GLP1)
PF3D7_1316900	2.20562	-999	1	conserved Plasmodium protein, unknown function
PF3D7_0110700	1.50464	-999	1	chromatin assembly factor 1 protein WD40 domain, putative
PF3D7_1317100	1.39677	-999	1	minchromosome maintenance (MCM) complex subunit (MCM4)
PF3D7_1317200	3.5391	-999	1	transcription factor with AP2 domain(s) (ApiAP2)
PF3D7_0303700	2.41225	-999	1	dihydrolipoamide acyltransferase, putative
PF3D7_1451200	2.05979	-999	1	conserved Plasmodium protein, unknown function
PF3D7_0303500	2.94041	-999	1	spindle pole body protein, putative
PF3D7_1317800	1.61747	-999	1	40S ribosomal protein S15/S19, putative
PF3D7_1318100	1.52621	-999	1	ferredoxin, putative
PF3D7_1318400	1.13316	-999	1	chromosome segregation protein, putative
PF3D7_1451100	3.15677	-999	1	elongation factor 2
PF3D7_1451000	2.09349	-999	1	conserved Plasmodium protein, unknown function
PF3D7_1318800	1.18614	-999	1	secretory complex protein 63 (SEC63)
PF3D7_0110800	3.50765	-999	1	transcription initiation factor TFIIB, putative
PF3D7_1319400	2.18551	-999	1	conserved Plasmodium protein, unknown function
PF3D7_0303300	2.26107	-999	1	DNA-directed RNA polymerase subunit I, putative
PF3D7_1419400	2.64421	-999	1	conserved Plasmodium membrane protein, unknown function
PF3D7_1320100	1.11261	-999	1	ATP-dependent Clp protease adaptor protein ClpS, putative
PF3D7_0303200	2.15063	-999	1	HAD superfamily protein, putative
PF3D7_1320400	5.22934	-999	1	type I signal peptidase (SPB)
PF3D7_1320800	2.12014	-999	1	dihydrolipamide succinyltransferase component of 2-oxoglutarate dehydrogenase complex
PF3D7_1450400	1.98806	-999	1	zinc finger protein, putative
PF3D7_1315300	3.67629	-999	1	conserved Plasmodium protein, unknown function
PF3D7_1315200	1.43615	-999	1	conserved Plasmodium protein, unknown function
PF3D7_1314700	1.64943	-999	1	conserved Plasmodium protein, unknown function
PF3D7_1454400	1.69567	-999	1	aminopeptidase P (APP)
PF3D7_1310400	2.05138	-999	1	conserved Plasmodium protein, unknown function
PF3D7_1456500	2.79032	-999	1	conserved Plasmodium protein, unknown function
PF3D7_1311200	3.73353	-999	1	conserved Plasmodium protein, unknown function
PF3D7_1456000	3.2163	-999	1	transcription factor with AP2 domain(s) (ApiAP2)
PF3D7_1311500	2.43031	-999	1	26S proteasome regulatory subunit 7, putative
PF3D7_1455700	1.01942	-999	1	conserved Plasmodium protein, unknown function
PF3D7_0305700	1.81925	-999	1	ubiquitin conjugating enzyme E2, putative
PF3D7_1311800	2.71162	-999	1	M1-family alanyl aminopeptidase (M1AAP)
PF3D7_0109700	1.61006	-999	1	conserved protein, unknown function
PF3D7_0109800	1.73288	-999	1	phenylalanyl-tRNA synthetase, putative
PF3D7_0305500	2.40789	-999	1	conserved Plasmodium protein, unknown function
PF3D7_1312700	2.7359	-999	1	probable protein, unknown function
PF3D7_1314500	1.52953	-999	1	cop-coated vesicle membrane protein p24 precursor, putative
PF3D7_1410200	2.26136	-999	1	cytidine triphosphate synthetase
PF3D7_0110000	2.35446	-999	1	conserved Plasmodium protein, unknown function
PF3D7_0305300	1.75718	-999	1	conserved Plasmodium membrane protein, unknown function
PF3D7_0110400	2.76769	-999	1	DNA-directed RNA polymerase 2, putative
PF3D7_1313600	1.24212	-999	1	conserved Plasmodium protein, unknown function
PF3D7_1452900	3.26645	-999	1	conserved Plasmodium protein, unknown function
PF3D7_1452400	1.18275	-999	1	conserved Plasmodium protein, unknown function
PF3D7_1313800	2.1357	-999	1	conserved Plasmodium membrane protein, unknown function
PF3D7_1451900	1.52239	-999	1	small subunit rRNA processing factor, putative
PF3D7_0305100	2.47454	-999	1	conserved Plasmodium protein, unknown function
PF3D7_1451800	2.3674	-999	1	sortilin, putative
PF3D7_1411600	1.22971	-999	1	GTP binding protein, putative
PF3D7_1253000	3.78711	-999	1	gametocyte erythrocyte cytosolic protein (GECO)
PF3D7_1321500.2	3.61866	-999	1	3',5'-cyclic nucleotide phosphodiesterase, putative
PF3D7_0104200	4.9241	-999	1	conserved Plasmodium protein, unknown function
PF3D7_1234800	1.36739	-999	1	Splicing factor 3B subunit 3, putative (SF3B3)
PF3D7_1475100	2.57173	-999	1	conserved Plasmodium protein, unknown function
PF3D7_1474500	2.17285	-999	1	splicing factor 3A subunit 1, putative (SF3A1)
PF3D7_1415000	3.17309	-999	1	uracil-DNA glycosylase, putative
PF3D7_0313900	1.59324	-999	1	conserved Plasmodium protein, unknown function
PF3D7_0313700.2	1.63442	-999	1	conserved Plasmodium protein, unknown function
PF3D7_1414500	1.37333	-999	1	atypical protein kinase, ABC-1 family, putative (ABCk2)
PF3D7_1473700	1.3169	-999	1	conserved Plasmodium protein, unknown function
PF3D7_1235600	2.13071	-999	1	serine hydroxymethyltransferase (SHMT)
PF3D7_1235700	3.12174	-999	1	ATP synthase subunit beta, mitochondrial
PF3D7_1235900	2.38918	-999	1	pre-mRNA-splicing factor SYF1, putative (XAB2)
PF3D7_1473500	4.13057	-999	1	conserved Plasmodium protein, unknown function
PF3D7_1236000	4.77548	-999	1	conserved Plasmodium protein, unknown function
PF3D7_1236100	3.35163	-999	1	clustered-asparagine-rich protein
PF3D7_1473200	2.01919	-999	1	DnaJ protein, putative
PF3D7_1237000	2.66766	-999	1	ubiquitin-activating enzyme, putative (Uba2)
PF3D7_0313500	3.1211	-999	1	GTP-binding protein EngA, putative
PF3D7_1473100	2.70296	-999	1	GTPase activator, putative
PF3D7_0105200	1.75825	-999	1	conserved Plasmodium protein, unknown function
PF3D7_1237200	2.65059	-999	1	conserved Plasmodium protein, unknown function
PF3D7_1237500	1.80798	-999	1	conserved Plasmodium protein, unknown function
PF3D7_0313100	3.40317	-999	1	ubiquitin-protein ligase, putative (HRD3)
PF3D7_1238100	1.87513	-999	1	calcyclin binding protein, putative
PF3D7_1471300	1.39045	-999	1	conserved Plasmodium protein, unknown function
PF3D7_1471200	2.47842	-999	1	inorganic anion exchanger, inorganic anion antiporter (SulP)
PF3D7_1415400	2.07373	-999	1	conserved Plasmodium protein, unknown function
PF3D7_1234200	2.76184	-999	1	conserved Plasmodium protein, unknown function, pseudogene
PF3D7_1414300	2.77646	-999	1	60S ribosomal protein L10, putative
PF3D7_1234100	2.88044	-999	1	conserved Plasmodium protein, unknown function
PF3D7_1229400	2.4615	-999	1	macrophage migration inhibitory factor (MIF)
PF3D7_1229600	2.20113	-999	1	conserved Plasmodium protein, unknown function
PF3D7_1416200	1.51506	-999	1	metacaspase-like protein (MCA3)
PF3D7_1230000	2.99191	-999	1	conserved Plasmodium protein, unknown function
mal_rna_11:rRNA	1.59601	-999	1	unspecified product
PF3D7_1415600	2.59467	-999	1	conserved Plasmodium protein, unknown function
PF3D7_1230700	2.5972	-999	1	protein transport protein Sec13, putative
PFC10_API0028	2.81198	-999	1	elongation factor (tufA)
PF3D7_1230800	3.86959	-999	1	conserved Plasmodium protein, unknown function
PF3D7_1230900	1.80088	-999	1	atypical protein kinase, RIO family, putative
PF3D7_1231000	3.84822	-999	1	conserved Plasmodium protein, unknown function
PF3D7_1231400	2.12262	-999	1	amino acid transporter, putative
PF3D7_1231600	2.08862	-999	1	pre-mRNA-splicing factor ATP-dependent RNA helicase PRP2, putative (PRP2)
PF3D7_1231800	2.95432	-999	1	asparagine-rich protein, putative
PFC10_API0015	1.84332	-999	1	RNA polymerase B (rpoB)
PF3D7_1232100	1.02697	-999	1	60 kDa chaperonin (CPN60)
PF3D7_1232500	4.10492	-999	1	CG2-related protein, putative
PF3D7_1478900	2.69804	-999	1	unspecified product
PF3D7_0314600	1.84539	-999	1	conserved Plasmodium protein, unknown function
PF3D7_1417600	1.48446	-999	1	conserved Plasmodium protein, unknown function
PF3D7_1233600	2.06704	-999	1	asparagine and aspartate rich protein 1 (AARP1)
PF3D7_1233800	2.24399	-999	1	conserved Plasmodium protein, unknown function
PF3D7_1478600	2.32919	-999	1	Plasmodium exported protein (hyp17), unknown function
PF3D7_1233900	1.81591	-999	1	sentrin-specific protease 1 (SENP1)
PF3D7_0103600	1.79761	-999	1	ATP-dependent RNA helicase, putative
PF3D7_1238300	3.20904	-999	1	cell cycle control protein, putative
PF3D7_1471100	1.34572	-999	1	exported protein 2 (EXP2)
PF3D7_1464500	2.25266	-999	1	conserved Plasmodium membrane protein, unknown function
PF3D7_0106000	2.03033	-999	1	conserved Plasmodium protein, unknown function
PF3D7_1467500	1.89402	-999	1	conserved Plasmodium protein, unknown function
PF3D7_1244800	2.36067	-999	1	cytoplasmic translation machinery associated protein, putative
PF3D7_0310500	2.79832	-999	1	DEAD box helicase, putative
PF3D7_1466900	2.88963	-999	1	rhoptry protein, putative
PF3D7_1466400	2.60804	-999	1	transcription factor with AP2 domain(s) (ApiAP2)
PF3D7_1248500	1.39651	-999	1	conserved protein, unknown function
PF3D7_1248700	1.98647	-999	1	conserved Plasmodium protein, unknown function
PF3D7_0106100	2.67809	-999	1	vacuolar ATP synthase subunit c, putative
PF3D7_0106700	3.10294	-999	1	small ribosomal subunit assembling AARP2 protein (AARP2)
PF3D7_1248900	2.23764	-999	1	tat-binding protein homolog
PF3D7_1249300	4.62647	-999	1	protein phosphatase, putative
PF3D7_1412100	3.92405	-999	1	conserved Plasmodium protein, unknown function
PF3D7_0310300	3.33998	-999	1	phosphoglycerate mutase, putative
PF3D7_1465900	2.23735	-999	1	40S ribosomal protein S3, putative
PF3D7_1417800	2.5174	-999	1	minchromosome maintenance (MCM) complex subunit (MCM2)
PF3D7_1250300	1.18378	-999	1	Hbeta58/Vps26 protein homolog, putative
PF3D7_1250600	1.79514	-999	1	eukaryotic translation initiation factor 2b, subunit 2, putative
PF3D7_0310200	1.36937	-999	1	phd finger protein, putative
PF3D7_1465800	1.79159	-999	1	dynein beta chain, putative
PF3D7_1251600	5.33015	-999	1	conserved Plasmodium protein, unknown function
PF3D7_1252100	2.50861	-999	1	rhoptry neck protein 3 (RON3)
PF3D7_1252300	2.33511	-999	1	conserved Plasmodium protein, unknown function
PF3D7_1464900	2.73403	-999	1	ATP-dependent protease la, putative
PF3D7_0107000	1.37889	-999	1	centrin-1 (CEN1)
PF3D7_0309900	1.9072	-999	1	conserved Plasmodium protein, unknown function
PF3D7_1244600	1.72003	-999	1	ADP-ribosylation factor GTPase-activating protein, putative
PF3D7_0105800	2.0344	-999	1	conserved Plasmodium protein, unknown function
PF3D7_1413700	1.25657	-999	1	conserved Plasmodium protein, unknown function
PF3D7_1244400	2.2178	-999	1	conserved Plasmodium protein, unknown function
PF3D7_1238800	3.23066	-999	1	acyl-CoA synthetase, PfACS11 (ACS11)
PF3D7_1238900	1.81996	-999	1	protein kinase 2 (PK2)
PF3D7_0313000	1.36967	-999	1	conserved Plasmodium protein, unknown function
PF3D7_1470900	3.67112	-999	1	20S proteasome beta 4 subunit, putative
PF3D7_1470800	1.39047	-999	1	conserved Plasmodium protein, unknown function
PF3D7_0207600	2.92044	-999	1	serine repeat antigen 5 (SERA5)
PF3D7_1239800	1.76086	-999	1	conserved Plasmodium protein, unknown function
PF3D7_0312500	2.72884	-999	1	transporter, putative
PF3D7_1413400	2.21767	-999	1	40S ribosomal protein S9A, putative
PF3D7_1241200	1.73036	-999	1	conserved Plasmodium protein, unknown function
PF3D7_1470100	1.34402	-999	1	conserved Plasmodium protein, unknown function
PF3D7_0312200	1.28111	-999	1	TPR domain containing protein
PF3D7_1469900	2.32975	-999	1	conserved Plasmodium protein, unknown function
PF3D7_1241500	1.49044	-999	1	conserved Plasmodium protein, unknown function
PF3D7_1241800	2.32984	-999	1	DEAD/DEAH box ATP-dependent RNA helicase, putative
PF3D7_0207400	1.97415	-999	1	serine repeat antigen 7 (SERA7)
PF3D7_1412700	2.40485	-999	1	AAA family ATPase, putative
PF3D7_1241900	4.41607	-999	1	Tetratricopeptide repeat protein, putative
PF3D7_1242800	3.50966	-999	1	rab specific GDP dissociation inhibitor (rabGDI)
PF3D7_1469100	5.35289	-999	1	conserved Plasmodium protein, unknown function
PF3D7_0105700	2.25287	-999	1	asparagine-rich antigen Pfa35-2
PF3D7_0207800	2.19137	-999	1	serine repeat antigen 3 (SERA3)
PF3D7_0311100	1.07734	-999	1	pre-mRNA splicing factor, putative
PF3D7_1468100	1.72565	-999	1	conserved Plasmodium protein, unknown function
PF3D7_1244300	1.1312	-999	1	ACEA small nucleolar RNA U3
PF3D7_1321300	1.97238	-999	1	conserved Plasmodium membrane protein, unknown function
PF3D7_0302900	4.54607	-999	1	exportin 1, putative
PF3D7_1449900	1.65976	-999	1	conserved Plasmodium protein, unknown function
PF3D7_0212900	3.90337	-999	1	Leu/Phe-tRNA protein transferase, putative
PF3D7_1431600	6.06317	-999	1	ATP-specific succinyl-CoA synthetase beta subunit, putative
PF3D7_0208400	3.05839	-999	1	conserved Plasmodium protein, unknown function
PF3D7_1356100	3.46057	-999	1	conserved Plasmodium protein, unknown function
PF3D7_1431400	1.15376	-999	1	conserved Plasmodium protein, unknown function
PF3D7_0204100	1.27994	-999	1	conserved Plasmodium protein, unknown function
PF3D7_1431000	2.18546	-999	1	mitochondrial ribosomal protein L17-2 precursor, putative
PF3D7_1406400	1.48734	-999	1	PPR repeat protein (PPR)
PF3D7_1357800	1.87603	-999	1	TCP-1/cpn60 chaperonin family, putative
PF3D7_1429900	3.9811	-999	1	ATP-dependent DNA helicase, putative
PF3D7_1358000	3.21649	-999	1	patatin-like phospholipase, putative
PF3D7_1358100	1.64161	-999	1	small subunit rRNA processing factor, putative
PF3D7_0214100	1.93212	-999	1	protein transport protein sec31 (SEC31)
PF3D7_1358700	2.79411	-999	1	conserved Plasmodium protein, unknown function
PF3D7_1358800	1.26469	-999	1	40S ribosomal protein S13, putative
PF3D7_0208600	3.17156	-999	1	ribosome-recycling factor, putative (RRF)
PF3D7_1359300	1.42196	-999	1	mitotic control protein dis3 homologue, putative (RRP44)
PF3D7_1359400	1.03729	-999	1	rRNA associated RNA binding protein, putative
PF3D7_1359600	2.75123	-999	1	conserved Plasmodium protein, unknown function
PF3D7_1429800	1.96012	-999	1	coatamer beta subunit, putative
PF3D7_1359700	1.67117	-999	1	conserved Plasmodium protein, unknown function
PF3D7_1406200	2.06392	-999	1	conserved Plasmodium protein, unknown function
PF3D7_1360700	2.09629	-999	1	SUMO ligase, putative
PF3D7_1428600	2.62028	-999	1	peptide chain release factor 1, putative
PF3D7_1427900	1.39695	-999	1	conserved protein, unknown function
PF3D7_1360900	1.44983	-999	1	polyadenylate-binding protein, putative
PF3D7_1355700	2.52149	-999	1	protein phosphatase, putative
PF3D7_1355100	2.33244	-999	1	minchromosome maintenance (MCM) complex subunit (MCM6)
PF3D7_1431700	1.36406	-999	1	60S ribosomal protein L14, putative
PF3D7_1433400	1.32979	-999	1	conserved Plasmodium membrane protein, unknown function
PF3D7_1348400	2.87593	-999	1	conserved Plasmodium membrane protein, unknown function
PF3D7_1434300	2.3658	-999	1	Hsp70/Hsp90 organizing protein (HOP)
PF3D7_1349300	3.04596	-999	1	serine/threonine protein kinase (TKL3)
PF3D7_1349500	2.07987	-999	1	conserved Plasmodium protein, unknown function
PF3D7_1350100	1.97348	-999	1	lysine-tRNA ligase, putative
PF3D7_1350500	2.36289	-999	1	conserved Plasmodium protein, unknown function
PF3D7_1434000	2.28262	-999	1	CCR4-associated factor 16, putative (CAF16)
PF3D7_0203400	1.48416	-999	1	conserved Plasmodium protein, unknown function
PF3D7_0216600	2.50386	-999	1	MtN3-like protein
PF3D7_1351900	3.71286	-999	1	conserved Plasmodium protein, unknown function
PF3D7_1433500	2.91904	-999	1	DNA topoisomerase II, putative
PF3D7_1407100	3.72736	-999	1	fibrillarin, putative (NOP1)
PF3D7_1431800	1.38701	-999	1	apyrase, putative
PF3D7_0215700	2.75507	-999	1	DNA-directed RNA polymerase II second largest subunit, putative
PF3D7_1352500	1.93861	-999	1	thioredoxin-related protein, putative
PF3D7_0215600	2.49519	-999	1	conserved Plasmodium protein, unknown function
PF3D7_1432400	1.3865	-999	1	leucine-rich repeat protein (LRR5)
PF3D7_0215400	1.81844	-999	1	conserved Plasmodium protein, unknown function
PF3D7_1353300	1.97472	-999	1	conserved Plasmodium protein, unknown function
PF3D7_1406600	2.30891	-999	1	ATP-dependent Clp protease, putative (ClpC)
PF3D7_1353400	1.91457	-999	1	Ran-binding protein, putative
PF3D7_1354200	2.55611	-999	1	inositol-polyphosphate 5-phosphatase, putative
PF3D7_0215000	1.95631	-999	1	acyl-CoA synthetase, PfACS9 (ACS9)
PF3D7_1354500	1.91982	-999	1	adenylosuccinate synthetase (adsS)
PF3D7_1427500	1.84836	-999	1	DNA mismatch repair protein Msh2p, putative
PF3D7_1427100	3.88321	-999	1	lipase, putative
PF3D7_1405100	2.24635	-999	1	conserved Plasmodium protein, unknown function
PF3D7_1427000	1.76214	-999	1	conserved Plasmodium protein, unknown function
PF3D7_1367700	1.02081	-999	1	alanyl-tRNA synthetase,Alanine--tRNA ligase
PF3D7_1368200	2.88345	-999	1	RNAse L inhibitor protein, putative
PF3D7_1368700	3.66847	-999	1	mitochondrial carrier protein, putative
PF3D7_1405700	2.10806	-999	1	conserved protein, unknown function
PF3D7_1368800	2.19675	-999	1	DNA repair endonuclease, putative
PF3D7_0206000	2.9086	-999	1	DNA repair endonuclease, putative
PF3D7_1369200	3.38376	-999	1	conserved Plasmodium protein, unknown function
PF3D7_1424400	2.33444	-999	1	60S ribosomal protein L7-3, putative
PF3D7_1369600	4.19129	-999	1	conserved Plasmodium protein, unknown function
PF3D7_1370300	1.70787	-999	1	membrane associated histidine-rich protein (MAHRP1)
PF3D7_1424100	3.04694	-999	1	60S ribosomal protein L5, putative
PF3D7_1405600	2.47976	-999	1	ribonucleotide reductase small subunit (RNR)
PF3D7_0210900	1.98855	-999	1	conserved Plasmodium protein, unknown function
PF3D7_1423700	1.72842	-999	1	conserved Plasmodium protein, unknown function
PF3D7_1372500	1.86991	-999	1	stevor, pseudogene
PF3D7_1372600	1.66259	-999	1	rifin (RIF)
PF3D7_1401200	2.86044	-999	1	Plasmodium exported protein, unknown function
PF3D7_1401600	1.23847	-999	1	Plasmodium exported protein (PHISTb), unknown function
PF3D7_0210200	2.44844	-999	1	conserved Plasmodium protein, unknown function
PF3D7_1402500	1.57109	-999	1	40S ribosomal protein S31/UBI, putative
PF3D7_1402700	1.07129	-999	1	pre-mRNA splicing factor, putative
PF3D7_1422100	2.09871	-999	1	mitochondrial ribosomal protein L21 precursor, putative
PF3D7_1422700	3.11807	-999	1	conserved Plasmodium protein, unknown function
PF3D7_1404500	5.46889	-999	1	U3 small nucleolar ribonucleoprotein, U3 snoRNP, putative
PF3D7_1404900	2.33929	-999	1	conserved Plasmodium protein, unknown function
PF3D7_0205900	2.22019	-999	1	proteasome 26S regulatory subunit, putative
PF3D7_1366900	2.83287	-999	1	conserved Plasmodium protein, unknown function
PF3D7_1366600	1.23909	-999	1	signal recognition particle receptor alpha subunit (SRPR-alpha)
PF3D7_1426700	3.25365	-999	1	phosphoenolpyruvate carboxylase, putative (PEPC)
PF3D7_1426900	1.35236	-999	1	ubiquinol-cytochrome c reductase hinge protein, putative
PF3D7_1361800	1.96684	-999	1	conserved Plasmodium protein, unknown function
PF3D7_1361900	4.22886	-999	1	proliferating cell nuclear antigen (PCNA)
PF3D7_1362200	2.37266	-999	1	ATP-dependent DNA helicase, putative
PF3D7_0212500	1.93279	-999	1	conserved Plasmodium protein, unknown function
PF3D7_1362700	2.65074	-999	1	conserved Plasmodium protein, unknown function
PF3D7_1426800	3.56808	-999	1	conserved Plasmodium protein, unknown function
PF3D7_0212400	2.60415	-999	1	conserved Plasmodium membrane protein, unknown function
PF3D7_0212300	2.95934	-999	1	peptide chain release factor subunit 1, putative
PF3D7_1363400	1.49734	-999	1	conserved Plasmodium protein, unknown function
PF3D7_1364100	2.43486	-999	1	cysteine-rich surface protein (Pf92)
PF3D7_0212100	2.0711	-999	1	conserved Plasmodium protein, unknown function
PF3D7_1366400	1.40422	-999	1	rhoptry protein (Rhop148)
PF3D7_0205000	1.19706	-999	1	conserved Plasmodium protein, unknown function
PF3D7_0211900	2.07581	-999	1	conserved Plasmodium protein, unknown function
PF3D7_0211800	2.91235	-999	1	asparagine-tRNA ligase, putative
PF3D7_1365000	1.88526	-999	1	conserved Plasmodium protein, unknown function
PF3D7_1365500	1.48982	-999	1	glycine cleavage T protein, putative (GCVT)
PF3D7_0211700	2.98177	-999	1	protein kinase, putative (TKL1)
PF3D7_0209100	2.51674	-999	1	phospholipase A2, putative
PF3D7_1365900	1.71563	-999	1	60S ribosomal protein L40/UBI, putative
PF3D7_1421600	2.07723	-999	1	conserved Plasmodium protein, unknown function
PF3D7_1366300	1.96111	-999	1	conserved Plasmodium protein, unknown function
PF3D7_0205600	2.42993	-999	1	conserved Plasmodium protein, unknown function
PF3D7_1407300	3.13542	-999	1	pre-mRNA splicing factor, putative
PF3D7_1347700	3.35457	-999	1	ethanolamine-phosphate cytidylyltransferase, putative (ECT)
PF3D7_1347200	3.91687	-999	1	nucleoside transporter 1 (NT1)
PF3D7_1434700	4.19697	-999	1	mitochondrial import inner membrane translocase subunit tim17, putative
PF3D7_0112200	1.48358	-999	1	multidrug resistance-associated protein 1 (MRP1)
PF3D7_1409100	3.59317	-999	1	aldo-keto reductase, putative
PF3D7_1326600	2.13071	-999	1	conserved Plasmodium protein, unknown function
PF3D7_1326900	2.23503	-999	1	conserved Plasmodium membrane protein, unknown function
PF3D7_1443600	2.36673	-999	1	conserved Plasmodium protein, unknown function
PF3D7_0113100	1.58023	-999	1	surface-associated interspersed gene 1.1 (SURFIN 1.1) (SURF1.1)
PF3D7_1408600	1.89789	-999	1	40S ribosomal protein S8e, putative
PF3D7_0113200	1.83665	-999	1	Plasmodium exported protein, unknown function
PF3D7_1327300	2.55433	-999	1	conserved Plasmodium protein, unknown function
PF3D7_1327500	2.54917	-999	1	conserved Plasmodium protein, unknown function
PF3D7_1408400	2.7829	-999	1	DNA-repair helicase, putative
PF3D7_1442900	3.43655	-999	1	guanine nucleotide exchange factor, putative
PF3D7_1442400	1.4307	-999	1	conserved Plasmodium protein, unknown function
PF3D7_1328000	1.61499	-999	1	conserved Plasmodium protein, unknown function
PF3D7_0221200	2.99803	-999	1	Plasmodium exported protein (hyp15), unknown function
PF3D7_1328200	2.19098	-999	1	conserved Plasmodium protein, unknown function
PF3D7_1328300	1.79864	-999	1	conserved Plasmodium protein, unknown function
PF3D7_1328500	2.32517	-999	1	alpha/beta-hydrolase, putative
PF3D7_1329100	3.4827	-999	1	myosin C (MyoC)
PF3D7_1408200	1.37672	-999	1	transcription factor with AP2 domain(s) (ApiAP2)
PF3D7_1441300	1.95431	-999	1	serine/threonine protein kinase, putative
PF3D7_1408000	1.81591	-999	1	plasmepsin II
PF3D7_1329500	3.26319	-999	1	conserved Plasmodium protein, unknown function
PF3D7_1330100	4.02789	-999	1	conserved Plasmodium protein, unknown function
PF3D7_1330500	5.2625	-999	1	conserved Plasmodium protein, unknown function
PF3D7_1444500	2.19535	-999	1	eukaryotic initiation factor 2alpha kinase 1 (EIK1)
PF3D7_1416900	2.30854	-999	1	prefoldin subunit 2, putative
PF3D7_1325500	1.40315	-999	1	conserved Plasmodium protein, unknown function
PF3D7_1324200	1.17865	-999	1	micro-fibrillar-associated protein, putative
PF3D7_1419700	3.30043	-999	1	conserved Plasmodium protein, unknown function
PF3D7_1322200	2.791	-999	1	conserved Plasmodium protein, unknown function
PF3D7_0302500	1.43184	-999	1	cytoadherence linked asexual protein 3.1 (CLAG3.1)
PF3D7_1449700	1.424	-999	1	exosome complex exonuclease RRP6, putative (RRP6)
PF3D7_1409600	2.58296	-999	1	conserved Plasmodium protein, unknown function
PF3D7_1323200	1.85688	-999	1	vacuolar ATP synthase subunit g, putative
PF3D7_1323400	1.30393	-999	1	60S ribosomal protein L23a, putative
PF3D7_1449500	1.68337	-999	1	transcription factor with AP2 domain(s), putative (ApiAP2)
PF3D7_1323800	3.19588	-999	1	vacuolar protein sorting 52 homologue
PF3D7_1448600	2.89351	-999	1	SNARE protein, putative (VTI1)
PF3D7_1419800.2	4.86199	-999	1	glutathione reductase
PF3D7_0111500	3.20509	-999	1	UMP-CMP kinase, putative
PF3D7_1444800	3.35535	-999	1	fructose-bisphosphate aldolase
PF3D7_1324500	1.66261	-999	1	DEAD box helicase, putative
PF3D7_1447900	2.20466	-999	1	multidrug resistance protein 2 (heavy metal transport family) (MDR2)
PF3D7_1324800	1.24046	-999	1	dihydrofolate synthase/folylpolyglutamate synthase (DHFS-FPGS)
PF3D7_1324900	3.80196	-999	1	L-lactate dehydrogenase (LDH)
PF3D7_1409200.2	4.16765	-999	1	conserved Plasmodium protein, unknown function
PF3D7_1325000	1.80587	-999	1	U6 snRNA-associated Sm-like protein LSm6, putative (LSM6)
PF3D7_1446900	1.40375	-999	1	glutaminyl-peptide cyclotransferase, putative
PF3D7_1446600	1.57955	-999	1	centrin-2 (CEN2)
PF3D7_1325100	2.1507	-999	1	phosphoribosylpyrophosphate synthetase
PF3D7_1446500	2.40568	-999	1	conserved Plasmodium protein, unknown function
PF3D7_1445400	2.95569	-999	1	protein serine/threonine kinase-1 (CLK1)
PF3D7_1440400	1.44878	-999	1	conserved Plasmodium protein, unknown function
PF3D7_1330800	2.2053	-999	1	conserved Plasmodium protein, unknown function
PF3D7_1331200	3.85312	-999	1	conserved Plasmodium protein, unknown function
PF3D7_0218800	2.44733	-999	1	ribonuclease P
PF3D7_1341200	4.98071	-999	1	60S ribosomal protein L18, putative
PF3D7_1438100	4.072	-999	1	secretory complex protein 62 (SEC62)
PF3D7_1341400	1.5818	-999	1	small nucleolar RNA snoR20
PF3D7_1342000	1.61884	-999	1	40S ribosomal protein S6, putative
PF3D7_1437900	1.49692	-999	1	HSP40, subfamily A, putative
PF3D7_1342100	1.8111	-999	1	aconitase
PF3D7_1342400	1.23788	-999	1	casein kinase II beta chain (CK2beta2)
PF3D7_1342600	1.69828	-999	1	myosin A (MyoA)
PF3D7_1342800	1.54119	-999	1	phosphoenolpyruvate carboxykinase (PEPCK)
PF3D7_1437200	3.12795	-999	1	ribonucleoside-diphosphate reductase, large subunit
PF3D7_1436600	2.80381	-999	1	cGMP-dependent protein kinase (PKG)
PF3D7_1436300	1.82388	-999	1	translocon component PTEX150 (PTEX150)
PF3D7_1340900	1.1796	-999	1	sodium-dependent phosphate transporter (PiT)
PF3D7_0218400	3.52597	-999	1	DEAD/DEAH box ATP-dependent RNA helicase, putative
PF3D7_1436200	1.19706	-999	1	conserved Plasmodium protein, unknown function
PF3D7_0218200	2.67325	-999	1	conserved Plasmodium protein, unknown function
PF3D7_1436100	1.40048	-999	1	conserved Plasmodium membrane protein, unknown function
PF3D7_1436000	3.43653	-999	1	glucose-6-phosphate isomerase (GPI)
PF3D7_1435300	2.62772	-999	1	NAD(P)H-dependent glutamate synthase, putative
PF3D7_0217800	2.92878	-999	1	40S ribosomal protein S26e, putative
PF3D7_1345700	3.11364	-999	1	isocitrate dehydrogenase (NADP), mitochondrial precursor (IDH)
PF3D7_1345800	1.35807	-999	1	conserved Plasmodium protein, unknown function
PF3D7_1346100	3.43434	-999	1	Sec61 alpha subunit, PfSec61 (SEC61)
PF3D7_1434800	2.79487	-999	1	conserved protein, unknown function
PF3D7_1438900	1.30346	-999	1	thioredoxin peroxidase 1 (Trx-Px1)
PF3D7_1340600	1.34385	-999	1	RNA lariat debranching enzyme, putative (DBR1)
PF3D7_1332900	1.14367	-999	1	isoleucine-tRNA ligase, putative
PF3D7_1407800	2.60136	-999	1	plasmepsin IV (PM4)
PF3D7_1333200	1.72992	-999	1	ubiquitin-activating enzyme (UBA1)
PF3D7_1420000	2.42011	-999	1	splicing factor 3B subunit 4, putative (SF3B4)
PF3D7_1420200	2.26678	-999	1	tetratricopeptide repeat family protein, putative
PF3D7_1439900	3.11423	-999	1	triosephosphate isomerase (TIM)
PF3D7_1334500	2.00911	-999	1	conserved Plasmodium protein, unknown function
PF3D7_1334800	1.69583	-999	1	MSP7-like protein (MSRP2)
PF3D7_1335300	2.09143	-999	1	reticulocyte binding protein 2 homologue b (RH2b)
PF3D7_1335400	1.30138	-999	1	reticulocyte binding protein 2 homologue a (RH2a)
PF3D7_0220600	1.54368	-999	1	Plasmodium exported protein (hyp9), unknown function
PF3D7_1335800	2.79938	-999	1	conserved Plasmodium protein, unknown function
PF3D7_1336200	3.49872	-999	1	conserved Plasmodium protein, unknown function
PF3D7_1439400	1.89634	-999	1	ubiquinol-cytochrome c reductase iron-sulfur subunit, putative
PF3D7_0219200	2.39983	-999	1	40S ribosomal protein S30, putative
PF3D7_1336700	3.9668	-999	1	conserved Plasmodium protein, unknown function
PF3D7_0220200	3.79347	-999	1	Plasmodium exported protein, unknown function
PF3D7_1337500	2.85578	-999	1	conserved Plasmodium protein, unknown function
PF3D7_1337900	4.66135	-999	1	conserved Plasmodium protein, unknown function
PF3D7_1338100	1.91572	-999	1	proteasome regulatory subunit, putative
PF3D7_0220000	1.38385	-999	1	liver stage antigen 3 (LSA3)
PF3D7_0201900	2.54042	-999	1	erythrocyte membrane protein 3 (EMP3)
PF3D7_1439200	5.42743	-999	1	conserved Plasmodium protein, unknown function
PF3D7_0219800	2.87719	-999	1	Plasmodium exported protein (PHISTc), unknown function
PF3D7_0219600	2.09322	-999	1	replication factor C subunit 1, putative
PF3D7_0202400	1.2002	-999	1	conserved Plasmodium protein, unknown function
PF3D7_0207500	3.99979	-999	1	serine repeat antigen 6 (SERA6)
PF3D7_1201900	2.60414	-999	1	conserved protein, unknown function
PF3D7_1228900	1.89864	-999	1	conserved Plasmodium protein, unknown function
PF3D7_0827600	2.0589	-999	1	conserved Plasmodium protein, unknown function
PF3D7_0826900	2.96454	-999	1	conserved Plasmodium protein, unknown function
PF3D7_0826700	2.58843	-999	1	receptor for activated c kinase (RACK)
PF3D7_0826500	1.89016	-999	1	ubiquitination-mediated degradation component, putative
PF3D7_0518600	1.7321	-999	1	WD-repeat protein, putative
PF3D7_0825500	2.22169	-999	1	conserved protein, unknown function
PF3D7_0825000	2.68629	-999	1	conserved Plasmodium protein, unknown function
PF3D7_0824900	2.27474	-999	1	conserved Plasmodium protein, unknown function
PF3D7_0824800	3.8005	-999	1	conserved Plasmodium membrane protein, unknown function
PF3D7_0824400	3.99066	-999	1	nucleoside transporter 2 (NT2)
PF3D7_0519100	3.88445	-999	1	mitochondrial ribosomal protein L14 precursor, putative
PF3D7_0519300	3.88357	-999	1	cytochrome c oxidase assembly protein (heme A: farnesyltransferase), putative
PF3D7_0823200	2.4755	-999	1	RNA binding protein, putative
PF3D7_0823100	2.13016	-999	1	RWD domain-containing protein, putative
PF3D7_0821800	1.01106	-999	1	secretory complex protein 61 beta subunit (Sec61-beta)
PF3D7_0821700	2.36822	-999	1	60S ribosomal protein L22, putative
PF3D7_0827100	1.69041	-999	1	translation initiation factor IF-2, putative
PF3D7_0518500	2.18605	-999	1	ATP-dependent RNA helicase DDX23, putative (DDX23)
PF3D7_0904000	3.04927	-999	1	GTPase activator, putative
PF3D7_0828500	2.50008	-999	1	translation initiation factor EIF-2b alpha subunit, putative
PF3D7_0903500	2.76718	-999	1	conserved Plasmodium protein, unknown function
PF3D7_0903400	3.48781	-999	1	DEAD/DEAH box helicase, putative
PF3D7_0903300	2.45646	-999	1	conserved Plasmodium membrane protein, unknown function
PF3D7_0903200	1.54858	-999	1	Rab GTPase 7 (Rab7)
PF3D7_0903000	1.73874	-999	1	conserved protein, unknown function
PF3D7_0902800	2.03291	-999	1	serine repeat antigen 9 (SERA9)
PF3D7_0517000	2.00171	-999	1	60S ribosomal protein L12, putative
PF3D7_0902200	1.83712	-999	1	serine/threonine protein kinase, FIKK family (FIKK9.3)
PF3D7_0901800	1.02515	-999	1	Plasmodium exported protein, unknown function
PF3D7_0831900	1.47958	-999	1	Plasmodium exported protein, unknown function, pseudogene
PF3D7_0831700	1.52073	-999	1	heat shock protein 70, putative (HSP70-x)
PF3D7_0517300	2.36333	-999	1	pre-mRNA-splicing factor (SR1)
PF3D7_0830100	2.41048	-999	1	unspecified product
PF3D7_0829900	1.93476	-999	1	unspecified product
PF3D7_0829800	1.45995	-999	1	unspecified product
PF3D7_0821400	1.68927	-999	1	conserved Plasmodium protein, unknown function
PF3D7_0821000	1.63494	-999	1	conserved Plasmodium protein, unknown function
PF3D7_0820900	1.71223	-999	1	conserved Plasmodium protein, unknown function
PF3D7_0820700	1.38901	-999	1	2-oxoglutarate dehydrogenase E1 component
PF3D7_0815000	1.96384	-999	1	unspecified product (Sel3)
PF3D7_0520900	2.49448	-999	1	S-adenosyl-L-homocysteine hydrolase (SAHH)
PF3D7_0814000	1.88404	-999	1	60S ribosomal protein L13-2, putative
PF3D7_0813700	2.74152	-999	1	ABC transporter, putative
PF3D7_0813500	2.62891	-999	1	conserved Plasmodium protein, unknown function
PF3D7_0521000	2.75539	-999	1	conserved Plasmodium protein, unknown function
PF3D7_0812100	2.25662	-999	1	conserved Plasmodium protein, unknown function
PF3D7_0521900	1.52886	-999	1	conserved Plasmodium protein, unknown function
PF3D7_0811400	1.43755	-999	1	conserved Plasmodium protein, unknown function
PF3D7_0811300	1.49583	-999	1	CCR4-associated factor 1 (CAF1)
PF3D7_0523000	1.71663	-999	1	multidrug resistance protein (MDR1)
PF3D7_0523400	1.0637	-999	1	DnaJ protein, putative
PF3D7_0810300	1.30358	-999	1	protein phosphatase, putative
PF3D7_0809900	1.45721	-999	1	JmjC domain containing protein (JmjC1)
PF3D7_0523800	2.53206	-999	1	transporter, putative
PF3D7_0815200	2.53775	-999	1	importin beta, putative
PF3D7_0815500	4.59427	-999	1	conserved Plasmodium protein, unknown function
PF3D7_0815600	3.15479	-999	1	eukaryotic translation initiation factor, putative
PF3D7_0818900	1.10348	-999	1	heat shock protein 70 (Hsp70)
PF3D7_0820500	1.57211	-999	1	C-13 antigen
PF3D7_0820300	2.20092	-999	1	conserved Plasmodium protein, unknown function
PF3D7_0519500	3.00711	-999	1	carbon catabolite repressor protein 4, putative (CCR4)
PF3D7_0519600	2.40989	-999	1	conserved Plasmodium protein, unknown function
PF3D7_0819600	2.91575	-999	1	conserved Plasmodium protein, unknown function
PF3D7_0519800	2.13792	-999	1	conserved protein, unknown function
PF3D7_0818700	1.63081	-999	1	DNA helicase, putative
PF3D7_0815800	3.54265	-999	1	vacuolar sorting protein VPS9, putative
PF3D7_0818400	1.98474	-999	1	nucleolar preribosomal assembly protein, putative (UTP24)
PF3D7_0818200	1.16035	-999	1	14-3-3 protein, putative
PF3D7_0817900	5.80039	-999	1	high mobility group protein (HMGB2)
PF3D7_0817500	1.34536	-999	1	protein kinase c inhibitor-like protein, putative
PF3D7_0520800	1.39016	-999	1	conserved Plasmodium protein, unknown function
PF3D7_0816600	3.39249	-999	1	ClpB protein, putative (ClpB1)
PF3D7_0903700	2.2292	-999	1	alpha tubulin 1
PF3D7_0904100	1.67848	-999	1	adapter-related protein, putative
PF3D7_0807900	2.60982	-999	1	tyrosyl-tRNA synthetase, putative
PF3D7_0924400	2.61975	-999	1	conserved Plasmodium protein, unknown function
PF3D7_0924000	3.29741	-999	1	patatin-like phospholipase, putative
PF3D7_0923800.2	1.02998	-999	1	thioredoxin reductase
PF3D7_0511800	2.29378	-999	1	myo-inositol 1-phosphate synthase, putative
PF3D7_0922500	1.27047	-999	1	phosphoglycerate kinase (PGK)
PF3D7_0922200	4.2217	-999	1	S-adenosylmethionine synthetase (SAMS)
PF3D7_0921900	4.22371	-999	1	conserved Plasmodium protein, unknown function
PF3D7_0920900	3.39885	-999	1	U4/U6 snRNA-associated-splicing factor, putative (PRP24)
PF3D7_0920600	2.34837	-999	1	conserved Plasmodium protein, unknown function
PF3D7_0512200	1.04576	-999	1	glutathione synthetase (GS)
PF3D7_0920200	1.00683	-999	1	CS-domain containing protein, conserved in Apicomplexa
PF3D7_0919900	1.24279	-999	1	regulator of chromosome condensation, putative
PF3D7_0919800	1.15417	-999	1	TLD domain containing protein
PF3D7_0512600	2.06798	-999	1	Rab GTPase 1b (Rab1b)
PF3D7_0919000	1.63292	-999	1	nucleosome assembly protein (NAPS)
PF3D7_0918300	2.0729	-999	1	eukaryotic translation initiation factor 3 subunit 5, putative
PF3D7_0511300	1.97533	-999	1	MORN repeat protein, putative
PF3D7_0924500	1.10596	-999	1	conserved Plasmodium membrane protein, unknown function
PF3D7_0516800	2.15828	-999	1	transcription factor with AP2 domain(s) (ApiAP2)
PF3D7_0511000	4.38714	-999	1	translationally controlled tumor protein homolog, putative
PF3D7_0930300	2.92545	-999	1	merozoite surface protein 1 (MSP1)
PF3D7_0930100	2.3139	-999	1	conserved Plasmodium protein, unknown function
PF3D7_0929400	1.8444	-999	1	high molecular weight rhoptry protein 2 (RhopH2)
PF3D7_0508800	2.80563	-999	1	single-stranded DNA-binding protein (SSB)
PF3D7_0509100	1.32697	-999	1	chromosome condensation protein, putative
PF3D7_0927900	4.03868	-999	1	phosphatidylserine decarboxylase (PSD)
PF3D7_0927700	4.09746	-999	1	serine/threonine protein phosphatase, putative
PF3D7_0509400	1.28246	-999	1	RNA polymerase I (RNAPI)
PF3D7_0926500	2.99892	-999	1	conserved Plasmodium protein, unknown function
PF3D7_0926100	1.90873	-999	1	protein kinase, putative
PF3D7_0509600	1.92663	-999	1	asparagine-tRNA ligase, putative
PF3D7_0925900	2.9331	-999	1	conserved Plasmodium protein, unknown function
PF3D7_0925700	1.42683	-999	1	histone deacetylase (HDAC1)
PF3D7_0925200	3.77726	-999	1	rRNA processing and telomere maintaining methyltransferase, putative
PF3D7_0510900	2.79102	-999	1	small nucleolar RNA snoR04
PF3D7_0918000	3.9203	-999	1	glideosome-associated protein 50,secreted acid phosphatase (GAP50)
PF3D7_0917900	2.52323	-999	1	heat shock protein 70 (Hsp70-2)
PF3D7_0917500	1.66033	-999	1	conserved Plasmodium protein, unknown function
PF3D7_0513200	2.45447	-999	1	conserved Plasmodium protein, unknown function
PF3D7_0909400	2.30256	-999	1	exoribonuclease, putative
PF3D7_0909300	3.89204	-999	1	apoptosis-related protein, putative (ARP)
PF3D7_0908400	2.97443	-999	1	conserved Plasmodium protein, unknown function
PF3D7_0515700	1.87665	-999	1	glideosome-associated protein 40, putative (GAP40)
PF3D7_0907900	1.79938	-999	1	peptide deformylase (PDF)
PF3D7_0907400	1.44838	-999	1	ATP-dependent protease ATPase subunit ClpY (ClpY)
PF3D7_0907100	1.73139	-999	1	conserved Plasmodium protein, unknown function
PF3D7_0906900	2.04152	-999	1	tubulin-specific chaperone, putative
PF3D7_0906700	2.0912	-999	1	leucine-rich repeat protein (LRR9)
PF3D7_0906600	1.80514	-999	1	zinc finger protein, putative
PF3D7_0516600	1.02755	-999	1	translation initiation factor IF-2,sporozoite surface antigen MB2 (MB2)
PF3D7_0906000	2.48171	-999	1	RNB-like protein, putative
PF3D7_0905900	2.48484	-999	1	beta subunit of coatomer complex, putative
PF3D7_0905400	1.28466	-999	1	high molecular weight rhoptry protein 3 (RhopH3)
PF3D7_0904900	2.9946	-999	1	Cu2 -transporting ATPase, putative (CUP)
PF3D7_0909900	1.91816	-999	1	helicase with Zn-finger motif, putative
PF3D7_0910200	2.12893	-999	1	conserved Plasmodium protein, unknown function
PF3D7_0515300	1.09281	-999	1	phosphatidylinositol 3-kinase (PI3K)
PF3D7_0513800	2.05884	-999	1	Rab GTPase 1a (RAB1a)
PF3D7_0917000	3.78829	-999	1	conserved Plasmodium protein, unknown function
PF3D7_0916700	1.14449	-999	1	RNA-binding protein musashi, putative (HoMu)
PF3D7_0513300	4.79673	-999	1	purine nucleoside phosphorylase (PNP)
PF3D7_0916200	4.04274	-999	1	conserved Plasmodium protein, unknown function
PF3D7_0513600	2.43527	-999	1	deoxyribodipyrimidine photolyase (photoreactivating enzyme, DNA photolyase), putative
PF3D7_0915400	2.0128	-999	1	6-phosphofructokinase (PFK9)
PF3D7_0914500	2.26425	-999	1	conserved Plasmodium protein, unknown function
PF3D7_0515000	1.67704	-999	1	RNA recognition motif, putative
PF3D7_0914100	2.36331	-999	1	conserved Plasmodium protein, unknown function
PF3D7_0913200	3.91508	-999	1	elongation factor 1-beta (EF-1beta)
PF3D7_0913100	1.45967	-999	1	conserved Plasmodium protein, unknown function
PF3D7_0912100	1.35406	-999	1	conserved Plasmodium protein, unknown function
PF3D7_0911900	4.01328	-999	1	falstatin (ICP)
PF3D7_0514900	1.0479	-999	1	conserved Plasmodium protein, unknown function
PF3D7_0809400	1.93891	-999	1	conserved Plasmodium protein, unknown function
PF3D7_0807800	2.45351	-999	1	proteasome subunit alpha type 5, putative
PF3D7_1228800	1.88503	-999	1	conserved Plasmodium protein, unknown function
PF3D7_0705000	1.54627	-999	1	methyltransferase, putative
PF3D7_0704600	1.85846	-999	1	ubiquitin transferase, putative
PF3D7_0608310	1.91216	-999	1	conserved Plasmodium protein, unknown function
PF3D7_0608400	2.57266	-999	1	conserved Plasmodium protein, unknown function
PF3D7_0704100	2.88155	-999	1	conserved Plasmodium membrane protein, unknown function
PF3D7_0704000	1.49028	-999	1	conserved Plasmodium membrane protein, unknown function
PF3D7_0703900	1.81517	-999	1	conserved Plasmodium membrane protein, unknown function
PF3D7_0703500	2.87295	-999	1	erythrocyte membrane-associated antigen
PF3D7_0608700	3.93514	-999	1	chaperone, putative
PF3D7_0608800	2.28625	-999	1	ornithine aminotransferase (OAT)
PF3D7_0608900	2.35661	-999	1	conserved Plasmodium protein, unknown function
PF3D7_0630600	3.41099	-999	1	conserved Plasmodium protein, unknown function
PF3D7_0630300	1.233	-999	1	DNA polymerase epsilon, catalytic subunit a, putative
PF3D7_0609000	3.11424	-999	1	conserved Plasmodium protein, unknown function
PF3D7_0629500	1.42198	-999	1	amino acid transporter, putative
PF3D7_0609700	1.79038	-999	1	conserved Plasmodium protein, unknown function
PF3D7_0704800	2.1084	-999	1	conserved Plasmodium protein, unknown function
PF3D7_0705300	3.65712	-999	1	origin recognition complex subunit 2, putative (ORC2)
PF3D7_0606500	1.62961	-999	1	polypyrimidine tract binding protein, putative
PF3D7_0705400	2.00159	-999	1	minchromosome maintenance (MCM) complex subunit, putative (MCM7)
PF3D7_0711000	2.57328	-999	1	AAA family ATPase, CDC48 subfamily (Cdc48)
PF3D7_0710600	2.43453	-999	1	60S ribosomal protein L34a, putative
PF3D7_0709700	1.35406	-999	1	lysophospholipase, putative
PF3D7_0607600	1.98633	-999	1	conserved Plasmodium protein, unknown function
PF3D7_0607700	3.40638	-999	1	conserved Plasmodium protein, unknown function
PF3D7_0709100	1.70388	-999	1	Cg1 protein
PF3D7_0708700	3.05859	-999	1	Cg8 protein
PF3D7_0708500	4.59459	-999	1	heat shock protein 86 family protein
PF3D7_0708400	1.65384	-999	1	heat shock protein 90 (HSP90)
PF3D7_0707800	2.74476	-999	1	RAP protein, putative
PF3D7_0707400	1.97616	-999	1	AAA family ATPase, putative
PF3D7_0707200	2.00461	-999	1	conserved Plasmodium protein, unknown function
PF3D7_0608100	3.04497	-999	1	conserved Plasmodium protein, unknown function
PF3D7_0706400	1.69327	-999	1	ribosomal protein, L37e, putative
PF3D7_0705500	2.03844	-999	1	inositol-phosphate phosphatase, putative
PF3D7_0629100	1.96131	-999	1	nicotinate phosphoribosyltransferase, putative
PF3D7_0611100	2.37521	-999	1	succinate dehydrogenase subunit 3, putative (SDH3)
PF3D7_0628600	3.15889	-999	1	conserved Plasmodium protein, unknown function
PF3D7_0628200	2.73434	-999	1	protein kinase PK4 (PK4)
PF3D7_0620500	4.10718	-999	1	cleavage stimulation factor subunit 1-like protein, putative
PF3D7_0619700	2.64959	-999	1	conserved Plasmodium protein, unknown function
PF3D7_0619500	1.4781	-999	1	acyl-CoA synthetase (ACS12)
PF3D7_0619400	1.68645	-999	1	cell division cycle protein 48 homologue, putative
PF3D7_0619000.2	1.34787	-999	1	conserved Plasmodium protein, unknown function
PF3D7_0617800	5.17582	-999	1	histone H2A (H2A)
PF3D7_0617200	1.08613	-999	1	conserved Plasmodium protein, unknown function
PF3D7_0613500	2.66295	-999	1	adapter-related protein, putative
PF3D7_0613700	1.74866	-999	1	syntaxin binding protein, putative
PF3D7_0613900	2.33196	-999	1	myosin E, putative (PfmyoE)
PF3D7_0615800	4.03622	-999	1	conserved Plasmodium protein, unknown function
PF3D7_0615600	1.48637	-999	1	conserved Plasmodium protein, unknown function
PF3D7_0615500	1.85725	-999	1	cdc2-related protein kinase 5 (CRK5)
PF3D7_0615400	2.53507	-999	1	ribonuclease, putative
PF3D7_0614900	2.88801	-999	1	conserved Plasmodium membrane protein, unknown function
PF3D7_0621000	3.71072	-999	1	conserved Plasmodium protein, unknown function
PF3D7_0621100	2.15417	-999	1	conserved Plasmodium protein, unknown function
PF3D7_0621200	3.04701	-999	1	pyridoxine biosynthesis protein PDX1 (Pdx1)
PF3D7_0624200	1.75577	-999	1	conserved Plasmodium protein, unknown function
PF3D7_0627700	2.18748	-999	1	transportin
PF3D7_0626900	3.55917	-999	1	mitochondrial ribosomal protein L46 precursor, putative
PF3D7_0626800	1.89548	-999	1	pyruvate kinase (PyrK)
PF3D7_0625600	1.43301	-999	1	poly(A) polymerase PAP, putative
PF3D7_0624600	1.73098	-999	1	SNF2 helicase, putative (ISWI)
PF3D7_0624400	3.46574	-999	1	conserved Plasmodium protein, unknown function
PF3D7_0624000	3.25961	-999	1	hexokinase (HK)
PF3D7_0621700	1.92577	-999	1	conserved Plasmodium protein, unknown function
PF3D7_0623800	2.33934	-999	1	protein kinase, putative (TKL4)
PF3D7_0623700	2.5479	-999	1	ATP dependent DEAD-box helicase, putative
PF3D7_0623600	1.21445	-999	1	transcription or splicing factor-like protein, putative
PF3D7_0623100	1.67639	-999	1	coronin binding protein, putative
PF3D7_0623000	3.86084	-999	1	chorismate synthase (CS)
PF3D7_0622800	3.59197	-999	1	leucyl tRNA synthase
PF3D7_0711400	2.27681	-999	1	sin3 associated polypeptide p18-like protein
PF3D7_0713900	1.30132	-999	1	conserved Plasmodium protein, unknown function
PF3D7_0807600	1.80286	-999	1	conserved Plasmodium protein, unknown function
PF3D7_0526700	2.72413	-999	1	conserved Plasmodium protein, unknown function
PF3D7_0526800	2.79448	-999	1	conserved Plasmodium protein, unknown function
PF3D7_0527000	2.2993	-999	1	minchromosome maintenance (MCM) complex subunit, putative (MCM3)
PF3D7_0801000	1.20171	-999	1	Plasmodium exported protein (PHISTc), unknown function
PF3D7_0731600	3.18536	-999	1	acyl-coA synthetase, PfACS5 (ACS5)
PF3D7_0528200	2.31067	-999	1	eukaryotic translation initiation factor 3, subunit 6, putative
PF3D7_0731300	2.62663	-999	1	Plasmodium exported protein (PHISTb), unknown function (PfG174)
PF3D7_0730500	2.31704	-999	1	conserved Plasmodium protein, unknown function
PF3D7_0730300	2.96069	-999	1	transcription factor with AP2 domain(s) (ApiAP2)
PF3D7_0730200	2.438	-999	1	adapter-related protein, putative
PF3D7_0729600	4.51531	-999	1	conserved Plasmodium protein, unknown function
PF3D7_0529000	2.51633	-999	1	conserved Plasmodium protein, unknown function
PF3D7_0529400.2	1.73859	-999	1	conserved Plasmodium protein, unknown function
PF3D7_0529800	2.83349	-999	1	conserved Plasmodium protein, unknown function
PF3D7_0530000	4.53109	-999	1	conserved Plasmodium protein, unknown function
PF3D7_0727900	3.49338	-999	1	conserved Plasmodium protein, unknown function
PF3D7_0802000	1.59696	-999	1	glutamate dehydrogenase, putative (GDHc)
PF3D7_0802200	2.07388	-999	1	1-cys peroxiredoxin (1-cyspxn)
PF3D7_0714000	2.44311	-999	1	histone H2B variant, putative (H2Bv)
PF3D7_0525200	2.92918	-999	1	conserved Plasmodium protein, unknown function
PF3D7_0807300	2.99786	-999	1	Rab GTPase 18 (RAB18)
PF3D7_0807200	2.03366	-999	1	conserved Plasmodium membrane protein, unknown function
PF3D7_0524000	2.61846	-999	1	karyopherin beta (KASbeta)
PF3D7_0806800	1.07038	-999	1	vacuolar proton translocating ATPase subunit A, putative
PF3D7_0524100	1.40792	-999	1	conserved Plasmodium protein, unknown function
PF3D7_0806600	2.94457	-999	1	kinesin-like protein, putative
PF3D7_0806000	2.77109	-999	1	AAA family ATPase, putative
PF3D7_0805700	3.79072	-999	1	serine/threonine protein kinase, FIKK family (TSTK0)
PF3D7_0524300	2.40692	-999	1	conserved Plasmodium protein, unknown function
PF3D7_0804500	3.13313	-999	1	conserved Plasmodium membrane protein, unknown function
PF3D7_0525000	3.78474	-999	1	zinc finger protein, putative
PF3D7_0525100	1.93963	-999	1	acyl-CoA synthetase (ACS10)
PF3D7_0803400	2.11228	-999	1	DNA repair protein rad54, putative
PF3D7_0803100	2.7259	-999	1	conserved Plasmodium protein, unknown function
PF3D7_0802800	3.45081	-999	1	serine/threonine protein phosphatase, putative
PF3D7_0727800	2.40738	-999	1	cation transporting ATPase, putative
PF3D7_0727400	4.71779	-999	1	proteasome subunit alpha type 5, putative
PF3D7_0727300	1.96477	-999	1	DNA (cytosine-5)-methyltransferase, putative (DNMT2)
PF3D7_0530300	1.56825	-999	1	conserved Plasmodium membrane protein, unknown function
PF3D7_0717900	1.27609	-999	1	thioredoxin-like protein
PF3D7_0717600	2.98372	-999	1	conserved Plasmodium protein, unknown function
PF3D7_0605100	2.3043	-999	1	RNA binding protein, putative
PF3D7_0717200	2.9495	-999	1	conserved Plasmodium protein, unknown function
PF3D7_0717100	3.34858	-999	1	conserved Plasmodium protein, unknown function
PF3D7_0716800	3.39786	-999	1	eukaryotic translation initiation factor 3 37.28 kDa subunit, putative
PF3D7_0716300	3.76647	-999	1	conserved Plasmodium protein, unknown function
PF3D7_0605500	3.3658	-999	1	cyclin dependent kinase binding protein, putative
PF3D7_0715900	1.90993	-999	1	zinc transporter, putative
PF3D7_0715800	5.19617	-999	1	drug/metabolite exporter, drug/metabolite transporter
PF3D7_0715600	2.89966	-999	1	GTP-binding translation elongation factor tu family protein, putative
PF3D7_0715300	3.72222	-999	1	calcium/calmodulin-dependent protein kinase, putative
PF3D7_0715200	3.18543	-999	1	conserved Plasmodium protein, unknown function
PF3D7_0605800	1.78227	-999	1	DNA repair-like protein, putative
PF3D7_0714500	4.09567	-999	1	transcription elongation factor s-II, putative
PF3D7_0604500	2.94981	-999	1	conserved Plasmodium protein, unknown function
PF3D7_0604100	1.07808	-999	1	transcription factor with AP2 domain(s),SPE2-interacting protein (SIP2)
PF3D7_0719300	1.12354	-999	1	actin-like protein, putative
PF3D7_0723800	2.00111	-999	1	conserved Plasmodium protein, unknown function
PF3D7_0530700	1.51763	-999	1	conserved Plasmodium protein, unknown function
PF3D7_0530900	1.03681	-999	1	formin 1, putative
PF3D7_0726500	2.65984	-999	1	ubiquitin carboxyl-terminal hydrolase, putative
PF3D7_0532400	3.97276	-999	1	Plasmodium exported protein (PHISTb), unknown function
PF3D7_0725000	1.53215	-999	1	exonuclease I, putative
PF3D7_0724700	1.51209	-999	1	conserved Plasmodium protein, unknown function
PF3D7_0723400	1.16639	-999	1	conserved Plasmodium protein, unknown function
PF3D7_0719400	1.76552	-999	1	conserved Plasmodium protein, unknown function
PF3D7_0722400	1.54132	-999	1	GTP binding protein, putative
PF3D7_0722200	1.14768	-999	1	rhoptry-associated leucine zipper-like protein 1 (RALP1)
PF3D7_0720700	1.47094	-999	1	phosphoinositide-binding protein, putative
PF3D7_0603400	3.13775	-999	1	conserved Plasmodium protein, unknown function
PF3D7_0603800	4.60505	-999	1	conserved Plasmodium protein, unknown function
PF3D7_0720100	3.16376	-999	1	small subunit rRNA processing protein, putative
PF3D7_0930400.2	2.11363	-999	1	conserved Plasmodium protein, unknown function
PF3D7_0930500	3.79204	-999	1	diacylglycerol kinase, putative (DGK1)
PF3D7_0507800	2.93734	-999	1	conserved Plasmodium protein, unknown function
PF3D7_1137500	2.97152	-999	1	apicoplast ribosomal protein S14p/S29e precursor, putative
PF3D7_1137000	4.43551	-999	1	U2 spliceosomal RNA
PF3D7_0407800	2.40121	-999	1	conserved Plasmodium protein, unknown function
PF3D7_1135400	4.30206	-999	1	conserved Plasmodium protein, unknown function
PF3D7_1134800	1.83968	-999	1	coatomer delta subunit, putative
PF3D7_1134700	1.92442	-999	1	DNA-directed RNA polymerase 1, subunit 2, putative
PF3D7_0408100	1.50697	-999	1	conserved Plasmodium protein, unknown function
PF3D7_1134300	1.11465	-999	1	conserved Plasmodium protein, unknown function
PF3D7_1134000	2.02587	-999	1	heat shock protein 70 (Hsp70-3)
PF3D7_1133900	2.75516	-999	1	conserved Plasmodium protein, unknown function
PF3D7_1133700	1.36669	-999	1	conserved Plasmodium protein, unknown function
PF3D7_1133200	2.32169	-999	1	conserved Plasmodium protein, unknown function
PF3D7_1132900	4.46269	-999	1	glycine cleavage H protein (GCVH)
PF3D7_1132600	1.81496	-999	1	pre-mRNA splicing factor, putative
PF3D7_1132200	5.28246	-999	1	TCP-1/cpn60 chaperonin family, putative
PF3D7_0408900.2	2.18627	-999	1	peptidase, M22 family, putative
PF3D7_0406200	3.42239	-999	1	sexual stage-specific protein precursor (Pfs16)
PF3D7_1138000	1.28491	-999	1	conserved Plasmodium protein, unknown function
PF3D7_0402400	2.15917	-999	1	Plasmodium exported protein, unknown function (GEXP18)
PF3D7_1138500	1.16513	-999	1	protein phosphatase 2c
PF3D7_1149200	1.55691	-999	1	ring-infected erythrocyte surface antigen
PF3D7_1149100.2	1.25151	-999	1	Plasmodium exported protein, unknown function
PF3D7_1149000	1.0732	-999	1	antigen 332, DBL-like protein (Pf332)
PF3D7_1147800.2	1.61119	-999	1	merozoite adhesive erythrocytic binding protein
PF3D7_1147300	3.07206	-999	1	conserved Plasmodium protein, unknown function
PF3D7_1146600	2.42399	-999	1	CCAAT-box DNA binding protein subunit B
PF3D7_1145400	1.28154	-999	1	dynamin-like protein (DYN1)
PF3D7_1143400	2.27958	-999	1	translation initiation factor eIF-1A, putative
PF3D7_0403600	2.82265	-999	1	conserved Plasmodium protein, unknown function
PF3D7_0403700	2.11024	-999	1	CGI-201 protein, short form
PF3D7_1142600	2.28113	-999	1	60S ribosomal protein L35ae, putative
PF3D7_0404300	2.60861	-999	1	conserved Plasmodium protein, unknown function
PF3D7_0404700	2.21502	-999	1	dipeptidyl peptidase 3 (DPAP3)
PF3D7_0405100	4.52114	-999	1	Sec24 subunit b (SEC24b)
PF3D7_1140200	1.22402	-999	1	conserved Plasmodium protein, unknown function
PF3D7_1131800	3.00341	-999	1	oxysterol-binding protein-related protein 2
PF3D7_0409100	4.76973	-999	1	U4/U6 small nuclear ribonucleoprotein PRP31, putative (PRPF31)
PF3D7_0409500	3.34603	-999	1	conserved Plasmodium protein, unknown function
PF3D7_0409800	2.55053	-999	1	conserved Plasmodium protein, unknown function
PF3D7_0412000	4.12419	-999	1	conserved Plasmodium protein, unknown function
PF3D7_0412700	1.54595	-999	1	erythrocyte membrane protein 1, PfEMP1 (VAR)
PF3D7_1122500	1.70009	-999	1	conserved Plasmodium protein, unknown function
PF3D7_0413500	2.95038	-999	1	phosphoglucomutase-2 (PGM2)
PF3D7_1121900	1.74161	-999	1	serine/threonine protein kinase, putative
PF3D7_1121700	2.06008	-999	1	protein GCN20 (GCN20)
PF3D7_1121300	2.83607	-999	1	protein kinase (TKL2)
PF3D7_0413600	2.67665	-999	1	26S proteasome AAA-ATPase subunit RPT3, putative
PF3D7_1120600	1.14751	-999	1	conserved Plasmodium protein, unknown function
PF3D7_1120100	1.3434	-999	1	phosphoglycerate mutase, putative (PGM1)
PF3D7_1120000	4.56657	-999	1	conserved Plasmodium protein, unknown function
PF3D7_0413900	1.02715	-999	1	ubiquitin carboxyl-terminal hydrolase a, putative
PF3D7_1119400	3.58127	-999	1	ubiquitin-protein ligase, putative
PF3D7_0414000	1.05001	-999	1	chromosome associated protein, putative
PF3D7_0414100	1.23664	-999	1	conserved Plasmodium membrane protein, unknown function
PF3D7_1123500	2.93237	-999	1	conserved Plasmodium protein, unknown function
PF3D7_1123800	2.05181	-999	1	conserved Plasmodium protein, unknown function
PF3D7_0411900	2.59825	-999	1	DNA polymerase alpha
PF3D7_1127800	3.28608	-999	1	conserved Plasmodium protein, unknown function
PF3D7_1130200	2.05772	-999	1	60S ribosomal protein P0
PF3D7_1130000	1.95754	-999	1	N-acetyl glucosamine phosphate mutase, putative
PF3D7_1129100	1.63623	-999	1	parasitophorous vacuolar protein 1 (PV1)
PF3D7_1129000	1.80333	-999	1	spermidine synthase (SpdSyn)
PF3D7_0410700	2.14621	-999	1	GTPase, putative
PF3D7_0410800	2.02012	-999	1	conserved Plasmodium protein, unknown function
PF3D7_1126900	1.64818	-999	1	small nuclear ribonucleoprotein F, putative (SNRPF)
PF3D7_1124600	3.33364	-999	1	ethanolamine kinase, putative
PF3D7_1126400	1.35236	-999	1	large ribosomal subunit processing factor, putative
PF3D7_1126300	1.72655	-999	1	DnaJ protein, putative
PF3D7_1126000	1.95894	-999	1	threonyl-tRNA synthetase,Threonine--tRNA ligase
PF3D7_1125800	2.16696	-999	1	kelch protein, putative
PF3D7_1125500	2.67539	-999	1	small nuclear ribonucleoprotein D1, putative (SNRPD1)
PF3D7_1124900	1.62246	-999	1	60S ribosomal protein L35, putative
PF3D7_1149400	2.35979	-999	1	Plasmodium exported protein, unknown function
PF3D7_0402100	3.24783	-999	1	Plasmodium exported protein (PHISTb), unknown function
PF3D7_0931800	2.27485	-999	1	proteasome precursor, putative
PF3D7_1224000	2.35829	-999	1	GTP cyclohydrolase I (GTP-CH)
PF3D7_1223300	2.00309	-999	1	DNA gyrase subunit A (GyrA)
PF3D7_1223200	1.75266	-999	1	conserved Plasmodium protein, unknown function
PF3D7_1223100	1.11772	-999	1	cAMP-dependent protein kinase regulatory subunit (PKAr)
PF3D7_1222400	1.84866	-999	1	transcription factor with AP2 domain(s) (ApiAP2)
PF3D7_1222300	3.93986	-999	1	endoplasmin homolog precursor, putative
PF3D7_0319000	2.19672	-999	1	P-type ATPase, putative (ATPase7)
PF3D7_1221000	2.4121	-999	1	histone-lysine N-methyltransferase, H3 lysine-4 specific
PF3D7_1219600	1.89072	-999	1	aminophospholipid-transporting P-ATPase (ATPase2)
PF3D7_1219100	2.55477	-999	1	clathrin heavy chain, putative
PF3D7_1219000	2.69762	-999	1	formin 2, putative
PF3D7_1218300	2.30449	-999	1	adaptor protein subunit, putative
PF3D7_1218200	1.16064	-999	1	conserved Plasmodium protein, unknown function
PF3D7_0319700	2.24126	-999	1	ABC transporter, putative
PF3D7_1217300	3.03246	-999	1	GTP binding protein, putative
PF3D7_1217200	1.92352	-999	1	snoRNA-associated small subunit rRNA processing protein, putative
PF3D7_1223500	1.5811	-999	1	conserved Plasmodium protein, unknown function
PF3D7_1224300	2.65398	-999	1	polyadenylate-binding protein, putative (PABP)
PF3D7_0402000	1.32544	-999	1	Plasmodium exported protein (PHISTa), unknown function
PF3D7_1224500	1.55524	-999	1	chromatin assembly protein (ASF1), putative
PF3D7_1228700	3.06805	-999	1	conserved Plasmodium protein, unknown function
PF3D7_0316800	4.04044	-999	1	40S ribosomal protein S15A, putative
PF3D7_0317000	1.2696	-999	1	proteasome component C8, putative
PF3D7_0317300	3.2272	-999	1	conserved Plasmodium protein, unknown function
PF3D7_1227400	1.46309	-999	1	conserved Plasmodium protein, unknown function
PF3D7_1227200	3.10112	-999	1	potassium channel protein (K1)
PF3D7_1227100	1.1515	-999	1	DNA helicase 60 (DH60)
PF3D7_1226900	1.84144	-999	1	conserved Plasmodium protein, unknown function
PF3D7_0317500	3.98464	-999	1	kinesin-like protein, putative
PF3D7_1225800	3.64473	-999	1	ubiquitin-activating enzyme e1, putative (Uba1)
PF3D7_0317600	1.4208	-999	1	40S ribosomal protein S11, putative
PF3D7_1225600	1.08849	-999	1	conserved Plasmodium protein, unknown function
PF3D7_0317700	3.21251	-999	1	CPSF (cleavage and polyadenylation specific factor), subunit A, putative
PF3D7_0317800	4.34395	-999	1	proteasome regulatory protein, putative
PF3D7_1224700	1.98315	-999	1	conserved Plasmodium protein, unknown function
PF3D7_0320300	1.58624	-999	1	T-complex protein 1 epsilon subunit, putative
PF3D7_0320800	2.20295	-999	1	ATP-dependent RNA helicase, putative (DOZI)
PF3D7_1214100	3.06393	-999	1	phosphatidylinositol-glycan biosynthesis class O protein, putative
PF3D7_1213900	2.40445	-999	1	conserved Plasmodium protein, unknown function
PF3D7_1206700	2.78639	-999	1	eukaryotic translation initiation factor 5, putative
PF3D7_1206600	1.074	-999	1	DNA-directed RNA polymerase III subunit, putative
PF3D7_1205800	2.2726	-999	1	conserved Plasmodium protein, unknown function
PF3D7_1205600	1.32845	-999	1	conserved Plasmodium protein, unknown function
PF3D7_0323700	5.55298	-999	1	U4/U6.U5 tri-snRNP-associated protein 1, putative (SART1)
PF3D7_1203700	1.09087	-999	1	nucleosome assembly protein (NAPL)
PF3D7_1203500	1.24313	-999	1	conserved Plasmodium protein, unknown function
PF3D7_1203400	2.283	-999	1	transporter, putative
PF3D7_0323800	1.84325	-999	1	conserved Plasmodium protein, unknown function
PF3D7_1203000	1.2203	-999	1	origin recognition complex subunit 1 (ORC1)
PF3D7_0614400	2.45108	-999	1	conserved Plasmodium protein, unknown function
PF3D7_1201700	3.6755	-999	1	conserved Plasmodium membrane protein, unknown function
PF3D7_1201000	2.0671	-999	1	Plasmodium exported protein (PHISTb), unknown function
PF3D7_1200800	1.82409	-999	1	serine/threonine protein kinase, FIKK family (FIKK12)
PF3D7_0401800	2.31362	-999	1	Plasmodium exported protein (PHISTb), unknown function (PfD80)
PF3D7_1207100	4.40369	-999	1	small subunit rRNA processing factor, putative
PF3D7_0323100	2.2761	-999	1	conserved Plasmodium protein, unknown function
PF3D7_1207600	2.41306	-999	1	tRNA delta(2)-isopentenylpyrophosphate transferase, putative
PF3D7_1211400	3.73389	-999	1	heat shock protein DNAJ homologue Pfj4 (PfJ4)
PF3D7_1213100	4.10709	-999	1	U1 spliceosomal RNA
PF3D7_1212900	3.16187	-999	1	bromodomain protein, putative
PF3D7_1212300	1.45472	-999	1	conserved Plasmodium protein, unknown function
PF3D7_1212200	3.42835	-999	1	conserved Plasmodium protein, unknown function
PF3D7_1211900	3.5298	-999	1	non-SERCA-type Ca2 -transporting P-ATPase (ATP4)
PF3D7_1211700	4.53754	-999	1	minchromosome maintenance (MCM) complex subunit, putative (MCM5)
PF3D7_1211300	1.10724	-999	1	minichromosome maintenance protein, putative
PF3D7_0323000	2.02589	-999	1	conserved Plasmodium protein, unknown function
PF3D7_0321600	3.53611	-999	1	ATP-dependent RNA helicase, putative
PF3D7_0321700	1.62842	-999	1	microtubule and actin binding protein, putative
PF3D7_1209900	2.64602	-999	1	ABC transporter, (TAP family), putative
PF3D7_0322100	1.58635	-999	1	RNA triphosphatase (Prt1)
PF3D7_1208900	1.74225	-999	1	conserved Plasmodium protein, unknown function
PF3D7_1208100	3.40981	-999	1	conserved Plasmodium protein, unknown function
PF3D7_1118600	3.01207	-999	1	histone acetyltransferase, putative (MYST)
PF3D7_1118300	2.48152	-999	1	insulinase, putative
PF3D7_1117500	2.29243	-999	1	tyrosine-tRNA ligase, putative
PF3D7_1017000	1.67818	-999	1	DNA polymerase delta catalytic subunit
PF3D7_1016300	1.06227	-999	1	glycophorin binding protein (GBP)
PF3D7_1015600	3.20863	-999	1	heat shock protein 60 (HSP60)
PF3D7_0502600	1.46894	-999	1	conserved Plasmodium protein, unknown function
PF3D7_0503400	3.00045	-999	1	actin-depolymerizing factor 1 (ADF1)
PF3D7_1015100	2.90512	-999	1	conserved protein, unknown function
PF3D7_1014600	1.90027	-999	1	transcriptional coactivator ADA2 (ADA2)
PF3D7_1013800	5.04624	-999	1	conserved Plasmodium protein, unknown function
PF3D7_1013600	1.43011	-999	1	conserved Plasmodium protein, unknown function
PF3D7_1013500	3.51039	-999	1	phosphoinositide-specific phospholipase C (PI-PLC)
PF3D7_1013200	1.66767	-999	1	conserved Plasmodium protein, unknown function
PF3D7_1012900	4.42841	-999	1	conserved Plasmodium protein, unknown function
PF3D7_1012700	5.34904	-999	1	protein phosphatase, putative
PF3D7_0503600	1.11497	-999	1	myosin B (MyoB)
PF3D7_1011700	1.97591	-999	1	DNA repair protein RAD23, putative
PF3D7_1011400	2.1164	-999	1	proteasome subunit beta type-5
PF3D7_1016400	2.33445	-999	1	serine/threonine protein kinase, FIKK family (FIKK10.1)
PF3D7_1017300.2	2.25046	-999	1	golgi re-assembly stacking protein 2
PF3D7_1116800	1.88596	-999	1	heat shock protein 101 (HSP101)
PF3D7_0501800	1.49153	-999	1	chromosome assembly factor 1 (CAF1)
PF3D7_0423700	1.1108	-999	1	early transcribed membrane protein 4 (ETRAMP4)
PF3D7_1021200	1.13122	-999	1	conserved Plasmodium protein, unknown function
PF3D7_1021000	4.99564	-999	1	conserved Plasmodium protein, unknown function
PF3D7_1020900	2.25557	-999	1	ADP-ribosylation factor (ARF1)
PF3D7_0424700	1.25602	-999	1	serine/threonine protein kinase, FIKK family (FIKK4.2)
PF3D7_0500800	1.07568	-999	1	mature parasite-infected erythrocyte surface antigen,erythrocyte membrane protein 2 (MESA)
PF3D7_1019900	2.54253	-999	1	autophagy-related protein 8, putative (ATG8)
PF3D7_0501200	1.08766	-999	1	parasite-infected erythrocyte surface protein (PIESP2)
PF3D7_1019500.2	2.50284	-999	1	conserved Plasmodium membrane protein, unknown function
PF3D7_1019400	4.81572	-999	1	60S ribosomal protein L30e, putative
PF3D7_1019300	1.32954	-999	1	zinc finger protein, putative
PF3D7_1019000	1.81018	-999	1	eukaryotic translation initiation factor subunit eIF2A, putative
PF3D7_1018700	1.85036	-999	1	conserved Plasmodium protein, unknown function
PF3D7_1018200	1.96864	-999	1	serine/threonine protein phosphatase, putative
PF3D7_1017900	3.249	-999	1	26s proteasome regulatory subunit p55, putative
PF3D7_1010300	1.84433	-999	1	succinate dehydrogenase subunit 4, putative (SDH4)
PF3D7_1010200	1.45649	-999	1	DNA2/NAM7 helicase, putative
PF3D7_0504000	1.7049	-999	1	cation transporting P-ATPase (ATPase3)
PF3D7_1008800	1.3748	-999	1	small subunit rRNA processing protein, putative
PF3D7_1002200	1.64129	-999	1	tryptophan-rich antigen 3 (PArt)
PF3D7_0505700	1.39357	-999	1	conserved Plasmodium membrane protein, unknown function
PF3D7_1001600	2.61698	-999	1	alpha/beta hydrolase, putative
PF3D7_1001200	2.78045	-999	1	acyl-CoA binding protein, isoform 2, ACBP2 (ACBP2)
PF3D7_0935800	1.67763	-999	1	cytoadherence linked asexual protein 9 (CLAG9)
PF3D7_0935400	2.00224	-999	1	cytoadherence linked protein
PF3D7_0934700	2.82041	-999	1	UBX domain, putative
PF3D7_0506800	1.22851	-999	1	conserved Plasmodium protein, unknown function
PF3D7_0507100	1.73079	-999	1	60S ribosomal protein L4, putative
PF3D7_0933600	1.19043	-999	1	organelle processing peptidase, putative
PF3D7_0933300	1.44662	-999	1	conserved Plasmodium protein, unknown function
PF3D7_0932800	1.5073	-999	1	conserved Plasmodium protein, unknown function
PF3D7_0932600	1.83803	-999	1	mitochondrial ribosomal protein S6 precursor, putative
PF3D7_0507600	2.30649	-999	1	cell differentiation protein, putative (CAF40)
PF3D7_0507700	1.38751	-999	1	nuclear protein localization protein 4, putative (NPL4)
PF3D7_1002400.2	2.84048	-999	1	RNA binding protein, putative
PF3D7_0505500	2.69666	-999	1	DNA repair protein, putative
PF3D7_1003500	1.15482	-999	1	40S ribosomal protein S20e, putative
PF3D7_1007400	2.41239	-999	1	conserved Plasmodium protein, unknown function
PF3D7_1008700	2.50505	-999	1	tubulin beta chain
PF3D7_1008400	1.71543	-999	1	26S proteasome regulatory subunit 4, putative
PF3D7_1008100	1.75442	-999	1	conserved Plasmodium protein, unknown function
PF3D7_1008000	1.69194	-999	1	histone deacetylase, putative
PF3D7_1007900	3.63263	-999	1	eukaryotic translation initiation factor 3 subunit 7, putative
PF3D7_1007700	1.09174	-999	1	transcription factor with AP2 domain(s) (ApiAP2)
PF3D7_0505000	2.0101	-999	1	conserved Plasmodium membrane protein, unknown function
PF3D7_1003600	1.25311	-999	1	membrane skeletal protein IMC1-related (ALV5)
PF3D7_1005500	1.63496	-999	1	regulator of nonsense transcripts, putative
PF3D7_1004500	2.60427	-999	1	conserved Plasmodium protein, unknown function
PF3D7_1004400	3.57335	-999	1	RNA binding protein, putative
PF3D7_0505400	1.25079	-999	1	conserved Plasmodium protein, unknown function
PF3D7_1004200	3.1319	-999	1	conserved Plasmodium membrane protein, unknown function
PF3D7_1003800	3.37558	-999	1	U5 small nuclear ribonuclear protein, putative
PF3D7_1021700	1.73473	-999	1	conserved Plasmodium membrane protein, unknown function
PF3D7_1022000	3.25529	-999	1	RNA binding protein, putative
PF3D7_1022400	1.97777	-999	1	pre-mRNA splicing factor, putative
PF3D7_1037300	3.23203	-999	1	ADP/ATP transporter on adenylate translocase
PF3D7_0416400	1.72863	-999	1	histone acetyltransferase, putative (HAT1)
PF3D7_1107800	3.5788	-999	1	transcription factor with AP2 domain(s) (ApiAP2)
PF3D7_1107300	2.17426	-999	1	polyadenylate-binding protein-interacting protein 1, putative (PAIP1)
PF3D7_1107000	1.5689	-999	1	U6 snRNA-associated Sm-like protein LSm4, putative (LSM4)
PF3D7_1106700	3.94997	-999	1	dna2/nam7 helicase family member, putative
PF3D7_1106600	2.9421	-999	1	DEAD/DEAH box helicase, putative
PF3D7_1106000	2.23753	-999	1	RuvB DNA helicase, putative
PF3D7_1105700	3.78838	-999	1	conserved protein, unknown function
PF3D7_1104400	2.59544	-999	1	conserved protein, unknown function
PF3D7_1104200	1.4887	-999	1	chromatin remodeling protein (SNF2L)
PF3D7_1103800	1.80809	-999	1	CCR4-NOT transcription complex subunit 1, putative (NOT1)
PF3D7_1102400	1.80936	-999	1	flavoprotein, putative
PF3D7_0419600	1.36494	-999	1	ran binding protein 1, putative
PF3D7_0419900	1.69722	-999	1	phosphatidylinositol 4-kinase, putative
PF3D7_1038000.2	1.54749	-999	1	antigen UB05
PF3D7_1108700	3.05803	-999	1	heat shock protein DnaJ homologue Pfj2
PF3D7_1109000	2.33986	-999	1	small nucleolar RNA snoR07
PF3D7_1110100	3.98102	-999	1	conserved Plasmodium protein, unknown function
PF3D7_1113400	3.43373	-999	1	ubiquitin domain containing protein
PF3D7_1116700	2.76612	-999	1	cathepsin C, homolog,dipeptidyl peptidase 1 (DPAP1)
PF3D7_1116100	2.46749	-999	1	serine esterase, putative
PF3D7_1116000	1.19359	-999	1	rhoptry neck protein 4 (RON4)
PF3D7_1115400	1.98053	-999	1	cysteine proteinase falcipain 3
PF3D7_1114900	2.62304	-999	1	conserved Plasmodium protein, unknown function
PF3D7_0416000	3.52051	-999	1	RNA binding protein, putative
PF3D7_1113300	2.55549	-999	1	UDP-galactose transporter, putative
PF3D7_1110200	1.25053	-999	1	pre-mRNA-processing factor 6, putative (PRPF6)
PF3D7_1113100	2.79659	-999	1	protein tyrosine phosphatase (PRL)
PF3D7_1112600	2.5011	-999	1	DNA helicase, putative
PF3D7_1111400	2.53913	-999	1	conserved Plasmodium protein, unknown function
PF3D7_1111100	1.99883	-999	1	replication factor C subunit 5, putative (RFC5)
PF3D7_1110600	1.35236	-999	1	mitochondrial ribosomal protein L11 precursor, putative
PF3D7_1110400	1.0548	-999	1	asparagine-rich antigen
PF3D7_1037600	2.54079	-999	1	DNA repair helicase rad25, putative
PF3D7_1037100	3.35785	-999	1	pyruvate kinase 2
PF3D7_1022500	2.62723	-999	1	citrate synthase, mitochondrial precursor, putative
PF3D7_0420600	4.61019	-999	1	conserved Plasmodium protein, unknown function
PF3D7_1028600	1.37014	-999	1	conserved Plasmodium protein, unknown function
PF3D7_1028200	3.69396	-999	1	zinc finger, C3HC4 type, putative
PF3D7_1027800	1.68185	-999	1	60S ribosomal protein L3, putative
PF3D7_1026800	1.61137	-999	1	40S ribosomal protein S2B, putative
PF3D7_1026600	1.26948	-999	1	conserved Plasmodium protein, unknown function
PF3D7_0422500	2.58448	-999	1	pre-mRNA-splicing helicase BRR2, putative (BRR2)
PF3D7_1025900	1.4352	-999	1	conserved Plasmodium protein, unknown function
PF3D7_1025100	2.27287	-999	1	glucosamine-fructose-6-phosphate aminotransferase, putative
PF3D7_1025000	2.50826	-999	1	formin 2, putative
PF3D7_1024700	3.14954	-999	1	conserved Plasmodium protein, unknown function
PF3D7_0423500	1.30763	-999	1	glideosome associated protein with multiple membrane spans 2 (GAPM2)
PF3D7_0423600	1.97418	-999	1	conserved Plasmodium protein, unknown function
PF3D7_1023200	2.20827	-999	1	orotidine monophosphate decarboxylase (OMPDC)
PF3D7_1023000	1.35639	-999	1	conserved Plasmodium membrane protein, unknown function
PF3D7_1022800	2.9042	-999	1	4-hydroxy-3-methylbut-2-en-1-yl diphosphate synthase (GcpE)
PF3D7_1028700	2.1788	-999	1	merozoite TRAP-like protein (MTRAP)
PF3D7_1029600	2.54109	-999	1	adenosine deaminase, putative
PF3D7_1029900	2.43815	-999	1	conserved Plasmodium protein, unknown function
PF3D7_1033100	1.29125	-999	1	S-adenosylmethionine decarboxylase/ornithine decarboxylase (AdoMetDC/ODC)
PF3D7_1036900	2.34558	-999	1	conserved Plasmodium protein, unknown function
PF3D7_1034500	2.57012	-999	1	conserved Plasmodium protein, unknown function
PF3D7_1034400	3.67138	-999	1	flavoprotein subunit of succinate dehydrogenase (SDHA)
PF3D7_1033600	2.26499	-999	1	myb2 transcription factor, putative (Myb2)
PF3D7_1033400	2.23775	-999	1	haloacid dehalogenase-like hydrolase, putative
PF3D7_1033200	2.15054	-999	1	early transcribed membrane protein 10.2 (ETRAMP10.2)
PF3D7_1032800	1.61152	-999	1	leucine-rich repeat protein (LRR1)
PF3D7_1030100	1.51944	-999	1	pre-mRNA-splicing factor ATP-dependent RNA helicase PRP22, putative (PRP22)
PF3D7_1032700	2.31061	-999	1	conserved Plasmodium protein, unknown function
PF3D7_1032100	2.57563	-999	1	mRNA-decapping enzyme subunit 1, putative (DCP1)
PF3D7_1031600	1.52696	-999	1	conserved Plasmodium protein, unknown function (GEXP15)
PF3D7_0422400	2.04913	-999	1	40S ribosomal protein S19, putative
PF3D7_1030600	2.78525	-999	1	glycoprotease, putative
PF3D7_1030300	3.83943	-999	1	conserved Plasmodium protein, unknown function
PF3D7_1022600	1.1298	-999	1	kelch protein, putative
