# Supplementary material for: The PfAlba1 RNA-binding protein is an important regulator of translational timing in Plasmodium falciparum blood stages
Source: Genome Biol. 2015 Sep 28;16:212. doi: 10.1186/s13059-015-0771-5 (PMC4587749; doi:10.1186/s13059-015-0771-5)
Supplement: Supplementary file 3 — Gene Ontology (GO) analysis of transcripts that co-immunoprecipitated with PfAlba1-Ty1 complexes in trophozoites. (XLS 192 kb) [file 13059_2015_771_MOESM3_ESM.xls]

## Sheet: GO_Analysis_Co-IP
Table S2: Gene Ontology (GO) analysis of transcripts that co-immunoprecipitated with PfAlba1-Ty1 complexes in trophozoites
Selected statistical test : Hypergeometric test
Selected correction : Benjamini & Hochberg False Discovery Rate (FDR) correction
Selected significance level : 0.05
Testing option : Use whole annotation as reference set
The selected cluster :
PF3D7_1366600	PF3D7_0405400	PF3D7_1316100	PF3D7_1251500	PF3D7_0820700	PF3D7_1355700	PF3D7_0517000	PF3D7_0416300	PF3D7_0817300	PF3D7_0626800	PF3D7_0827100	PF3D7_1420200	PF3D7_0922500	PF3D7_1030100	PF3D7_1367700	PF3D7_0918000	PF3D7_1252600	PF3D7_0509600	PF3D7_1321700	PF3D7_0935800	PF3D7_1354600	PF3D7_1033600	PF3D7_0613700	PF3D7_1328100	PF3D7_1236100	PF3D7_1203400	PF3D7_1446600	PF3D7_0728600	PF3D7_1368800	PF3D7_0814000	PF3D7_0302500	PF3D7_1022500	PF3D7_1437900	PF3D7_1311900	PF3D7_0612600	PF3D7_1214100	PF3D7_1242800	PF3D7_0909300	PF3D7_0924700	PF3D7_1342600	PF3D7_0209100	PF3D7_1149600	PF3D7_1103800	PF3D7_1317200	PF3D7_1126900	PF3D7_0809900	PF3D7_0415000	PF3D7_0419600	PF3D7_0500800	PF3D7_1012700
PFC10_API0028	PF3D7_1028700	PF3D7_0309600	PF3D7_0907900	PF3D7_0924000	PF3D7_1459000	PF3D7_0718100	PF3D7_1407800	PF3D7_1110900	PF3D7_0217500	PF3D7_1372600	PF3D7_0815800	PF3D7_1210400	PF3D7_0710600	PF3D7_0203100	PFC10_API0015	PF3D7_1439400	PF3D7_0614000	PF3D7_1465900	PF3D7_0608800	PF3D7_1144900	PF3D7_0409100	PF3D7_1419800.2	PF3D7_0422300	PF3D7_1335300	PF3D7_0103600	PF3D7_0629400	PF3D7_1339900	PF3D7_0516600	PF3D7_1471100	PF3D7_0321700	PF3D7_0317200	PF3D7_0709400	PF3D7_0506800	PF3D7_0413600	PF3D7_0919900	PF3D7_0307400	PF3D7_1443900	PF3D7_1118600	PF3D7_1344000	PF3D7_0723700	PF3D7_0104900	PF3D7_1405600	PF3D7_0513300	PF3D7_1126000	PF3D7_1464600	PF3D7_1235700	PF3D7_1472200	PF3D7_1132900	PF3D7_1414300
PF3D7_1460600	PF3D7_1426700	PF3D7_1365500	PF3D7_1342400	PF3D7_0528200	PF3D7_1307200	PF3D7_0505100	PF3D7_1029600	PF3D7_0725000	PF3D7_1413400	PF3D7_1213100	PF3D7_0925300	PF3D7_0902200	PF3D7_1419100	PF3D7_1318400	PF3D7_1022600	PF3D7_1224000	PF3D7_1249300	PF3D7_0913900	PF3D7_1147800.2	PF3D7_1458700	PF3D7_0714300	PF3D7_1109000	PF3D7_1353400	PF3D7_0519300	PF3D7_1011700	PF3D7_1304000	PF3D7_1412700	PF3D7_0815000	PF3D7_0414000	PF3D7_1227500	PF3D7_0316800	PF3D7_0909400	PF3D7_0511800	PF3D7_1422500	PF3D7_0920200	PF3D7_1409300	PF3D7_0110800	PF3D7_0704500	PF3D7_0303500	PF3D7_1225100	PF3D7_0523800	PF3D7_1132000	PF3D7_1411600	PF3D7_0818500	PF3D7_0831700	PF3D7_1241800	PF3D7_0625600	PF3D7_1038000.2	PF3D7_1408200
PF3D7_1340900	PF3D7_0708000	PF3D7_0503600	PF3D7_1478900	PF3D7_0410700	PF3D7_1324200	PF3D7_0711400	PF3D7_1010200	PF3D7_1442500	PF3D7_1350700	PF3D7_0321600	PF3D7_1211600	PF3D7_1253000	PF3D7_1209400	PF3D7_1108700	PF3D7_0420000	PF3D7_1322100	PF3D7_0802600	PF3D7_0915400	PF3D7_0607600	PF3D7_1436000	PF3D7_0523000	PF3D7_0823300	PF3D7_0207800	PF3D7_1370300	PF3D7_0104800	PF3D7_0423500	PF3D7_1311200	PF3D7_0511000	PF3D7_1116100	MAL_RNA_10:RRNA	PF3D7_1323200	PF3D7_0803700	PF3D7_0501200	PF3D7_0627100	PF3D7_1219100	PF3D7_1002200	PF3D7_0606500	PF3D7_1222500	PF3D7_0925200	PF3D7_1142600	PF3D7_1106300	PF3D7_0719300	PF3D7_0906700	PF3D7_0214100	PF3D7_1431800	PF3D7_0422200	PF3D7_1345200	PF3D7_1324500	PF3D7_1121900
PF3D7_1107000	PF3D7_0903400	PF3D7_1424400	PF3D7_0727300	PF3D7_0626900	PF3D7_1405900	PF3D7_1130000	PF3D7_0914300	PF3D7_0801700	PF3D7_1435300	PF3D7_0820200	PF3D7_1008800	PF3D7_1354500	PF3D7_1241900	PF3D7_1448600
No annotations were retrieved for the following entities:
PF3D7_0321600	PF3D7_1022600	PF3D7_1316100	PF3D7_1207100	PF3D7_1209400	PF3D7_0420000	PFC10_API0028	PF3D7_1249300	PF3D7_1147800.2	PF3D7_1458700	PF3D7_1355700	PF3D7_1109000	PF3D7_1353400	PF3D7_0607600	PF3D7_0517000	PF3D7_0924000	PF3D7_1304000	PF3D7_0817300	PF3D7_1110900	PF3D7_1372600	PF3D7_0909400	PF3D7_0104800	PF3D7_1420200	PF3D7_0815800	PF3D7_1311200	PF3D7_1409300	PF3D7_1210400	PF3D7_0511000	PF3D7_0704500	PF3D7_0710600	PF3D7_1252600	MAL_RNA_10:RRNA	PFC10_API0015	PF3D7_1132000	PF3D7_1354600	PF3D7_0627100	PF3D7_1222500	PF3D7_0925200	PF3D7_0719300	PF3D7_1419800.2	PF3D7_1203400	PF3D7_0103600	PF3D7_1038000.2	PF3D7_1408200	PF3D7_0906700	PF3D7_0728600	PF3D7_1341400	PF3D7_0321700	PF3D7_0422200	PF3D7_1345200
PF3D7_0323700	PF3D7_1016400	PF3D7_0919400	PF3D7_1232500	PF3D7_0923900	PF3D7_1125800	PF3D7_1131800	PF3D7_1473100	PF3D7_0917100	PF3D7_1321500.2	PF3D7_0422100	PF3D7_0212800	PF3D7_1106600	PF3D7_0527000	PF3D7_0705500	PF3D7_0611100	PF3D7_1358100	PF3D7_0720100	PF3D7_0806600	PF3D7_1458500	PF3D7_1131000	PF3D7_1025000	PF3D7_1005500	PF3D7_1112600	PF3D7_0206900.2	PF3D7_0519500	PF3D7_1036800	PF3D7_1019000	PF3D7_0515700	PF3D7_0928800	PF3D7_0108700	PF3D7_1323800	PF3D7_0916700	PF3D7_1004300	PF3D7_1134500	PF3D7_0818700	PF3D7_1368200	PF3D7_0510900	PF3D7_1010300	PF3D7_1205500	PF3D7_0904600	PF3D7_0906900	PF3D7_1033400	PF3D7_0516800	PF3D7_0927700	PF3D7_1108000	PF3D7_0810400	PF3D7_0533100	PF3D7_0103100	PF3D7_1473200
GO-ID	p-value	corr p-value	x	n	X	N	Description	Genes in test set
3674	4.2692e-34	7.4924e-31	524	1339	681	2305	molecular_function	PF3D7_1366600|PF3D7_1419100|PF3D7_1251500|PF3D7_1224000|PF3D7_0820700|PF3D7_0714300|PF3D7_0519300|PF3D7_1011700|PF3D7_1412700|PF3D7_0815000|PF3D7_0416300|PF3D7_0414000|PF3D7_0316800|PF3D7_0626800|PF3D7_0827100|PF3D7_0511800|PF3D7_0922500|PF3D7_1422500|PF3D7_1030100|PF3D7_1367700|PF3D7_0918000|PF3D7_0509600|PF3D7_1321700|PF3D7_0523800|PF3D7_1033600|PF3D7_0613700|PF3D7_1411600|PF3D7_0818500|PF3D7_1…
44238	6.7358e-15	3.9763e-12	305	759	681	2305	primary metabolic process	PF3D7_0405400|PF3D7_1253000|PF3D7_1108700|PF3D7_1251500|PF3D7_1224000|PF3D7_1322100|PF3D7_0820700|PF3D7_0309600|PF3D7_0907900|PF3D7_1011700|PF3D7_1436000|PF3D7_0416300|PF3D7_0207800|PF3D7_0718100|PF3D7_1407800|PF3D7_0316800|PF3D7_0626800|PF3D7_0827100|PF3D7_0511800|PF3D7_0922500|PF3D7_1422500|PF3D7_1030100|PF3D7_1367700|PF3D7_0110800|PF3D7_0203100|PF3D7_0509600|PF3D7_1321700|PF3D7_1465900|PF3D7_0…
71704	6.7971e-15	3.9763e-12	318	800	681	2305	organic substance metabolic process	PF3D7_0405400|PF3D7_1253000|PF3D7_1108700|PF3D7_1251500|PF3D7_1224000|PF3D7_1322100|PF3D7_0820700|PF3D7_0309600|PF3D7_0907900|PF3D7_1011700|PF3D7_1436000|PF3D7_0416300|PF3D7_0207800|PF3D7_0718100|PF3D7_1407800|PF3D7_0316800|PF3D7_0626800|PF3D7_0827100|PF3D7_0511800|PF3D7_0922500|PF3D7_1422500|PF3D7_1030100|PF3D7_1367700|PF3D7_0110800|PF3D7_0203100|PF3D7_0509600|PF3D7_1321700|PF3D7_0614000|PF3D7_1…
1901363	1.3293e-14	4.2911e-12	128	249	681	2305	heterocyclic compound binding	PF3D7_1366600|PF3D7_0317500|PF3D7_0705300|PF3D7_0323500|PF3D7_0508800|PF3D7_0617800|PF3D7_1360900|PF3D7_0915400|PF3D7_1324800|PF3D7_1250800|PF3D7_1223300|PF3D7_1011700|PF3D7_1412700|PF3D7_0414000|PF3D7_0612900|PF3D7_0827100|PF3D7_0318600|PF3D7_0731600|PF3D7_1451100|PF3D7_0320900|PF3D7_1321700|PF3D7_0606500|PF3D7_1033600|PF3D7_1411600|PF3D7_1134700|PF3D7_1236100|PF3D7_1209900|PF3D7_0422700|PF3D7_0…
97159	1.3293e-14	4.2911e-12	128	249	681	2305	organic cyclic compound binding	PF3D7_1366600|PF3D7_0317500|PF3D7_0705300|PF3D7_0323500|PF3D7_0508800|PF3D7_0617800|PF3D7_1360900|PF3D7_0915400|PF3D7_1324800|PF3D7_1250800|PF3D7_1223300|PF3D7_1011700|PF3D7_1412700|PF3D7_0414000|PF3D7_0612900|PF3D7_0827100|PF3D7_0318600|PF3D7_0731600|PF3D7_1451100|PF3D7_0320900|PF3D7_1321700|PF3D7_0606500|PF3D7_1033600|PF3D7_1411600|PF3D7_1134700|PF3D7_1236100|PF3D7_1209900|PF3D7_0422700|PF3D7_0…
9987	1.4671e-14	4.2911e-12	350	906	681	2305	cellular process	PF3D7_0405400|PF3D7_1253000|PF3D7_1318400|PF3D7_1108700|PF3D7_1251500|PF3D7_1224000|PF3D7_1322100|PF3D7_0820700|PF3D7_0309600|PF3D7_0907900|PF3D7_1011700|PF3D7_1436000|PF3D7_1412700|PF3D7_0815000|PF3D7_0416300|PF3D7_0414000|PF3D7_0718100|PF3D7_1407800|PF3D7_0316800|PF3D7_0626800|PF3D7_0827100|PF3D7_0511800|PF3D7_0922500|PF3D7_1422500|PF3D7_1030100|PF3D7_1367700|PF3D7_0110800|PF3D7_0203100|PF3D7_0…
8152	3.3125e-14	8.3049e-12	324	826	681	2305	metabolic process	PF3D7_0405400|PF3D7_1253000|PF3D7_1108700|PF3D7_1251500|PF3D7_1224000|PF3D7_1322100|PF3D7_0820700|PF3D7_0309600|PF3D7_0907900|PF3D7_1011700|PF3D7_1436000|PF3D7_0416300|PF3D7_0207800|PF3D7_0718100|PF3D7_1407800|PF3D7_0316800|PF3D7_0626800|PF3D7_0827100|PF3D7_0511800|PF3D7_0922500|PF3D7_1422500|PF3D7_1030100|PF3D7_1367700|PF3D7_0110800|PF3D7_0203100|PF3D7_0509600|PF3D7_1321700|PF3D7_1439400|PF3D7_0…
44237	2.0004e-13	4.3883e-11	300	758	681	2305	cellular metabolic process	PF3D7_0405400|PF3D7_1253000|PF3D7_1108700|PF3D7_1251500|PF3D7_1224000|PF3D7_1322100|PF3D7_0820700|PF3D7_0309600|PF3D7_0907900|PF3D7_1011700|PF3D7_1436000|PF3D7_0416300|PF3D7_0718100|PF3D7_1407800|PF3D7_0316800|PF3D7_0626800|PF3D7_0827100|PF3D7_0511800|PF3D7_0922500|PF3D7_1422500|PF3D7_1030100|PF3D7_1367700|PF3D7_0110800|PF3D7_0203100|PF3D7_0509600|PF3D7_1321700|PF3D7_0614000|PF3D7_1465900|PF3D7_0…
3824	2.9196e-13	5.6931e-11	302	766	681	2305	catalytic activity	PF3D7_1419100|PF3D7_1251500|PF3D7_1224000|PF3D7_1322100|PF3D7_0802600|PF3D7_0820700|PF3D7_0714300|PF3D7_0519300|PF3D7_1436000|PF3D7_1412700|PF3D7_0815000|PF3D7_0523000|PF3D7_0416300|PF3D7_0823300|PF3D7_0207800|PF3D7_1459000|PF3D7_0718100|PF3D7_1407800|PF3D7_0626800|PF3D7_0217500|PF3D7_0511800|PF3D7_0922500|PF3D7_1422500|PF3D7_1030100|PF3D7_1367700|PF3D7_0203100|PF3D7_0509600|PF3D7_1439400|PF3D7_0…
43170	9.2629e-13	1.6256e-10	251	613	681	2305	macromolecule metabolic process	PF3D7_0405400|PF3D7_1253000|PF3D7_1108700|PF3D7_1251500|PF3D7_1322100|PF3D7_0309600|PF3D7_0907900|PF3D7_1011700|PF3D7_0416300|PF3D7_0207800|PF3D7_0718100|PF3D7_1407800|PF3D7_0316800|PF3D7_0827100|PF3D7_1422500|PF3D7_1030100|PF3D7_1367700|PF3D7_0110800|PF3D7_0203100|PF3D7_0509600|PF3D7_1321700|PF3D7_1465900|PF3D7_0606500|PF3D7_1142600|PF3D7_0409100|PF3D7_1328100|PF3D7_1241800|PF3D7_0625600|PF3D7_0…
44260	2.0938e-12	3.3406e-10	237	574	681	2305	cellular macromolecule metabolic process	PF3D7_0405400|PF3D7_1253000|PF3D7_1108700|PF3D7_1251500|PF3D7_1322100|PF3D7_0309600|PF3D7_0907900|PF3D7_1011700|PF3D7_0416300|PF3D7_0718100|PF3D7_1407800|PF3D7_0316800|PF3D7_0827100|PF3D7_1422500|PF3D7_1030100|PF3D7_1367700|PF3D7_0110800|PF3D7_0203100|PF3D7_0509600|PF3D7_1321700|PF3D7_1465900|PF3D7_0606500|PF3D7_1142600|PF3D7_0409100|PF3D7_1328100|PF3D7_1241800|PF3D7_0625600|PF3D7_0516600|PF3D7_0…
16787	1.0115e-11	1.4793e-09	160	355	681	2305	hydrolase activity	PF3D7_0107800|PF3D7_1419100|PF3D7_0317500|PF3D7_0323500|PF3D7_1251500|PF3D7_1456800|PF3D7_0806800|PF3D7_1224000|PF3D7_0319000|PF3D7_1250800|PF3D7_1223300|PF3D7_1412700|PF3D7_0523000|PF3D7_0416300|PF3D7_0207800|PF3D7_1003800|PF3D7_1459000|PF3D7_1407800|PF3D7_1422500|PF3D7_0404700|PF3D7_1030100|PF3D7_1128700|PF3D7_0507700|PF3D7_1231600|PF3D7_1233900|PF3D7_1340600|PF3D7_1328500|PF3D7_1138500|PF3D7_1…
8150	1.135e-11	1.5323e-09	492	1426	681	2305	biological_process	PF3D7_0405400|PF3D7_1318400|PF3D7_1251500|PF3D7_1224000|PF3D7_0820700|PF3D7_1011700|PF3D7_1412700|PF3D7_0815000|PF3D7_0416300|PF3D7_0414000|PF3D7_1227500|PF3D7_0316800|PF3D7_0626800|PF3D7_0827100|PF3D7_0511800|PF3D7_0922500|PF3D7_1422500|PF3D7_1030100|PF3D7_1367700|PF3D7_0110800|PF3D7_0303500|PF3D7_0509600|PF3D7_1321700|PF3D7_0523800|PF3D7_0935800|PF3D7_1033600|PF3D7_0613700|PF3D7_1328100|PF3D7_1…
5488	2.3112e-11	2.8973e-09	219	530	681	2305	binding	PF3D7_1366600|PF3D7_1253000|PF3D7_1108700|PF3D7_1322100|PF3D7_1028700|PF3D7_0915400|PF3D7_0907900|PF3D7_1011700|PF3D7_1412700|PF3D7_0414000|PF3D7_0823300|PF3D7_0827100|PF3D7_0918000|PF3D7_1321700|PF3D7_0606500|PF3D7_1033600|PF3D7_1411600|PF3D7_0818500|PF3D7_1236100|PF3D7_0831700|PF3D7_1335300|PF3D7_0629400|PF3D7_1339900|PF3D7_1446600|PF3D7_0516600|PF3D7_1471100|PF3D7_0302500|PF3D7_0903200|PF3D7_1…
90304	2.1019e-10	2.4592e-08	105	214	681	2305	nucleic acid metabolic process	PF3D7_0107800|PF3D7_0405400|PF3D7_0705300|PF3D7_1251500|PF3D7_1360900|PF3D7_1250800|PF3D7_1223300|PF3D7_1011700|PF3D7_0416300|PF3D7_1003800|PF3D7_1030100|PF3D7_1367700|PF3D7_0513600|PF3D7_0215700|PF3D7_0318600|PF3D7_0110800|PF3D7_0807900|PF3D7_0110400|PF3D7_1231600|PF3D7_0509600|PF3D7_1321700|PF3D7_0606500|PF3D7_0409100|PF3D7_1134700|PF3D7_1241800|PF3D7_0625600|PF3D7_0623700|PF3D7_1368800|PF3D7_1…
6259	5.7657e-10	6.3243e-08	44	67	681	2305	DNA metabolic process	PF3D7_1211700|PF3D7_0107800|PF3D7_1037000|PF3D7_1368800|PF3D7_1211300|PF3D7_0705400|PF3D7_0705300|PF3D7_1203000|PF3D7_1415000|PF3D7_0206000|PF3D7_1433500|PF3D7_0411900|PF3D7_1250800|PF3D7_1304100|PF3D7_0112000|PF3D7_1223300|PF3D7_1011700|PF3D7_0416300|PF3D7_0305600|PF3D7_1355100|PF3D7_0605800|PF3D7_0219600|PF3D7_0408500|PF3D7_1405600|PF3D7_1017000|PF3D7_0513600|PF3D7_1449400|PF3D7_0727300|PF3D7_1…
16887	1.0516e-09	1.0857e-07	69	126	681	2305	ATPase activity	PF3D7_0407900|PF3D7_1419100|PF3D7_1429900|PF3D7_1362200|PF3D7_1251500|PF3D7_0806800|PF3D7_0313100|PF3D7_0504000|PF3D7_0319000|PF3D7_1464900|PF3D7_1250800|PF3D7_1357800|PF3D7_1223300|PF3D7_0523000|PF3D7_0416300|PF3D7_1355100|PF3D7_1459000|PF3D7_1237000|PF3D7_1422500|PF3D7_0603200|PF3D7_1030100|PF3D7_1229100|PF3D7_1130700|PF3D7_0507700|PF3D7_0209800|PF3D7_0721300|PF3D7_1118200|PF3D7_1231600|PF3D7_1…
17111	1.5966e-09	1.5567e-07	88	175	681	2305	nucleoside-triphosphatase activity	PF3D7_0407900|PF3D7_1419100|PF3D7_1429900|PF3D7_0317500|PF3D7_1362200|PF3D7_1251500|PF3D7_0806800|PF3D7_0313100|PF3D7_0504000|PF3D7_0319000|PF3D7_1464900|PF3D7_0310500|PF3D7_1250800|PF3D7_1357800|PF3D7_1223300|PF3D7_1412700|PF3D7_0523000|PF3D7_0416300|PF3D7_1355100|PF3D7_1003800|PF3D7_1459000|PF3D7_1329100|PF3D7_1237000|PF3D7_1145400|PF3D7_1422500|PF3D7_0603200|PF3D7_1030100|PF3D7_1229100|PF3D7_1…
16462	3.0812e-09	2.575e-07	90	182	681	2305	pyrophosphatase activity	PF3D7_0407900|PF3D7_1419100|PF3D7_1429900|PF3D7_0317500|PF3D7_1362200|PF3D7_1251500|PF3D7_1456800|PF3D7_0806800|PF3D7_0313100|PF3D7_0504000|PF3D7_0319000|PF3D7_1464900|PF3D7_0310500|PF3D7_1250800|PF3D7_1357800|PF3D7_1223300|PF3D7_1412700|PF3D7_0523000|PF3D7_0416300|PF3D7_1355100|PF3D7_1003800|PF3D7_1459000|PF3D7_1329100|PF3D7_1237000|PF3D7_1145400|PF3D7_1422500|PF3D7_0603200|PF3D7_1030100|PF3D7_1…
16817	3.0812e-09	2.575e-07	90	182	681	2305	hydrolase activity, acting on acid anhydrides	PF3D7_0407900|PF3D7_1419100|PF3D7_1429900|PF3D7_0317500|PF3D7_1362200|PF3D7_1251500|PF3D7_1456800|PF3D7_0806800|PF3D7_0313100|PF3D7_0504000|PF3D7_0319000|PF3D7_1464900|PF3D7_0310500|PF3D7_1250800|PF3D7_1357800|PF3D7_1223300|PF3D7_1412700|PF3D7_0523000|PF3D7_0416300|PF3D7_1355100|PF3D7_1003800|PF3D7_1459000|PF3D7_1329100|PF3D7_1237000|PF3D7_1145400|PF3D7_1422500|PF3D7_0603200|PF3D7_1030100|PF3D7_1…
16818	3.0812e-09	2.575e-07	90	182	681	2305	hydrolase activity, acting on acid anhydrides, in phosphorus-containing anhydrides	PF3D7_0407900|PF3D7_1419100|PF3D7_1429900|PF3D7_0317500|PF3D7_1362200|PF3D7_1251500|PF3D7_1456800|PF3D7_0806800|PF3D7_0313100|PF3D7_0504000|PF3D7_0319000|PF3D7_1464900|PF3D7_0310500|PF3D7_1250800|PF3D7_1357800|PF3D7_1223300|PF3D7_1412700|PF3D7_0523000|PF3D7_0416300|PF3D7_1355100|PF3D7_1003800|PF3D7_1459000|PF3D7_1329100|PF3D7_1237000|PF3D7_1145400|PF3D7_1422500|PF3D7_0603200|PF3D7_1030100|PF3D7_1…
3676	5.4964e-09	4.3846e-07	79	155	681	2305	nucleic acid binding	PF3D7_1402700|PF3D7_0623600|PF3D7_0705300|PF3D7_0919000|PF3D7_0317700|PF3D7_0323500|PF3D7_0508800|PF3D7_0617800|PF3D7_1360900|PF3D7_0206000|PF3D7_1011700|PF3D7_1244600|PF3D7_0716800|PF3D7_1355100|PF3D7_1466400|PF3D7_0827100|PF3D7_1367100|PF3D7_0815600|PF3D7_0817900|PF3D7_0605100|PF3D7_0620500|PF3D7_0507100|PF3D7_0318600|PF3D7_1130700|PF3D7_1359300|PF3D7_0209800|PF3D7_0721300|PF3D7_1323400|PF3D7_1…
6139	6.564e-09	5.0086e-07	118	260	681	2305	nucleobase-containing compound metabolic process	PF3D7_0107800|PF3D7_0405400|PF3D7_0705300|PF3D7_1308200|PF3D7_1251500|PF3D7_0111500|PF3D7_1360900|PF3D7_1439900|PF3D7_1325100|PF3D7_1250800|PF3D7_1223300|PF3D7_1011700|PF3D7_1436000|PF3D7_0416300|PF3D7_1003800|PF3D7_1030100|PF3D7_1367700|PF3D7_0513600|PF3D7_0215700|PF3D7_0318600|PF3D7_0110800|PF3D7_0807900|PF3D7_0110400|PF3D7_1231600|PF3D7_0509600|PF3D7_1321700|PF3D7_0606500|PF3D7_0409100|PF3D7_1…
42623	2.9971e-08	2.1916e-06	50	87	681	2305	ATPase activity, coupled	PF3D7_1419100|PF3D7_1429900|PF3D7_1362200|PF3D7_1251500|PF3D7_0806800|PF3D7_0504000|PF3D7_0319000|PF3D7_1464900|PF3D7_1250800|PF3D7_1357800|PF3D7_1223300|PF3D7_0523000|PF3D7_0416300|PF3D7_1355100|PF3D7_1459000|PF3D7_1030100|PF3D7_1229100|PF3D7_0209800|PF3D7_0721300|PF3D7_1231600|PF3D7_1104200|PF3D7_1241800|PF3D7_0422500|PF3D7_1209900|PF3D7_0422700|PF3D7_1339900|PF3D7_1211700|PF3D7_0623700|PF3D7_1…
44446	3.159e-08	2.2176e-06	142	334	681	2305	intracellular organelle part	PF3D7_1366600|PF3D7_1211600|PF3D7_0405400|PF3D7_1314200|PF3D7_1362400|PF3D7_0317500|PF3D7_0705300|PF3D7_0323500|PF3D7_1026800|PF3D7_1322100|PF3D7_0617800|PF3D7_0820700|PF3D7_1473700|PF3D7_0309600|PF3D7_0714300|PF3D7_1250800|PF3D7_1221000|PF3D7_0414000|PF3D7_0316800|PF3D7_0423500|PF3D7_1422500|PF3D7_0215700|PF3D7_0318600|PF3D7_1210000|PF3D7_0303500|PF3D7_1124900|PF3D7_0320900|PF3D7_1231600|PF3D7_1…
1882	4.5538e-08	2.7558e-06	53	95	681	2305	nucleoside binding	PF3D7_1366600|PF3D7_0317500|PF3D7_0722400|PF3D7_1020900|PF3D7_0915400|PF3D7_1324800|PF3D7_1250800|PF3D7_1223300|PF3D7_1250600|PF3D7_1410600|PF3D7_1412700|PF3D7_0414000|PF3D7_0612900|PF3D7_1229100|PF3D7_0807300|PF3D7_0731600|PF3D7_0721300|PF3D7_1118200|PF3D7_1451100|PF3D7_1132200|PF3D7_0715300|PF3D7_1411600|PF3D7_1117500|PF3D7_0613900|PF3D7_0824300|PF3D7_1104200|PF3D7_0512200|PF3D7_1209900|PF3D7_1…
1883	4.5538e-08	2.7558e-06	53	95	681	2305	purine nucleoside binding	PF3D7_1366600|PF3D7_0317500|PF3D7_0722400|PF3D7_1020900|PF3D7_0915400|PF3D7_1324800|PF3D7_1250800|PF3D7_1223300|PF3D7_1250600|PF3D7_1410600|PF3D7_1412700|PF3D7_0414000|PF3D7_0612900|PF3D7_1229100|PF3D7_0807300|PF3D7_0731600|PF3D7_0721300|PF3D7_1118200|PF3D7_1451100|PF3D7_1132200|PF3D7_0715300|PF3D7_1411600|PF3D7_1117500|PF3D7_0613900|PF3D7_0824300|PF3D7_1104200|PF3D7_0512200|PF3D7_1209900|PF3D7_1…
32549	4.5538e-08	2.7558e-06	53	95	681	2305	ribonucleoside binding	PF3D7_1366600|PF3D7_0317500|PF3D7_0722400|PF3D7_1020900|PF3D7_0915400|PF3D7_1324800|PF3D7_1250800|PF3D7_1223300|PF3D7_1250600|PF3D7_1410600|PF3D7_1412700|PF3D7_0414000|PF3D7_0612900|PF3D7_1229100|PF3D7_0807300|PF3D7_0731600|PF3D7_0721300|PF3D7_1118200|PF3D7_1451100|PF3D7_1132200|PF3D7_0715300|PF3D7_1411600|PF3D7_1117500|PF3D7_0613900|PF3D7_0824300|PF3D7_1104200|PF3D7_0512200|PF3D7_1209900|PF3D7_1…
32550	4.5538e-08	2.7558e-06	53	95	681	2305	purine ribonucleoside binding	PF3D7_1366600|PF3D7_0317500|PF3D7_0722400|PF3D7_1020900|PF3D7_0915400|PF3D7_1324800|PF3D7_1250800|PF3D7_1223300|PF3D7_1250600|PF3D7_1410600|PF3D7_1412700|PF3D7_0414000|PF3D7_0612900|PF3D7_1229100|PF3D7_0807300|PF3D7_0731600|PF3D7_0721300|PF3D7_1118200|PF3D7_1451100|PF3D7_1132200|PF3D7_0715300|PF3D7_1411600|PF3D7_1117500|PF3D7_0613900|PF3D7_0824300|PF3D7_1104200|PF3D7_0512200|PF3D7_1209900|PF3D7_1…
6725	5.4613e-08	3.1948e-06	122	279	681	2305	cellular aromatic compound metabolic process	PF3D7_0107800|PF3D7_0405400|PF3D7_0705300|PF3D7_1308200|PF3D7_1251500|PF3D7_1224000|PF3D7_0111500|PF3D7_1360900|PF3D7_1324800|PF3D7_1439900|PF3D7_1325100|PF3D7_1250800|PF3D7_1223300|PF3D7_1011700|PF3D7_1436000|PF3D7_0416300|PF3D7_1003800|PF3D7_1030100|PF3D7_1367700|PF3D7_0513600|PF3D7_0215700|PF3D7_0318600|PF3D7_0110800|PF3D7_0807900|PF3D7_0110400|PF3D7_1231600|PF3D7_0509600|PF3D7_1321700|PF3D7_0…
32553	6.0003e-08	3.3969e-06	54	98	681	2305	ribonucleotide binding	PF3D7_1366600|PF3D7_0317500|PF3D7_0722400|PF3D7_1020900|PF3D7_0915400|PF3D7_1324800|PF3D7_1250800|PF3D7_1223300|PF3D7_1250600|PF3D7_1410600|PF3D7_1412700|PF3D7_0414000|PF3D7_0612900|PF3D7_1229100|PF3D7_0807300|PF3D7_0731600|PF3D7_0721300|PF3D7_1118200|PF3D7_1451100|PF3D7_1132200|PF3D7_0715300|PF3D7_1411600|PF3D7_1117500|PF3D7_0613900|PF3D7_0824300|PF3D7_1104200|PF3D7_0512200|PF3D7_1209900|PF3D7_1…
34641	8.5316e-08	4.6791e-06	127	295	681	2305	cellular nitrogen compound metabolic process	PF3D7_0107800|PF3D7_0405400|PF3D7_0705300|PF3D7_1308200|PF3D7_1251500|PF3D7_1224000|PF3D7_0111500|PF3D7_1360900|PF3D7_1324800|PF3D7_1439900|PF3D7_1325100|PF3D7_1250800|PF3D7_1223300|PF3D7_1011700|PF3D7_1436000|PF3D7_0416300|PF3D7_1003800|PF3D7_1030100|PF3D7_1367700|PF3D7_0513600|PF3D7_0215700|PF3D7_0318600|PF3D7_0110800|PF3D7_0807900|PF3D7_0110400|PF3D7_1231600|PF3D7_0509600|PF3D7_1321700|PF3D7_0…
6807	1.0002e-07	5.3194e-06	132	310	681	2305	nitrogen compound metabolic process	PF3D7_0107800|PF3D7_0405400|PF3D7_0705300|PF3D7_1308200|PF3D7_1251500|PF3D7_1224000|PF3D7_0111500|PF3D7_1360900|PF3D7_1324800|PF3D7_1439900|PF3D7_1325100|PF3D7_1250800|PF3D7_1223300|PF3D7_1011700|PF3D7_1436000|PF3D7_0416300|PF3D7_1003800|PF3D7_1030100|PF3D7_1367700|PF3D7_0513600|PF3D7_0215700|PF3D7_0318600|PF3D7_0110800|PF3D7_0807900|PF3D7_0110400|PF3D7_1231600|PF3D7_0509600|PF3D7_1321700|PF3D7_0…
35639	1.1025e-07	5.6907e-06	51	92	681	2305	purine ribonucleoside triphosphate binding	PF3D7_1366600|PF3D7_0317500|PF3D7_0722400|PF3D7_1020900|PF3D7_0915400|PF3D7_1324800|PF3D7_1250800|PF3D7_1223300|PF3D7_1250600|PF3D7_1410600|PF3D7_1412700|PF3D7_0414000|PF3D7_0612900|PF3D7_1229100|PF3D7_0807300|PF3D7_0721300|PF3D7_1118200|PF3D7_1451100|PF3D7_1132200|PF3D7_0715300|PF3D7_1411600|PF3D7_1117500|PF3D7_0613900|PF3D7_0824300|PF3D7_1104200|PF3D7_0512200|PF3D7_1209900|PF3D7_1339900|PF3D7_0…
32555	1.1728e-07	5.8807e-06	53	97	681	2305	purine ribonucleotide binding	PF3D7_1366600|PF3D7_0317500|PF3D7_0722400|PF3D7_1020900|PF3D7_0915400|PF3D7_1324800|PF3D7_1250800|PF3D7_1223300|PF3D7_1250600|PF3D7_1410600|PF3D7_1412700|PF3D7_0414000|PF3D7_0612900|PF3D7_1229100|PF3D7_0807300|PF3D7_0731600|PF3D7_0721300|PF3D7_1118200|PF3D7_1451100|PF3D7_1132200|PF3D7_0715300|PF3D7_1411600|PF3D7_1117500|PF3D7_0613900|PF3D7_0824300|PF3D7_1104200|PF3D7_0512200|PF3D7_1209900|PF3D7_1…
44422	1.444e-07	7.0395e-06	150	364	681	2305	organelle part	PF3D7_1366600|PF3D7_1211600|PF3D7_0405400|PF3D7_1314200|PF3D7_1362400|PF3D7_0317500|PF3D7_0705300|PF3D7_0323500|PF3D7_1026800|PF3D7_1322100|PF3D7_0617800|PF3D7_0820700|PF3D7_1473700|PF3D7_0309600|PF3D7_0714300|PF3D7_1250800|PF3D7_1221000|PF3D7_0414000|PF3D7_0316800|PF3D7_0423500|PF3D7_1422500|PF3D7_0215700|PF3D7_0318600|PF3D7_1210000|PF3D7_0406200|PF3D7_0303500|PF3D7_1124900|PF3D7_0320900|PF3D7_1…
46483	1.4929e-07	7.0812e-06	122	283	681	2305	heterocycle metabolic process	PF3D7_0107800|PF3D7_0405400|PF3D7_0705300|PF3D7_1308200|PF3D7_1251500|PF3D7_1224000|PF3D7_0111500|PF3D7_1360900|PF3D7_1324800|PF3D7_1439900|PF3D7_1325100|PF3D7_1250800|PF3D7_1223300|PF3D7_1011700|PF3D7_1436000|PF3D7_0416300|PF3D7_1003800|PF3D7_1030100|PF3D7_1367700|PF3D7_0513600|PF3D7_0215700|PF3D7_0318600|PF3D7_0110800|PF3D7_0807900|PF3D7_0110400|PF3D7_1231600|PF3D7_0509600|PF3D7_1321700|PF3D7_0…
97367	1.5442e-07	7.1317e-06	58	110	681	2305	carbohydrate derivative binding	PF3D7_1366600|PF3D7_0317500|PF3D7_0722400|PF3D7_1020900|PF3D7_0915400|PF3D7_1324800|PF3D7_1250800|PF3D7_1223300|PF3D7_1250600|PF3D7_1410600|PF3D7_1412700|PF3D7_0414000|PF3D7_0612900|PF3D7_1229100|PF3D7_0807300|PF3D7_0731600|PF3D7_0721300|PF3D7_1118200|PF3D7_1451100|PF3D7_1132200|PF3D7_0715300|PF3D7_1411600|PF3D7_1117500|PF3D7_0613900|PF3D7_0824300|PF3D7_1104200|PF3D7_1335300|PF3D7_0512200|PF3D7_1…
17076	1.8474e-07	8.3133e-06	53	98	681	2305	purine nucleotide binding	PF3D7_1366600|PF3D7_0317500|PF3D7_0722400|PF3D7_1020900|PF3D7_0915400|PF3D7_1324800|PF3D7_1250800|PF3D7_1223300|PF3D7_1250600|PF3D7_1410600|PF3D7_1412700|PF3D7_0414000|PF3D7_0612900|PF3D7_1229100|PF3D7_0807300|PF3D7_0731600|PF3D7_0721300|PF3D7_1118200|PF3D7_1451100|PF3D7_1132200|PF3D7_0715300|PF3D7_1411600|PF3D7_1117500|PF3D7_0613900|PF3D7_0824300|PF3D7_1104200|PF3D7_0512200|PF3D7_1209900|PF3D7_1…
1901360	1.9061e-07	8.3629e-06	122	284	681	2305	organic cyclic compound metabolic process	PF3D7_0107800|PF3D7_0405400|PF3D7_0705300|PF3D7_1308200|PF3D7_1251500|PF3D7_1224000|PF3D7_0111500|PF3D7_1360900|PF3D7_1324800|PF3D7_1439900|PF3D7_1325100|PF3D7_1250800|PF3D7_1223300|PF3D7_1011700|PF3D7_1436000|PF3D7_0416300|PF3D7_1003800|PF3D7_1030100|PF3D7_1367700|PF3D7_0513600|PF3D7_0215700|PF3D7_0318600|PF3D7_0110800|PF3D7_0807900|PF3D7_0110400|PF3D7_1231600|PF3D7_0509600|PF3D7_1321700|PF3D7_0…
166	3.5877e-07	1.4992e-05	54	102	681	2305	nucleotide binding	PF3D7_1366600|PF3D7_0317500|PF3D7_0722400|PF3D7_1020900|PF3D7_0915400|PF3D7_1324800|PF3D7_1250800|PF3D7_1223300|PF3D7_1250600|PF3D7_1410600|PF3D7_1412700|PF3D7_0414000|PF3D7_0612900|PF3D7_1229100|PF3D7_0807300|PF3D7_0731600|PF3D7_0721300|PF3D7_1118200|PF3D7_1451100|PF3D7_1132200|PF3D7_0715300|PF3D7_1411600|PF3D7_1117500|PF3D7_0613900|PF3D7_0824300|PF3D7_1104200|PF3D7_0512200|PF3D7_1209900|PF3D7_1…
1901265	3.5877e-07	1.4992e-05	54	102	681	2305	nucleoside phosphate binding	PF3D7_1366600|PF3D7_0317500|PF3D7_0722400|PF3D7_1020900|PF3D7_0915400|PF3D7_1324800|PF3D7_1250800|PF3D7_1223300|PF3D7_1250600|PF3D7_1410600|PF3D7_1412700|PF3D7_0414000|PF3D7_0612900|PF3D7_1229100|PF3D7_0807300|PF3D7_0731600|PF3D7_0721300|PF3D7_1118200|PF3D7_1451100|PF3D7_1132200|PF3D7_0715300|PF3D7_1411600|PF3D7_1117500|PF3D7_0613900|PF3D7_0824300|PF3D7_1104200|PF3D7_0512200|PF3D7_1209900|PF3D7_1…
43168	5.0115e-07	2.0454e-05	60	118	681	2305	anion binding	PF3D7_1366600|PF3D7_1123100|PF3D7_0317500|PF3D7_0722400|PF3D7_1020900|PF3D7_0915400|PF3D7_1324800|PF3D7_1250800|PF3D7_1223300|PF3D7_1250600|PF3D7_1410600|PF3D7_1412700|PF3D7_0414000|PF3D7_0612900|PF3D7_1229100|PF3D7_0807300|PF3D7_0731600|PF3D7_0721300|PF3D7_1118200|PF3D7_1451100|PF3D7_1132200|PF3D7_0715300|PF3D7_1411600|PF3D7_1117500|PF3D7_0613900|PF3D7_0824300|PF3D7_1104200|PF3D7_1335300|PF3D7_0…
6950	7.9281e-07	3.1622e-05	35	58	681	2305	response to stress	PF3D7_0107800|PF3D7_1368800|PF3D7_1211400|PF3D7_1108700|PF3D7_0802200|PF3D7_1415000|PF3D7_0206000|PF3D7_1116800|PF3D7_1250800|PF3D7_1443900|PF3D7_1011700|PF3D7_0305600|PF3D7_0605800|PF3D7_1015600|PF3D7_0213100|PF3D7_0513600|PF3D7_0708400|PF3D7_0708500|PF3D7_1118200|PF3D7_0803400|PF3D7_0725000|PF3D7_1304500|PF3D7_0505500|PF3D7_1134000|PF3D7_0306300|PF3D7_1438900|PF3D7_1222300|PF3D7_1037600|PF3D7_0…
44428	1.025e-06	3.9976e-05	51	97	681	2305	nuclear part	PF3D7_1211600|PF3D7_0405400|PF3D7_1234800|PF3D7_1314200|PF3D7_0619900|PF3D7_1362400|PF3D7_0705300|PF3D7_0919000|PF3D7_0323500|PF3D7_1123900|PF3D7_1322100|PF3D7_1473700|PF3D7_1250800|PF3D7_1221000|PF3D7_0414000|PF3D7_0714500|PF3D7_0815200|PF3D7_0303300|PF3D7_1367100|PF3D7_1145400|PF3D7_1206600|PF3D7_1420000|PF3D7_0620500|PF3D7_0215700|PF3D7_0509400|PF3D7_0318600|PF3D7_1231600|PF3D7_0935400|PF3D7_0…
32991	1.1518e-06	4.3945e-05	162	410	681	2305	macromolecular complex	PF3D7_1366600|PF3D7_0405400|PF3D7_0317500|PF3D7_0705300|PF3D7_0323500|PF3D7_1026800|PF3D7_0806800|PF3D7_0617800|PF3D7_1417200|PF3D7_1473700|PF3D7_0309600|PF3D7_0714300|PF3D7_1416900|PF3D7_1032800|PF3D7_1250800|PF3D7_0718500|PF3D7_0205900|PF3D7_0316800|PF3D7_0423500|PF3D7_0104300|PF3D7_0215700|PF3D7_0318600|PF3D7_0110800|PF3D7_1210000|PF3D7_1124900|PF3D7_0320900|PF3D7_1231600|PF3D7_1323200|PF3D7_1…
36094	1.8006e-06	6.7235e-05	54	106	681	2305	small molecule binding	PF3D7_1366600|PF3D7_0317500|PF3D7_0722400|PF3D7_1020900|PF3D7_0915400|PF3D7_1324800|PF3D7_1250800|PF3D7_1223300|PF3D7_1250600|PF3D7_1410600|PF3D7_1412700|PF3D7_0414000|PF3D7_0612900|PF3D7_1229100|PF3D7_0807300|PF3D7_0731600|PF3D7_0721300|PF3D7_1118200|PF3D7_1451100|PF3D7_1132200|PF3D7_0715300|PF3D7_1411600|PF3D7_1117500|PF3D7_0613900|PF3D7_0824300|PF3D7_1104200|PF3D7_0512200|PF3D7_1209900|PF3D7_1…
43167	2.1827e-06	7.9804e-05	75	162	681	2305	ion binding	PF3D7_1366600|PF3D7_1123100|PF3D7_0317500|PF3D7_0722400|PF3D7_1020900|PF3D7_0915400|PF3D7_1324800|PF3D7_0907900|PF3D7_1250800|PF3D7_1223300|PF3D7_1250600|PF3D7_1410600|PF3D7_1412700|PF3D7_0414000|PF3D7_0612900|PF3D7_1311800|PF3D7_0309000|PF3D7_1229100|PF3D7_1342100|PF3D7_0807300|PF3D7_0731600|PF3D7_0721300|PF3D7_1118200|PF3D7_1451100|PF3D7_1132200|PF3D7_0715300|PF3D7_1411600|PF3D7_1117500|PF3D7_0…
10467	2.4556e-06	8.7951e-05	106	249	681	2305	gene expression	PF3D7_0405400|PF3D7_1026800|PF3D7_1360900|PF3D7_0309600|PF3D7_1003800|PF3D7_0316800|PF3D7_0827100|PF3D7_1030100|PF3D7_1367700|PF3D7_0215700|PF3D7_0318600|PF3D7_0110800|PF3D7_1210000|PF3D7_0807900|PF3D7_0110400|PF3D7_1451100|PF3D7_1124900|PF3D7_1231600|PF3D7_0509600|PF3D7_1321700|PF3D7_1465900|PF3D7_0606500|PF3D7_1142600|PF3D7_0409100|PF3D7_1134700|PF3D7_0625600|PF3D7_1408600|PF3D7_1358800|PF3D7_0…
5634	5.3398e-06	0.00018743	84	190	681	2305	nucleus	PF3D7_1211600|PF3D7_0405400|PF3D7_1234800|PF3D7_1314200|PF3D7_1211400|PF3D7_0619900|PF3D7_1362400|PF3D7_0730300|PF3D7_0705300|PF3D7_1362200|PF3D7_0919000|PF3D7_0317700|PF3D7_0323500|PF3D7_1123900|PF3D7_1322100|PF3D7_0617800|PF3D7_1473700|PF3D7_1250800|PF3D7_1221000|PF3D7_0815000|PF3D7_1355100|PF3D7_0414000|PF3D7_0714500|PF3D7_0823300|PF3D7_0815200|PF3D7_0303300|PF3D7_1367100|PF3D7_0903700|PF3D7_1…
3677	2.02e-05	0.00069511	32	57	681	2305	DNA binding	PF3D7_0705300|PF3D7_0919000|PF3D7_0814200|PF3D7_1209300|PF3D7_1203000|PF3D7_0508800|PF3D7_0617800|PF3D7_0206000|PF3D7_1011700|PF3D7_1244600|PF3D7_1355100|PF3D7_1466400|PF3D7_1405400|PF3D7_1239200|PF3D7_0817900|PF3D7_0714000|PF3D7_1441400|PF3D7_0727300|PF3D7_1130700|PF3D7_0622900|PF3D7_0320900|PF3D7_0803400|PF3D7_0505500|PF3D7_0604100|PF3D7_1033600|PF3D7_1134700|PF3D7_1037600|PF3D7_1146600|PF3D7_1…
6281	3.2812e-05	0.0011074	16	22	681	2305	DNA repair	PF3D7_0107800|PF3D7_0513600|PF3D7_1368800|PF3D7_1415000|PF3D7_0803400|PF3D7_0206000|PF3D7_0725000|PF3D7_0505500|PF3D7_1250800|PF3D7_1011700|PF3D7_0305600|PF3D7_0605800|PF3D7_1037600|PF3D7_1129500|PF3D7_1427500|PF3D7_1106000
43228	4.2101e-05	0.001353	81	190	681	2305	non-membrane-bounded organelle	PF3D7_1314200|PF3D7_1362400|PF3D7_0317500|PF3D7_0705300|PF3D7_1026800|PF3D7_1123900|PF3D7_0613400|PF3D7_1431700|PF3D7_0617800|PF3D7_0309600|PF3D7_0307100|PF3D7_1137500|PF3D7_1003600|PF3D7_0414000|PF3D7_1329100|PF3D7_0219600|PF3D7_0316800|PF3D7_1426000|PF3D7_0423500|PF3D7_1424100|PF3D7_0219200|PF3D7_0817900|PF3D7_1019400|PF3D7_0509400|PF3D7_0507100|PF3D7_1130700|PF3D7_0217800|PF3D7_1210000|PF3D7_0…
43232	4.2101e-05	0.001353	81	190	681	2305	intracellular non-membrane-bounded organelle	PF3D7_1314200|PF3D7_1362400|PF3D7_0317500|PF3D7_0705300|PF3D7_1026800|PF3D7_1123900|PF3D7_0613400|PF3D7_1431700|PF3D7_0617800|PF3D7_0309600|PF3D7_0307100|PF3D7_1137500|PF3D7_1003600|PF3D7_0414000|PF3D7_1329100|PF3D7_0219600|PF3D7_0316800|PF3D7_1426000|PF3D7_0423500|PF3D7_1424100|PF3D7_0219200|PF3D7_0817900|PF3D7_1019400|PF3D7_0509400|PF3D7_0507100|PF3D7_1130700|PF3D7_0217800|PF3D7_1210000|PF3D7_0…
30554	4.3174e-05	0.001353	35	66	681	2305	adenyl nucleotide binding	PF3D7_1211700|PF3D7_1207600|PF3D7_1211300|PF3D7_0317500|PF3D7_1121700|PF3D7_0915400|PF3D7_1324800|PF3D7_1250800|PF3D7_1223300|PF3D7_1412700|PF3D7_0414000|PF3D7_0922200|PF3D7_1126000|PF3D7_1342600|PF3D7_1229100|PF3D7_0731600|PF3D7_0721300|PF3D7_1118200|PF3D7_1132200|PF3D7_0503600|PF3D7_0112200|PF3D7_1350100|PF3D7_0715300|PF3D7_1117500|PF3D7_1349200|PF3D7_0717700|PF3D7_0613900|PF3D7_0820000|PF3D7_0…
32559	4.3174e-05	0.001353	35	66	681	2305	adenyl ribonucleotide binding	PF3D7_1211700|PF3D7_1207600|PF3D7_1211300|PF3D7_0317500|PF3D7_1121700|PF3D7_0915400|PF3D7_1324800|PF3D7_1250800|PF3D7_1223300|PF3D7_1412700|PF3D7_0414000|PF3D7_0922200|PF3D7_1126000|PF3D7_1342600|PF3D7_1229100|PF3D7_0731600|PF3D7_0721300|PF3D7_1118200|PF3D7_1132200|PF3D7_0503600|PF3D7_0112200|PF3D7_1350100|PF3D7_0715300|PF3D7_1117500|PF3D7_1349200|PF3D7_0717700|PF3D7_0613900|PF3D7_0820000|PF3D7_0…
31981	5.1551e-05	0.0015872	32	59	681	2305	nuclear lumen	PF3D7_1211700|PF3D7_1211600|PF3D7_1314200|PF3D7_1211300|PF3D7_1362400|PF3D7_0705300|PF3D7_0919000|PF3D7_1203000|PF3D7_1123900|PF3D7_1230700|PF3D7_1322100|PF3D7_0827800|PF3D7_1221000|PF3D7_0414000|PF3D7_0714500|PF3D7_0303300|PF3D7_1206600|PF3D7_1017000|PF3D7_1407100|PF3D7_0620500|PF3D7_0215700|PF3D7_0509400|PF3D7_1472200|PF3D7_0318600|PF3D7_0935400|PF3D7_0604100|PF3D7_0630300|PF3D7_1008800|PF3D7_1…
6270	5.6386e-05	0.0017062	8	8	681	2305	DNA replication initiation	PF3D7_1211700|PF3D7_1211300|PF3D7_0705400|PF3D7_0705300|PF3D7_1317100|PF3D7_0416300|PF3D7_1355100|PF3D7_1203000
4386	6.3095e-05	0.0018768	31	57	681	2305	helicase activity	PF3D7_1211700|PF3D7_0623700|PF3D7_1419100|PF3D7_1429900|PF3D7_1211300|PF3D7_1362200|PF3D7_1251500|PF3D7_1324500|PF3D7_0310500|PF3D7_1250800|PF3D7_1459000|PF3D7_0624600|PF3D7_1030100|PF3D7_1227100|PF3D7_1439100|PF3D7_0209800|PF3D7_0721300|PF3D7_1302700|PF3D7_0320800|PF3D7_1231600|PF3D7_1411400|PF3D7_0820000|PF3D7_1037600|PF3D7_0218400|PF3D7_1104200|PF3D7_1241800|PF3D7_0422500|PF3D7_1408400|PF3D7_1…
5524	6.5119e-05	0.0019047	33	62	681	2305	ATP binding	PF3D7_1211700|PF3D7_1207600|PF3D7_1211300|PF3D7_0317500|PF3D7_1121700|PF3D7_0915400|PF3D7_1324800|PF3D7_1250800|PF3D7_1223300|PF3D7_1412700|PF3D7_0414000|PF3D7_1126000|PF3D7_1342600|PF3D7_1229100|PF3D7_0721300|PF3D7_1118200|PF3D7_1132200|PF3D7_0503600|PF3D7_0112200|PF3D7_1350100|PF3D7_0715300|PF3D7_1117500|PF3D7_1349200|PF3D7_0717700|PF3D7_0613900|PF3D7_0820000|PF3D7_0420100|PF3D7_1104200|PF3D7_1…
19538	7.629e-05	0.0021313	161	432	681	2305	protein metabolic process	PF3D7_0623800|PF3D7_1253000|PF3D7_1106800|PF3D7_1108700|PF3D7_1026800|PF3D7_0615500|PF3D7_1322100|PF3D7_0309600|PF3D7_0907900|PF3D7_0718500|PF3D7_0205900|PF3D7_0207800|PF3D7_0718100|PF3D7_1407800|PF3D7_0316800|PF3D7_0827100|PF3D7_0309200|PF3D7_1422500|PF3D7_0404700|PF3D7_1441300|PF3D7_1367700|PF3D7_0104300|PF3D7_1128700|PF3D7_1210000|PF3D7_0807900|PF3D7_0507700|PF3D7_0203100|PF3D7_1451100|PF3D7_1…
70035	7.6509e-05	0.0021313	25	43	681	2305	purine NTP-dependent helicase activity	PF3D7_1211700|PF3D7_0623700|PF3D7_1419100|PF3D7_1429900|PF3D7_1211300|PF3D7_1362200|PF3D7_1251500|PF3D7_1250800|PF3D7_1459000|PF3D7_0624600|PF3D7_1030100|PF3D7_1227100|PF3D7_1439100|PF3D7_0209800|PF3D7_0721300|PF3D7_1302700|PF3D7_0320800|PF3D7_1231600|PF3D7_0820000|PF3D7_0218400|PF3D7_1104200|PF3D7_1241800|PF3D7_0422500|PF3D7_1106000|PF3D7_0422700
8026	7.6509e-05	0.0021313	25	43	681	2305	ATP-dependent helicase activity	PF3D7_1211700|PF3D7_0623700|PF3D7_1419100|PF3D7_1429900|PF3D7_1211300|PF3D7_1362200|PF3D7_1251500|PF3D7_1250800|PF3D7_1459000|PF3D7_0624600|PF3D7_1030100|PF3D7_1227100|PF3D7_1439100|PF3D7_0209800|PF3D7_0721300|PF3D7_1302700|PF3D7_0320800|PF3D7_1231600|PF3D7_0820000|PF3D7_0218400|PF3D7_1104200|PF3D7_1241800|PF3D7_0422500|PF3D7_1106000|PF3D7_0422700
6974	7.8515e-05	0.002153	16	23	681	2305	cellular response to DNA damage stimulus	PF3D7_0107800|PF3D7_0513600|PF3D7_1368800|PF3D7_1415000|PF3D7_0803400|PF3D7_0206000|PF3D7_0725000|PF3D7_0505500|PF3D7_1250800|PF3D7_1011700|PF3D7_0305600|PF3D7_0605800|PF3D7_1037600|PF3D7_1129500|PF3D7_1427500|PF3D7_1106000
5829	8.3994e-05	0.0022678	56	123	681	2305	cytosol	PF3D7_1253000|PF3D7_1037100|PF3D7_0802000|PF3D7_1026800|PF3D7_0802200|PF3D7_1431700|PF3D7_0309600|PF3D7_1357800|PF3D7_0307100|PF3D7_0316800|PF3D7_1426000|PF3D7_1424100|PF3D7_0219200|PF3D7_0817900|PF3D7_1019400|PF3D7_0320300|PF3D7_1019900|PF3D7_1120100|PF3D7_1342100|PF3D7_0217800|PF3D7_1210000|PF3D7_1323400|PF3D7_1027800|PF3D7_1132200|PF3D7_0821700|PF3D7_1434300|PF3D7_1008900|PF3D7_1465900|PF3D7_1…
6260	8.6308e-05	0.002295	21	34	681	2305	DNA replication	PF3D7_1211700|PF3D7_1037000|PF3D7_1211300|PF3D7_0705400|PF3D7_0705300|PF3D7_1317100|PF3D7_1203000|PF3D7_1437200|PF3D7_0411900|PF3D7_1111100|PF3D7_0630300|PF3D7_1304100|PF3D7_1417800|PF3D7_0419600|PF3D7_0416300|PF3D7_1355100|PF3D7_0219600|PF3D7_1405600|PF3D7_0218000|PF3D7_1017000|PF3D7_0625300
9059	9.7521e-05	0.0025169	101	252	681	2305	macromolecule biosynthetic process	PF3D7_0705300|PF3D7_1026800|PF3D7_0309600|PF3D7_0416300|PF3D7_0316800|PF3D7_0827100|PF3D7_1367700|PF3D7_0215700|PF3D7_0110800|PF3D7_1210000|PF3D7_0807900|PF3D7_0110400|PF3D7_1451100|PF3D7_1124900|PF3D7_0509600|PF3D7_1465900|PF3D7_1142600|PF3D7_1134700|PF3D7_1408600|PF3D7_1358800|PF3D7_0516600|PF3D7_0317600|PF3D7_1203000|PF3D7_0814000|PF3D7_1431000|PF3D7_1213800|PF3D7_0503800|PF3D7_1007900|PF3D7_1…
34645	9.7521e-05	0.0025169	101	252	681	2305	cellular macromolecule biosynthetic process	PF3D7_0705300|PF3D7_1026800|PF3D7_0309600|PF3D7_0416300|PF3D7_0316800|PF3D7_0827100|PF3D7_1367700|PF3D7_0215700|PF3D7_0110800|PF3D7_1210000|PF3D7_0807900|PF3D7_0110400|PF3D7_1451100|PF3D7_1124900|PF3D7_0509600|PF3D7_1465900|PF3D7_1142600|PF3D7_1134700|PF3D7_1408600|PF3D7_1358800|PF3D7_0516600|PF3D7_0317600|PF3D7_1203000|PF3D7_0814000|PF3D7_1431000|PF3D7_1213800|PF3D7_0503800|PF3D7_1007900|PF3D7_1…
3723	0.00012316	0.0031325	44	92	681	2305	RNA binding	PF3D7_0212300|PF3D7_1402700|PF3D7_0623600|PF3D7_0814200|PF3D7_0323500|PF3D7_1360900|PF3D7_0416000|PF3D7_0716800|PF3D7_1007900|PF3D7_0823200|PF3D7_0827100|PF3D7_1367100|PF3D7_1206700|PF3D7_0815600|PF3D7_1143400|PF3D7_0624600|PF3D7_1428600|PF3D7_0605100|PF3D7_0620500|PF3D7_0507100|PF3D7_1227100|PF3D7_0318600|PF3D7_1233000|PF3D7_1359300|PF3D7_1359400|PF3D7_1405900|PF3D7_0209800|PF3D7_0721300|PF3D7_1…
33554	0.00015284	0.0038319	17	26	681	2305	cellular response to stress	PF3D7_0107800|PF3D7_0513600|PF3D7_1368800|PF3D7_1415000|PF3D7_0803400|PF3D7_0206000|PF3D7_0725000|PF3D7_0505500|PF3D7_1438900|PF3D7_1250800|PF3D7_1011700|PF3D7_0305600|PF3D7_0605800|PF3D7_1037600|PF3D7_1129500|PF3D7_1427500|PF3D7_1106000
10468	0.00017184	0.0042477	26	47	681	2305	regulation of gene expression	PF3D7_0212300|PF3D7_1209300|PF3D7_1121700|PF3D7_1322100|PF3D7_0716800|PF3D7_0714500|PF3D7_0823300|PF3D7_0823200|PF3D7_1206700|PF3D7_1239200|PF3D7_0817900|PF3D7_0727300|PF3D7_1472200|PF3D7_1342100|PF3D7_0622900|PF3D7_1451400|PF3D7_1033600|PF3D7_1224500|PF3D7_0711400|PF3D7_1104200|PF3D7_1014600|PF3D7_0420300|PF3D7_1146600|PF3D7_0422700|PF3D7_1444500|PF3D7_0109600
6412	0.00021966	0.0053542	70	166	681	2305	translation	PF3D7_1026800|PF3D7_1431700|PF3D7_0309600|PF3D7_0307100|PF3D7_1137500|PF3D7_1250600|PF3D7_1410600|PF3D7_0316800|PF3D7_0827100|PF3D7_1420400|PF3D7_0815600|PF3D7_1426000|PF3D7_1424100|PF3D7_0219200|PF3D7_1019400|PF3D7_1367700|PF3D7_0622800|PF3D7_0507100|PF3D7_0217800|PF3D7_1210000|PF3D7_0807900|PF3D7_1323400|PF3D7_1451100|PF3D7_1124900|PF3D7_1027800|PF3D7_0509600|PF3D7_0821700|PF3D7_1137100|PF3D7_1…
42221	0.00037791	0.0090853	22	39	681	2305	response to chemical	PF3D7_0704600|PF3D7_1019900|PF3D7_1229100|PF3D7_1211400|PF3D7_0708400|PF3D7_0708500|PF3D7_1118200|PF3D7_0321900|PF3D7_0112200|PF3D7_1303500|PF3D7_0509800|PF3D7_1304500|PF3D7_1134000|PF3D7_1116800|PF3D7_1008700|PF3D7_0417200|PF3D7_0523000|PF3D7_1447900|PF3D7_0818900|PF3D7_1015600|PF3D7_0213100|PF3D7_0621200
9056	0.00039321	0.0093254	47	104	681	2305	catabolic process	PF3D7_0317000|PF3D7_0405700|PF3D7_1037100|PF3D7_1454400|PF3D7_0413900|PF3D7_1308200|PF3D7_0313100|PF3D7_0413500|PF3D7_0413600|PF3D7_1324900|PF3D7_0619400|PF3D7_1320400|PF3D7_1248900|PF3D7_1439900|PF3D7_1325100|PF3D7_1436000|PF3D7_0205900|PF3D7_1311500|PF3D7_1407800|PF3D7_0626800|PF3D7_1237000|PF3D7_1011400|PF3D7_1466300|PF3D7_0922500|PF3D7_1422500|PF3D7_0624000|PF3D7_0404700|PF3D7_1338100|PF3D7_0…
43234	0.00040385	0.0094501	103	266	681	2305	protein complex	PF3D7_1366600|PF3D7_0317500|PF3D7_0705300|PF3D7_0806800|PF3D7_0617800|PF3D7_1417200|PF3D7_1473700|PF3D7_0714300|PF3D7_1416900|PF3D7_1032800|PF3D7_1250800|PF3D7_0718500|PF3D7_0205900|PF3D7_0423500|PF3D7_0104300|PF3D7_0215700|PF3D7_0318600|PF3D7_0110800|PF3D7_0320900|PF3D7_1323200|PF3D7_1439400|PF3D7_1008700|PF3D7_1219100|PF3D7_1328100|PF3D7_1134700|PF3D7_0422300|PF3D7_0422700|PF3D7_1339900|PF3D7_0…
60255	0.00041843	0.0096625	28	54	681	2305	regulation of macromolecule metabolic process	PF3D7_0212300|PF3D7_1209300|PF3D7_1121700|PF3D7_1322100|PF3D7_0716800|PF3D7_0714500|PF3D7_0823300|PF3D7_0823200|PF3D7_1227500|PF3D7_1206700|PF3D7_1239200|PF3D7_0817900|PF3D7_0727300|PF3D7_1472200|PF3D7_1342100|PF3D7_0622900|PF3D7_1451400|PF3D7_1463700|PF3D7_1033600|PF3D7_1224500|PF3D7_0711400|PF3D7_1104200|PF3D7_1014600|PF3D7_0420300|PF3D7_1146600|PF3D7_0422700|PF3D7_1444500|PF3D7_0109600
5525	0.000469	0.010557	18	30	681	2305	GTP binding	PF3D7_1366600|PF3D7_1233000|PF3D7_0807300|PF3D7_0722400|PF3D7_1020900|PF3D7_1451100|PF3D7_0410700|PF3D7_1354500|PF3D7_1250600|PF3D7_0419600|PF3D7_1410600|PF3D7_1411600|PF3D7_0612900|PF3D7_0824300|PF3D7_1217300|PF3D7_0715600|PF3D7_1358900|PF3D7_0516600
44267	0.0004692	0.010557	142	386	681	2305	cellular protein metabolic process	PF3D7_0623800|PF3D7_1253000|PF3D7_1106800|PF3D7_1108700|PF3D7_1026800|PF3D7_0615500|PF3D7_1322100|PF3D7_0309600|PF3D7_0907900|PF3D7_0718500|PF3D7_0205900|PF3D7_0718100|PF3D7_0316800|PF3D7_0827100|PF3D7_0309200|PF3D7_1422500|PF3D7_1441300|PF3D7_1367700|PF3D7_0104300|PF3D7_1210000|PF3D7_0807900|PF3D7_0507700|PF3D7_0203100|PF3D7_1451100|PF3D7_1124900|PF3D7_0509600|PF3D7_1465900|PF3D7_1138500|PF3D7_1…
5215	0.00054633	0.012137	44	97	681	2305	transporter activity	PF3D7_1125400|PF3D7_0619500|PF3D7_1471200|PF3D7_0405100|PF3D7_1456800|PF3D7_0806800|PF3D7_1121700|PF3D7_0504000|PF3D7_1303500|PF3D7_0319000|PF3D7_1473700|PF3D7_1434000|PF3D7_0523000|PF3D7_1351000|PF3D7_1447900|PF3D7_0106100|PF3D7_0309000|PF3D7_0104200|PF3D7_1426900|PF3D7_1451800|PF3D7_1227200|PF3D7_1235200|PF3D7_0406100|PF3D7_1361100|PF3D7_1434700|PF3D7_1340900|PF3D7_1439400|PF3D7_0523800|PF3D7_0…
1902578	0.00061905	0.013349	42	92	681	2305	single-organism localization	PF3D7_1125400|PF3D7_1471200|PF3D7_0405100|PF3D7_0806800|PF3D7_1438100|PF3D7_0504000|PF3D7_1303500|PF3D7_0319000|PF3D7_1473700|PF3D7_0303000|PF3D7_1311900|PF3D7_1250300|PF3D7_0815200|PF3D7_0215000|PF3D7_1447900|PF3D7_1015600|PF3D7_0106100|PF3D7_1235700|PF3D7_0104200|PF3D7_1227200|PF3D7_1235200|PF3D7_1361100|PF3D7_1434700|PF3D7_1340900|PF3D7_0821800|PF3D7_1113300|PF3D7_0715900|PF3D7_1144900|PF3D7_0…
44765	0.00061905	0.013349	42	92	681	2305	single-organism transport	PF3D7_1125400|PF3D7_1471200|PF3D7_0405100|PF3D7_0806800|PF3D7_1438100|PF3D7_0504000|PF3D7_1303500|PF3D7_0319000|PF3D7_1473700|PF3D7_0303000|PF3D7_1311900|PF3D7_1250300|PF3D7_0815200|PF3D7_0215000|PF3D7_1447900|PF3D7_1015600|PF3D7_0106100|PF3D7_1235700|PF3D7_0104200|PF3D7_1227200|PF3D7_1235200|PF3D7_1361100|PF3D7_1434700|PF3D7_1340900|PF3D7_0821800|PF3D7_1113300|PF3D7_0715900|PF3D7_1144900|PF3D7_0…
1901575	0.00062785	0.013349	46	103	681	2305	organic substance catabolic process	PF3D7_0317000|PF3D7_0405700|PF3D7_1037100|PF3D7_1454400|PF3D7_0413900|PF3D7_1308200|PF3D7_0313100|PF3D7_0413500|PF3D7_0413600|PF3D7_1324900|PF3D7_0619400|PF3D7_1248900|PF3D7_1439900|PF3D7_1325100|PF3D7_1436000|PF3D7_0205900|PF3D7_1311500|PF3D7_1407800|PF3D7_0626800|PF3D7_1237000|PF3D7_1011400|PF3D7_1466300|PF3D7_0922500|PF3D7_1422500|PF3D7_0624000|PF3D7_0404700|PF3D7_1338100|PF3D7_0104300|PF3D7_1…
22892	0.00063132	0.013349	33	68	681	2305	substrate-specific transporter activity	PF3D7_1125400|PF3D7_0619500|PF3D7_1471200|PF3D7_0405100|PF3D7_1456800|PF3D7_0806800|PF3D7_0504000|PF3D7_1303500|PF3D7_0319000|PF3D7_1351000|PF3D7_1447900|PF3D7_0106100|PF3D7_0104200|PF3D7_1426900|PF3D7_1451800|PF3D7_1227200|PF3D7_0406100|PF3D7_1361100|PF3D7_1434700|PF3D7_1439400|PF3D7_0821800|PF3D7_1113300|PF3D7_1219100|PF3D7_0715900|PF3D7_0613700|PF3D7_0415000|PF3D7_1219600|PF3D7_0824400|PF3D7_0…
1902495	0.00065478	0.01368	6	6	681	2305	transmembrane transporter complex	PF3D7_1462700|PF3D7_1426900|PF3D7_1229100|PF3D7_1439400|PF3D7_0112200|PF3D7_1339900
19222	0.0007265	0.015	29	58	681	2305	regulation of metabolic process	PF3D7_0212300|PF3D7_1209300|PF3D7_1121700|PF3D7_1322100|PF3D7_0716800|PF3D7_0714500|PF3D7_0823300|PF3D7_0823200|PF3D7_1227500|PF3D7_1206700|PF3D7_1239200|PF3D7_0817900|PF3D7_0727300|PF3D7_1472200|PF3D7_1342100|PF3D7_0622900|PF3D7_0314000|PF3D7_1451400|PF3D7_1463700|PF3D7_1033600|PF3D7_1224500|PF3D7_0711400|PF3D7_1104200|PF3D7_1014600|PF3D7_0420300|PF3D7_1146600|PF3D7_0422700|PF3D7_1444500|PF3D7_0…
6396	0.00076154	0.015184	27	53	681	2305	RNA processing	PF3D7_1402700|PF3D7_1125500|PF3D7_0405400|PF3D7_1234800|PF3D7_0623600|PF3D7_0619900|PF3D7_0311100|PF3D7_1022400|PF3D7_1360900|PF3D7_0615400|PF3D7_1325000|PF3D7_1003800|PF3D7_1367100|PF3D7_0517300|PF3D7_1420000|PF3D7_1030100|PF3D7_0620500|PF3D7_0318600|PF3D7_1231600|PF3D7_1321700|PF3D7_0606500|PF3D7_0409100|PF3D7_1220100|PF3D7_1224300|PF3D7_0625600|PF3D7_0422500|PF3D7_0403700
2000112	0.00077868	0.015184	23	43	681	2305	regulation of cellular macromolecule biosynthetic process	PF3D7_0212300|PF3D7_1472200|PF3D7_1342100|PF3D7_1209300|PF3D7_0622900|PF3D7_1121700|PF3D7_1322100|PF3D7_1451400|PF3D7_1033600|PF3D7_0716800|PF3D7_0714500|PF3D7_0823300|PF3D7_0823200|PF3D7_0711400|PF3D7_1104200|PF3D7_1014600|PF3D7_0420300|PF3D7_1146600|PF3D7_1206700|PF3D7_1239200|PF3D7_0422700|PF3D7_0817900|PF3D7_0109600
9889	0.00077868	0.015184	23	43	681	2305	regulation of biosynthetic process	PF3D7_0212300|PF3D7_1472200|PF3D7_1342100|PF3D7_1209300|PF3D7_0622900|PF3D7_1121700|PF3D7_1322100|PF3D7_1451400|PF3D7_1033600|PF3D7_0716800|PF3D7_0714500|PF3D7_0823300|PF3D7_0823200|PF3D7_0711400|PF3D7_1104200|PF3D7_1014600|PF3D7_0420300|PF3D7_1146600|PF3D7_1206700|PF3D7_1239200|PF3D7_0422700|PF3D7_0817900|PF3D7_0109600
10556	0.00077868	0.015184	23	43	681	2305	regulation of macromolecule biosynthetic process	PF3D7_0212300|PF3D7_1472200|PF3D7_1342100|PF3D7_1209300|PF3D7_0622900|PF3D7_1121700|PF3D7_1322100|PF3D7_1451400|PF3D7_1033600|PF3D7_0716800|PF3D7_0714500|PF3D7_0823300|PF3D7_0823200|PF3D7_0711400|PF3D7_1104200|PF3D7_1014600|PF3D7_0420300|PF3D7_1146600|PF3D7_1206700|PF3D7_1239200|PF3D7_0422700|PF3D7_0817900|PF3D7_0109600
31326	0.00077868	0.015184	23	43	681	2305	regulation of cellular biosynthetic process	PF3D7_0212300|PF3D7_1472200|PF3D7_1342100|PF3D7_1209300|PF3D7_0622900|PF3D7_1121700|PF3D7_1322100|PF3D7_1451400|PF3D7_1033600|PF3D7_0716800|PF3D7_0714500|PF3D7_0823300|PF3D7_0823200|PF3D7_0711400|PF3D7_1104200|PF3D7_1014600|PF3D7_0420300|PF3D7_1146600|PF3D7_1206700|PF3D7_1239200|PF3D7_0422700|PF3D7_0817900|PF3D7_0109600
32561	0.0008145	0.015708	18	31	681	2305	guanyl ribonucleotide binding	PF3D7_1366600|PF3D7_1233000|PF3D7_0807300|PF3D7_0722400|PF3D7_1020900|PF3D7_1451100|PF3D7_0410700|PF3D7_1354500|PF3D7_1250600|PF3D7_0419600|PF3D7_1410600|PF3D7_1411600|PF3D7_0612900|PF3D7_0824300|PF3D7_1217300|PF3D7_0715600|PF3D7_1358900|PF3D7_0516600
9628	0.00090162	0.017199	14	22	681	2305	response to abiotic stimulus	PF3D7_1211400|PF3D7_1108700|PF3D7_0708400|PF3D7_0708500|PF3D7_1118200|PF3D7_0802600|PF3D7_1304500|PF3D7_1134000|PF3D7_1116800|PF3D7_1438900|PF3D7_1443900|PF3D7_1222300|PF3D7_0818900|PF3D7_0213100
19752	0.0010002	0.018876	50	116	681	2305	carboxylic acid metabolic process	PF3D7_0619500|PF3D7_1320800|PF3D7_1037100|PF3D7_1238800|PF3D7_1022800|PF3D7_0802000|PF3D7_1308200|PF3D7_1224000|PF3D7_0413500|PF3D7_1345700|PF3D7_0820700|PF3D7_1324800|PF3D7_1439900|PF3D7_1436000|PF3D7_0525100|PF3D7_0215000|PF3D7_0626800|PF3D7_1420400|PF3D7_0922500|PF3D7_0104400|PF3D7_1367700|PF3D7_0622800|PF3D7_1235600|PF3D7_1120100|PF3D7_1342100|PF3D7_0731600|PF3D7_0807900|PF3D7_0509600|PF3D7_0…
9408	0.0010387	0.019393	13	20	681	2305	response to heat	PF3D7_1211400|PF3D7_1108700|PF3D7_0708400|PF3D7_0708500|PF3D7_1118200|PF3D7_1304500|PF3D7_1134000|PF3D7_1116800|PF3D7_1438900|PF3D7_1443900|PF3D7_1222300|PF3D7_0818900|PF3D7_0213100
80090	0.0011577	0.021187	25	49	681	2305	regulation of primary metabolic process	PF3D7_0212300|PF3D7_1209300|PF3D7_1121700|PF3D7_1322100|PF3D7_0716800|PF3D7_0714500|PF3D7_0823300|PF3D7_0823200|PF3D7_1227500|PF3D7_1206700|PF3D7_1239200|PF3D7_0817900|PF3D7_1472200|PF3D7_1342100|PF3D7_0622900|PF3D7_1451400|PF3D7_1463700|PF3D7_1033600|PF3D7_0711400|PF3D7_1104200|PF3D7_1014600|PF3D7_0420300|PF3D7_1146600|PF3D7_0422700|PF3D7_0109600
4004	0.0011804	0.021187	16	27	681	2305	ATP-dependent RNA helicase activity	PF3D7_0623700|PF3D7_1419100|PF3D7_1227100|PF3D7_1439100|PF3D7_0209800|PF3D7_1251500|PF3D7_0721300|PF3D7_1302700|PF3D7_0320800|PF3D7_1231600|PF3D7_1459000|PF3D7_0218400|PF3D7_1241800|PF3D7_0422500|PF3D7_0422700|PF3D7_1030100
8186	0.0011804	0.021187	16	27	681	2305	RNA-dependent ATPase activity	PF3D7_0623700|PF3D7_1419100|PF3D7_1227100|PF3D7_1439100|PF3D7_0209800|PF3D7_1251500|PF3D7_0721300|PF3D7_1302700|PF3D7_0320800|PF3D7_1231600|PF3D7_1459000|PF3D7_0218400|PF3D7_1241800|PF3D7_0422500|PF3D7_0422700|PF3D7_1030100
16070	0.0011831	0.021187	62	151	681	2305	RNA metabolic process	PF3D7_1402700|PF3D7_0405400|PF3D7_1234800|PF3D7_0623600|PF3D7_0619900|PF3D7_1251500|PF3D7_1022400|PF3D7_1360900|PF3D7_1003800|PF3D7_0303300|PF3D7_1367100|PF3D7_1420400|PF3D7_1206600|PF3D7_1420000|PF3D7_1030100|PF3D7_1367700|PF3D7_0622800|PF3D7_0620500|PF3D7_0215700|PF3D7_0509400|PF3D7_0318600|PF3D7_0110800|PF3D7_0807900|PF3D7_0721300|PF3D7_0110400|PF3D7_1231600|PF3D7_0509600|PF3D7_1472700|PF3D7_1…
19001	0.0013565	0.024047	18	32	681	2305	guanyl nucleotide binding	PF3D7_1366600|PF3D7_1233000|PF3D7_0807300|PF3D7_0722400|PF3D7_1020900|PF3D7_1451100|PF3D7_0410700|PF3D7_1354500|PF3D7_1250600|PF3D7_0419600|PF3D7_1410600|PF3D7_1411600|PF3D7_0612900|PF3D7_0824300|PF3D7_1217300|PF3D7_0715600|PF3D7_1358900|PF3D7_0516600
16830	0.0013898	0.024391	8	10	681	2305	carbon-carbon lyase activity	PF3D7_1426700|PF3D7_0513600|PF3D7_0405700|PF3D7_1021600|PF3D7_1033100|PF3D7_1444800|PF3D7_1342800|PF3D7_1023200
70013	0.0015708	0.026729	36	79	681	2305	intracellular organelle lumen	PF3D7_1211700|PF3D7_1211600|PF3D7_1314200|PF3D7_1211300|PF3D7_1362400|PF3D7_0705300|PF3D7_0919000|PF3D7_1203000|PF3D7_1123900|PF3D7_1230700|PF3D7_1322100|PF3D7_1022500|PF3D7_1431600|PF3D7_0820700|PF3D7_0827800|PF3D7_1221000|PF3D7_0414000|PF3D7_0714500|PF3D7_0303300|PF3D7_1206600|PF3D7_0718400|PF3D7_1017000|PF3D7_1407100|PF3D7_0620500|PF3D7_0215700|PF3D7_0509400|PF3D7_1472200|PF3D7_0318600|PF3D7_0…
43233	0.0015708	0.026729	36	79	681	2305	organelle lumen	PF3D7_1211700|PF3D7_1211600|PF3D7_1314200|PF3D7_1211300|PF3D7_1362400|PF3D7_0705300|PF3D7_0919000|PF3D7_1203000|PF3D7_1123900|PF3D7_1230700|PF3D7_1322100|PF3D7_1022500|PF3D7_1431600|PF3D7_0820700|PF3D7_0827800|PF3D7_1221000|PF3D7_0414000|PF3D7_0714500|PF3D7_0303300|PF3D7_1206600|PF3D7_0718400|PF3D7_1017000|PF3D7_1407100|PF3D7_0620500|PF3D7_0215700|PF3D7_0509400|PF3D7_1472200|PF3D7_0318600|PF3D7_0…
6082	0.0015839	0.026729	50	118	681	2305	organic acid metabolic process	PF3D7_0619500|PF3D7_1320800|PF3D7_1037100|PF3D7_1238800|PF3D7_1022800|PF3D7_0802000|PF3D7_1308200|PF3D7_1224000|PF3D7_0413500|PF3D7_1345700|PF3D7_0820700|PF3D7_1324800|PF3D7_1439900|PF3D7_1436000|PF3D7_0525100|PF3D7_0215000|PF3D7_0626800|PF3D7_1420400|PF3D7_0922500|PF3D7_0104400|PF3D7_1367700|PF3D7_0622800|PF3D7_1235600|PF3D7_1120100|PF3D7_1342100|PF3D7_0731600|PF3D7_0807900|PF3D7_0509600|PF3D7_0…
43436	0.0015839	0.026729	50	118	681	2305	oxoacid metabolic process	PF3D7_0619500|PF3D7_1320800|PF3D7_1037100|PF3D7_1238800|PF3D7_1022800|PF3D7_0802000|PF3D7_1308200|PF3D7_1224000|PF3D7_0413500|PF3D7_1345700|PF3D7_0820700|PF3D7_1324800|PF3D7_1439900|PF3D7_1436000|PF3D7_0525100|PF3D7_0215000|PF3D7_0626800|PF3D7_1420400|PF3D7_0922500|PF3D7_0104400|PF3D7_1367700|PF3D7_0622800|PF3D7_1235600|PF3D7_1120100|PF3D7_1342100|PF3D7_0731600|PF3D7_0807900|PF3D7_0509600|PF3D7_0…
30529	0.0019362	0.032362	57	139	681	2305	ribonucleoprotein complex	PF3D7_0405400|PF3D7_1234800|PF3D7_0619900|PF3D7_0323500|PF3D7_1026800|PF3D7_0613400|PF3D7_1431700|PF3D7_0309600|PF3D7_0307100|PF3D7_1137500|PF3D7_0316800|PF3D7_1367100|PF3D7_1426000|PF3D7_1424100|PF3D7_0219200|PF3D7_1420000|PF3D7_1019400|PF3D7_0507100|PF3D7_0217800|PF3D7_1210000|PF3D7_1323400|PF3D7_1124900|PF3D7_1027800|PF3D7_1231600|PF3D7_0821700|PF3D7_1137100|PF3D7_1465900|PF3D7_1142600|PF3D7_0…
9266	0.0019979	0.033079	13	21	681	2305	response to temperature stimulus	PF3D7_1211400|PF3D7_1108700|PF3D7_0708400|PF3D7_0708500|PF3D7_1118200|PF3D7_1304500|PF3D7_1134000|PF3D7_1116800|PF3D7_1438900|PF3D7_1443900|PF3D7_1222300|PF3D7_0818900|PF3D7_0213100
31072	0.0022278	0.03654	5	5	681	2305	heat shock protein binding	PF3D7_0306200|PF3D7_1211400|PF3D7_0831700|PF3D7_0818900|PF3D7_0314000
31323	0.0023945	0.038836	25	51	681	2305	regulation of cellular metabolic process	PF3D7_0212300|PF3D7_1209300|PF3D7_1121700|PF3D7_1322100|PF3D7_0716800|PF3D7_0714500|PF3D7_0823300|PF3D7_0823200|PF3D7_1227500|PF3D7_1206700|PF3D7_1239200|PF3D7_0817900|PF3D7_1472200|PF3D7_1342100|PF3D7_0622900|PF3D7_1451400|PF3D7_1463700|PF3D7_1033600|PF3D7_0711400|PF3D7_1104200|PF3D7_1014600|PF3D7_0420300|PF3D7_1146600|PF3D7_0422700|PF3D7_0109600
1901576	0.0024121	0.038836	127	352	681	2305	organic substance biosynthetic process	PF3D7_0705300|PF3D7_1026800|PF3D7_1308200|PF3D7_1224000|PF3D7_0111500|PF3D7_1324800|PF3D7_0309600|PF3D7_1439900|PF3D7_1325100|PF3D7_1436000|PF3D7_0416300|PF3D7_0316800|PF3D7_0827100|PF3D7_0511800|PF3D7_0104400|PF3D7_1367700|PF3D7_0215700|PF3D7_0110800|PF3D7_1210000|PF3D7_0807900|PF3D7_0110400|PF3D7_1451100|PF3D7_1124900|PF3D7_0509600|PF3D7_0614000|PF3D7_1465900|PF3D7_1142600|PF3D7_1134700|PF3D7_1…
31974	0.0026952	0.042815	36	81	681	2305	membrane-enclosed lumen	PF3D7_1211700|PF3D7_1211600|PF3D7_1314200|PF3D7_1211300|PF3D7_1362400|PF3D7_0705300|PF3D7_0919000|PF3D7_1203000|PF3D7_1123900|PF3D7_1230700|PF3D7_1322100|PF3D7_1022500|PF3D7_1431600|PF3D7_0820700|PF3D7_0827800|PF3D7_1221000|PF3D7_0414000|PF3D7_0714500|PF3D7_0303300|PF3D7_1206600|PF3D7_0718400|PF3D7_1017000|PF3D7_1407100|PF3D7_0620500|PF3D7_0215700|PF3D7_0509400|PF3D7_1472200|PF3D7_0318600|PF3D7_0…
9058	0.0027263	0.042815	127	353	681	2305	biosynthetic process	PF3D7_0705300|PF3D7_1026800|PF3D7_1308200|PF3D7_1224000|PF3D7_0111500|PF3D7_1324800|PF3D7_0309600|PF3D7_1439900|PF3D7_1325100|PF3D7_1436000|PF3D7_0416300|PF3D7_0316800|PF3D7_0827100|PF3D7_0511800|PF3D7_0104400|PF3D7_1367700|PF3D7_0215700|PF3D7_0110800|PF3D7_1210000|PF3D7_0807900|PF3D7_0110400|PF3D7_1451100|PF3D7_1124900|PF3D7_0509600|PF3D7_0614000|PF3D7_1465900|PF3D7_1142600|PF3D7_1134700|PF3D7_1…
8094	0.0027324	0.042815	11	17	681	2305	DNA-dependent ATPase activity	PF3D7_1211700|PF3D7_1429900|PF3D7_1211300|PF3D7_1223300|PF3D7_0705400|PF3D7_0416300|PF3D7_1355100|PF3D7_1362200|PF3D7_1104200|PF3D7_1433500|PF3D7_1106000
10033	0.0031292	0.04602	10	15	681	2305	response to organic substance	PF3D7_1134000|PF3D7_1116800|PF3D7_1211400|PF3D7_0708400|PF3D7_0708500|PF3D7_1118200|PF3D7_0818900|PF3D7_1015600|PF3D7_0213100|PF3D7_1304500
6096	0.0031292	0.04602	10	15	681	2305	glycolytic process	PF3D7_1439900|PF3D7_1037100|PF3D7_1120100|PF3D7_1436000|PF3D7_0626800|PF3D7_1444800|PF3D7_0922500|PF3D7_0413500|PF3D7_0624000|PF3D7_1324900
6986	0.0031292	0.04602	10	15	681	2305	response to unfolded protein	PF3D7_1134000|PF3D7_1116800|PF3D7_1211400|PF3D7_0708400|PF3D7_0708500|PF3D7_1118200|PF3D7_0818900|PF3D7_1015600|PF3D7_0213100|PF3D7_1304500
35966	0.0031292	0.04602	10	15	681	2305	response to topologically incorrect protein	PF3D7_1134000|PF3D7_1116800|PF3D7_1211400|PF3D7_0708400|PF3D7_0708500|PF3D7_1118200|PF3D7_0818900|PF3D7_1015600|PF3D7_0213100|PF3D7_1304500
16052	0.0031292	0.04602	10	15	681	2305	carbohydrate catabolic process	PF3D7_1439900|PF3D7_1037100|PF3D7_1120100|PF3D7_1436000|PF3D7_0626800|PF3D7_1444800|PF3D7_0922500|PF3D7_0413500|PF3D7_0624000|PF3D7_1324900
44724	0.0031292	0.04602	10	15	681	2305	single-organism carbohydrate catabolic process	PF3D7_1439900|PF3D7_1037100|PF3D7_1120100|PF3D7_1436000|PF3D7_0626800|PF3D7_1444800|PF3D7_0922500|PF3D7_0413500|PF3D7_0624000|PF3D7_1324900
51252	0.0032778	0.04602	16	29	681	2305	regulation of RNA metabolic process	PF3D7_1472200|PF3D7_1209300|PF3D7_0622900|PF3D7_1322100|PF3D7_1451400|PF3D7_1033600|PF3D7_0714500|PF3D7_0823300|PF3D7_0711400|PF3D7_1104200|PF3D7_1014600|PF3D7_0420300|PF3D7_1146600|PF3D7_1239200|PF3D7_0817900|PF3D7_0109600
6355	0.0032778	0.04602	16	29	681	2305	regulation of transcription, DNA-templated	PF3D7_1472200|PF3D7_1209300|PF3D7_0622900|PF3D7_1322100|PF3D7_1451400|PF3D7_1033600|PF3D7_0714500|PF3D7_0823300|PF3D7_0711400|PF3D7_1104200|PF3D7_1014600|PF3D7_0420300|PF3D7_1146600|PF3D7_1239200|PF3D7_0817900|PF3D7_0109600
2001141	0.0032778	0.04602	16	29	681	2305	regulation of RNA biosynthetic process	PF3D7_1472200|PF3D7_1209300|PF3D7_0622900|PF3D7_1322100|PF3D7_1451400|PF3D7_1033600|PF3D7_0714500|PF3D7_0823300|PF3D7_0711400|PF3D7_1104200|PF3D7_1014600|PF3D7_0420300|PF3D7_1146600|PF3D7_1239200|PF3D7_0817900|PF3D7_0109600
1903506	0.0032778	0.04602	16	29	681	2305	regulation of nucleic acid-templated transcription	PF3D7_1472200|PF3D7_1209300|PF3D7_0622900|PF3D7_1322100|PF3D7_1451400|PF3D7_1033600|PF3D7_0714500|PF3D7_0823300|PF3D7_0711400|PF3D7_1104200|PF3D7_1014600|PF3D7_0420300|PF3D7_1146600|PF3D7_1239200|PF3D7_0817900|PF3D7_0109600
15399	0.0032778	0.04602	16	29	681	2305	primary active transmembrane transporter activity	PF3D7_1125400|PF3D7_1235200|PF3D7_0406100|PF3D7_1456800|PF3D7_0806800|PF3D7_1121700|PF3D7_0504000|PF3D7_0112200|PF3D7_0319000|PF3D7_1434000|PF3D7_0415000|PF3D7_0523000|PF3D7_1447900|PF3D7_0106100|PF3D7_1209900|PF3D7_1339900
15405	0.0032778	0.04602	16	29	681	2305	P-P-bond-hydrolysis-driven transmembrane transporter activity	PF3D7_1125400|PF3D7_1235200|PF3D7_0406100|PF3D7_1456800|PF3D7_0806800|PF3D7_1121700|PF3D7_0504000|PF3D7_0112200|PF3D7_0319000|PF3D7_1434000|PF3D7_0415000|PF3D7_0523000|PF3D7_1447900|PF3D7_0106100|PF3D7_1209900|PF3D7_1339900
3724	0.0032778	0.04602	16	29	681	2305	RNA helicase activity	PF3D7_0623700|PF3D7_1419100|PF3D7_1227100|PF3D7_1439100|PF3D7_0209800|PF3D7_1251500|PF3D7_0721300|PF3D7_1302700|PF3D7_0320800|PF3D7_1231600|PF3D7_1459000|PF3D7_0218400|PF3D7_1241800|PF3D7_0422500|PF3D7_0422700|PF3D7_1030100
4518	0.0033717	0.046963	18	34	681	2305	nuclease activity	PF3D7_0107800|PF3D7_1449400|PF3D7_1359300|PF3D7_0323500|PF3D7_0206000|PF3D7_0411900|PF3D7_0615400|PF3D7_0725000|PF3D7_1340600|PF3D7_1136300|PF3D7_1411400|PF3D7_0112000|PF3D7_0305600|PF3D7_0605800|PF3D7_0204800|PF3D7_0408500|PF3D7_1129500|PF3D7_1017000
1990351	0.00343	0.047398	6	7	681	2305	transporter complex	PF3D7_1462700|PF3D7_1426900|PF3D7_1229100|PF3D7_1439400|PF3D7_0112200|PF3D7_1339900
5887	0.0035023	0.048019	9	13	681	2305	integral component of plasma membrane	PF3D7_1229100|PF3D7_1471200|PF3D7_0715900|PF3D7_0204700|PF3D7_1347200|PF3D7_1340900|PF3D7_0112200|PF3D7_1339900|PF3D7_0319000
[truncated: 205 more columns]
