# Supplementary material for: The PfAlba1 RNA-binding protein is an important regulator of translational timing in Plasmodium falciparum blood stages
Source: Genome Biol. 2015 Sep 28;16:212. doi: 10.1186/s13059-015-0771-5 (PMC4587749; doi:10.1186/s13059-015-0771-5)
Supplement: Supplementary file 4 — List of transcripts that bound to GST-PfAlba1 in vitro. (XLS 232 kb) [file 13059_2015_771_MOESM4_ESM.xls]

## Sheet: In_Vitro_GST-PfAlba1
Table S3: List of transcripts that bound to GST-PfAlba1 in vitro
Log2(FOLD-CHANGE) was calculated as described in Supplemental Materials and Methods
IDENTIFIER	Log2(FOLD-CHANGE)	GENE DESCRIPTION
PF3D7_1143100	3.08078	transcription factor with AP2 domain(s) (AP2-O)
PF3D7_1107000	1.66062	U6 snRNA-associated Sm-like protein LSm4, putative (LSM4)
PF3D7_1345200	1.72453	rhomboid protease ROM6, putative (ROM6)
PF3D7_1322500	2.9142	DHHC-type zinc finger protein, putative
PF3D7_0909400	1.01192	exoribonuclease, putative
PF3D7_0508900	2.55796	conserved Plasmodium protein, unknown function
PF3D7_1235600	2.83981	serine hydroxymethyltransferase (SHMT)
PF3D7_0219800	2.30608	Plasmodium exported protein (PHISTc), unknown function
PF3D7_0628200	2.1676	protein kinase PK4 (PK4)
PF3D7_1239800	2.15245	conserved Plasmodium protein, unknown function
PF3D7_1012400	2.7021	hypoxanthine-guanine phosphoribosyltransferase (HGPRT)
PF3D7_0820500	1.68728	C-13 antigen
PF3D7_0717300	2.0469	transcription initiation factor IIE, alpha subunit, putative
PF3D7_1129000	2.24641	spermidine synthase (SpdSyn)
PF3D7_0802100	3.48596	transcription factor with AP2 domain(s) (ApiAP2)
PF3D7_1230700	1.95702	protein transport protein Sec13, putative
PF3D7_0410800	3.4981	conserved Plasmodium protein, unknown function
PF3D7_1450800	1.049	conserved Plasmodium protein, unknown function
PF3D7_1444500	3.25997	eukaryotic initiation factor 2alpha kinase 1 (EIK1)
PF3D7_1034000	1.96635	Sec1 family protein, putative
PF3D7_1137100	1.48975	mitochondrial ribosomal protein S9 precursor, putative
PF3D7_0605900	2.69048	long chain polyunsaturated fatty acid elongation enzyme, putative
PF3D7_1423800	1.66743	conserved Plasmodium protein, unknown function
PF3D7_0105800	2.29556	conserved Plasmodium protein, unknown function
PF3D7_1446600	1.01534	centrin-2 (CEN2)
PF3D7_1120600	1.47945	conserved Plasmodium protein, unknown function
PF3D7_0212400	1.11888	conserved Plasmodium membrane protein, unknown function
PF3D7_0217900	1.10786	conserved Plasmodium protein, unknown function
PF3D7_0321800	2.6175	conserved Plasmodium protein, unknown function
PF3D7_1442700	1.55283	conserved Plasmodium protein, unknown function
PF3D7_0316400	1.14023	conserved Plasmodium protein, unknown function
PF3D7_1402100	1.06971	conserved Plasmodium protein, unknown function
PF3D7_1411400	1.83657	plastid replication-repair enzyme (PREX)
PF3D7_0721600	3.04496	40S ribosomal protein S5, putative
PF3D7_1104700.2	1.72453	RNA polymerase subunit, putative
PF3D7_0532300	1.12382	Plasmodium exported protein (PHISTb), unknown function
PF3D7_0720700	1.77064	phosphoinositide-binding protein, putative
PF3D7_1117700	1.14342	GTP-binding nuclear protein ran/tc4 (RAN)
PF3D7_1141400	2.12193	conserved Plasmodium protein, unknown function
PF3D7_0218600	2.16517	conserved Plasmodium protein, unknown function
PF3D7_0917700	4.15567	XPA binding protein 1, putative
PF3D7_1427300	1.33082	conserved Plasmodium protein, unknown function
PF3D7_0319000	2.84404	P-type ATPase, putative (ATPase7)
PF3D7_1244300	1.54582	ACEA small nucleolar RNA U3
PF3D7_1243900	1.04492	double C2-like domain-containing protein
PF3D7_1471200	3.20701	inorganic anion exchanger, inorganic anion antiporter (SulP)
PF3D7_1019700	2.3852	conserved Plasmodium protein, unknown function
PF3D7_0419300	2.0469	conserved Plasmodium protein, unknown function
PF3D7_0106700	1.51441	small ribosomal subunit assembling AARP2 protein (AARP2)
PF3D7_0413500	3.77519	phosphoglucomutase-2 (PGM2)
PF3D7_1336800	1.214	nuclear movement protein, putative
PF3D7_1436100	2.89101	conserved Plasmodium membrane protein, unknown function
PF3D7_1346300	1.70465	DNA/RNA-binding protein Alba 2 (ALBA2)
PF3D7_1118700	1.73361	conserved Plasmodium protein, unknown function
PF3D7_1422800	2.4994	actin-related protein homolog, arp4 homolog
PF3D7_0507600	5.26683	cell differentiation protein, putative (CAF40)
PF3D7_0817700	2.0663	rhoptry neck protein 5 (RON5)
PF3D7_0530300	2.96141	conserved Plasmodium membrane protein, unknown function
PF3D7_0611600	4.07585	conserved Plasmodium protein, unknown function
PF3D7_1350700	2.20071	N6-adenine-specific methylase, putative
PF3D7_0509600	1.6495	asparagine-tRNA ligase, putative
PF3D7_1454700	1.8189	6-phosphogluconate dehydrogenase, decarboxylating, putative
PF3D7_0220700	1.6261	Plasmodium exported protein (hyp9), unknown function
PF3D7_1238700	4.53062	conserved Plasmodium protein, unknown function
PF3D7_0919100	1.51589	DnaJ protein, putative
PF3D7_0511300	1.00577	MORN repeat protein, putative
PF3D7_0204200	2.69523	conserved Plasmodium protein, unknown function
PF3D7_0920200	1.81823	CS-domain containing protein, conserved in Apicomplexa
PF3D7_1458600	1.78983	conserved Plasmodium protein, unknown function
PF3D7_0214100	3.09256	protein transport protein sec31 (SEC31)
PF3D7_1360800	1.40296	falcilysin (FLN)
PF3D7_0422500	1.73289	pre-mRNA-splicing helicase BRR2, putative (BRR2)
PF3D7_1316100	1.56482	inositol polyphosphate kinase, putative
PF3D7_0629200	2.0446	DnaJ protein, putative
PF3D7_1478900	4.11636	unspecified product
PF3D7_1133900	2.38131	conserved Plasmodium protein, unknown function
PF3D7_1113400	1.3987	ubiquitin domain containing protein
PF3D7_1228800	2.52969	conserved Plasmodium protein, unknown function
PF3D7_1135400	2.67514	conserved Plasmodium protein, unknown function
PF3D7_1214300	1.02703	geranylgeranyltransferase type2 beta subunit, putative
PF3D7_0307400	1.13089	ATP-dependent Clp protease proteolytic subunit (ClpP)
PF3D7_1315800	1.60157	Myb1-related transcription factor (MYB1)
PF3D7_1320800	2.29771	dihydrolipamide succinyltransferase component of 2-oxoglutarate dehydrogenase complex
PF3D7_1006400	2.0676	conserved Plasmodium protein, unknown function
PF3D7_0503100	2.48626	4-diphosphocytidyl-2c-methyl-D-erythritol kinase (CMK), putative
PF3D7_0723600	2.15635	conserved Plasmodium protein, unknown function
PF3D7_0627700	2.88796	transportin
PF3D7_1205000	1.83991	conserved Plasmodium protein, unknown function
PF3D7_0819700	2.67318	conserved Plasmodium protein, unknown function
PF3D7_0731300	1.74357	Plasmodium exported protein (PHISTb), unknown function (PfG174)
PF3D7_1330500	5.83541	conserved Plasmodium protein, unknown function
PF3D7_0215700	2.84482	DNA-directed RNA polymerase II second largest subunit, putative
PF3D7_0517200	3.01015	conserved Plasmodium protein, unknown function
PF3D7_1417200	1.18069	NOT family protein, putative
PF3D7_1005500	2.36978	regulator of nonsense transcripts, putative
PF3D7_0312500	2.24251	transporter, putative
PF3D7_1452700	1.60157	U1 snRNA associated protein, putative
PF3D7_1459000	1.44579	ATP-dependent RNA helicase DBP5 (DBP5)
PF3D7_1462400	1.27823	conserved Plasmodium protein, unknown function
PF3D7_1467900	2.48038	rab GTPase activator, putative
PF3D7_0108700	2.31202	secreted ookinete protein, putative (PSOP24)
PF3D7_0107500	2.26192	lipid/sterol:H symporter
PF3D7_0309200	1.53551	serine/threonine protein kinase, putative (ARK2)
PF3D7_1138000	1.78172	conserved Plasmodium protein, unknown function
PF3D7_0719900	1.54602	conserved Plasmodium membrane protein, unknown function
PF3D7_0423700	2.35175	early transcribed membrane protein 4 (ETRAMP4)
PF3D7_1371600	2.31022	erythrocyte binding like protein 1, pseudogene (EBL1)
PF3D7_1310500	2.18652	conserved Plasmodium protein, unknown function
PF3D7_0925800	1.59356	conserved Plasmodium protein, unknown function
PF3D7_1408400	2.56167	DNA-repair helicase, putative
PF3D7_1026600	2.98012	conserved Plasmodium protein, unknown function
PF3D7_1033200	1.59428	early transcribed membrane protein 10.2 (ETRAMP10.2)
PF3D7_0420000	1.85304	zinc finger protein, putative
PF3D7_0404700	4.62509	dipeptidyl peptidase 3 (DPAP3)
PF3D7_1344300	1.65273	conserved protein, unknown function
PF3D7_1136400	1.55402	conserved Plasmodium protein, unknown function
PF3D7_1368200	1.9617	RNAse L inhibitor protein, putative
PF3D7_0103300	1.89077	conserved Plasmodium protein, unknown function
PF3D7_1319100	2.38289	conserved protein, unknown function
PF3D7_0908000	2.77375	P1 nuclease, putative
PF3D7_1121100	1.30569	conserved Plasmodium protein, unknown function
PF3D7_0705500	2.38517	inositol-phosphate phosphatase, putative
PF3D7_0528100	1.46288	beta adaptin protein, putative
PF3D7_0103400	2.68831	zinc-carboxypeptidase, putative
PF3D7_0614900	3.21042	conserved Plasmodium membrane protein, unknown function
PF3D7_1007700	1.78874	transcription factor with AP2 domain(s) (ApiAP2)
PF3D7_0716000	1.75609	RNA binding protein, putative
PF3D7_1229500	3.95514	T-complex protein 1, gamma subunit, putative
PF3D7_0903300	3.24254	conserved Plasmodium membrane protein, unknown function
PF3D7_1108000	1.60046	IWS1-like protein, putative
PF3D7_1434200	2.48144	calmodulin
PF3D7_1248500	3.56672	conserved protein, unknown function
PF3D7_1429200	2.54402	transcription factor with AP2 domain(s), putative (ApiAP2)
PF3D7_1424100	2.94014	60S ribosomal protein L5, putative
PF3D7_1358700	2.61256	conserved Plasmodium protein, unknown function
PF3D7_0806100	2.14759	conserved Plasmodium protein, unknown function
PF3D7_1336100	1.42037	conserved Plasmodium protein, unknown function
PF3D7_0316300.2	1.41736	inorganic pyrophosphatase, putative
PF3D7_1017900	1.01458	26s proteasome regulatory subunit p55, putative
PF3D7_1431700	1.41118	60S ribosomal protein L14, putative
PF3D7_1312900	1.71968	eukaryotic translation initation factor 4 gamma, putative (EIF4G)
PF3D7_0823300	2.53671	histone acetyltransferase GCN5 (GCN5)
PF3D7_1036500	3.32516	probable protein, unknown function
PF3D7_0515300	1.25334	phosphatidylinositol 3-kinase (PI3K)
PF3D7_0730300	2.5485	transcription factor with AP2 domain(s) (ApiAP2)
PF3D7_0612900	1.34636	nucleolar GTP-binding protein 1, putative
PF3D7_1224000	1.65602	GTP cyclohydrolase I (GTP-CH)
PF3D7_1331800	1.52051	60S ribosomal protein L23, putative
PF3D7_0605800	1.35272	DNA repair-like protein, putative
PF3D7_0721800	1.47745	conserved Plasmodium protein, unknown function
PF3D7_0508800	3.05527	single-stranded DNA-binding protein (SSB)
PF3D7_0704100	2.11252	conserved Plasmodium membrane protein, unknown function
PF3D7_0613300	2.88272	integral membrane protein, putative
PF3D7_0109800	1.64903	phenylalanyl-tRNA synthetase, putative
PF3D7_0511800	2.20433	myo-inositol 1-phosphate synthase, putative
PF3D7_1416500	1.77808	NADP-specific glutamate dehydrogenase (GDHa)
PF3D7_1212200	1.68494	conserved Plasmodium protein, unknown function
PF3D7_0916000	3.24717	sugar transporter, putative
PF3D7_0621200	1.87159	pyridoxine biosynthesis protein PDX1 (Pdx1)
PF3D7_0717200	2.05633	conserved Plasmodium protein, unknown function
PF3D7_0820200	1.02632	phosphatidylglycerophosphate synthase (PGPS)
PF3D7_0323700	1.08323	U4/U6.U5 tri-snRNP-associated protein 1, putative (SART1)
PF3D7_0934400	2.95511	transcription factor with AP2 domain(s), putative (ApiAP2)
PF3D7_1244200	4.24015	transcription factor Tfb2, putative
PF3D7_1021800	3.91335	conserved Plasmodium protein, unknown function
PF3D7_0602100	1.40946	ATP-dependent RNA helicase, putative
PF3D7_0803400	1.62744	DNA repair protein rad54, putative
PF3D7_1230800	1.62367	conserved Plasmodium protein, unknown function
PF3D7_0935800	2.14785	cytoadherence linked asexual protein 9 (CLAG9)
PF3D7_1228100	1.07717	leucine-rich repeat protein (LRR13)
PF3D7_1435000	1.17499	cytochrome c oxidase assembly protein, putative
PF3D7_1250200	3.1808	conserved Plasmodium membrane protein, unknown function
PF3D7_1447900	1.81625	multidrug resistance protein 2 (heavy metal transport family) (MDR2)
PF3D7_1362400	1.71609	calpain (Pcalp)
PF3D7_1402200	2.1335	conserved Plasmodium protein, unknown function
PF3D7_1017600	2.3998	conserved Plasmodium protein, unknown function
PF3D7_0310900	2.25233	conserved Plasmodium protein, unknown function
PF3D7_0830100	3.07521	unspecified product
PF3D7_1357100	2.44913	elongation factor 1-alpha
PF3D7_1307800	3.6635	fork head domain protein, putative
PF3D7_1335100	4.85513	merozoite surface protein 7 (MSP7)
PF3D7_1446500	1.43495	conserved Plasmodium protein, unknown function
PF3D7_1123500	2.33742	conserved Plasmodium protein, unknown function
PF3D7_0105900	1.20281	DNA binding protein, putative
PF3D7_1120700	2.7978	conserved Plasmodium protein, unknown function
PF3D7_1303100	1.09415	methyltransferase-like protein, putative
PF3D7_1308800	1.2186	recombinase, putative
PF3D7_1309400	1.20375	HORMA domain protein, putative
PF3D7_0918200	1.09502	organelle ribosomal protein L3 precursor, putative
PF3D7_0316500	2.88917	conserved Plasmodium protein, unknown function
PF3D7_1410900	3.06414	conserved Plasmodium protein, unknown function
PF3D7_1222300	2.48634	endoplasmin homolog precursor, putative
PF3D7_1342100	2.79347	aconitase
PF3D7_0508100	3.21925	SET domain protein, putative (SET9)
PF3D7_0622800	1.20714	leucyl tRNA synthase
PF3D7_0210700	3.28898	syntaxin, Qa-SNARE family (SYN17)
PF3D7_1353900	1.16001	proteasome subunit, putative
PF3D7_1141700	2.80243	conserved Plasmodium protein, unknown function
PF3D7_1222400	1.05998	transcription factor with AP2 domain(s) (ApiAP2)
PF3D7_1427000	4.24097	conserved Plasmodium protein, unknown function
PF3D7_1369200	1.38385	conserved Plasmodium protein, unknown function
PF3D7_1409200.2	2.76481	conserved Plasmodium protein, unknown function
PF3D7_0313600	1.31039	conserved Plasmodium protein, unknown function
PF3D7_0322100	3.36119	RNA triphosphatase (Prt1)
PF3D7_1355500	2.21916	serine/threonine protein phosphatase (PP5)
PF3D7_1019600	2.39992	conserved Plasmodium protein, unknown function
PF3D7_0603500	1.19745	cation/H antiporter (CHA)
PF3D7_1124600	1.30182	ethanolamine kinase, putative
PF3D7_1417100	1.86933	conserved Plasmodium protein, unknown function
PF3D7_0821000	2.15848	conserved Plasmodium protein, unknown function
PF3D7_1436200	2.43206	conserved Plasmodium protein, unknown function
PF3D7_0826900	1.35764	conserved Plasmodium protein, unknown function
PF3D7_0801800	1.26878	mannose-6-phosphate isomerase, putative
PF3D7_1112600	2.03454	DNA helicase, putative
PF3D7_1025100	2.56719	glucosamine-fructose-6-phosphate aminotransferase, putative
PF3D7_1206700	2.5355	eukaryotic translation initiation factor 5, putative
PF3D7_1122500	2.58006	conserved Plasmodium protein, unknown function
PF3D7_1024500	2.89079	conserved Plasmodium protein, unknown function
PF3D7_0618100	1.93213	conserved Plasmodium protein, unknown function
PF3D7_1305400	2.14026	conserved Plasmodium protein, unknown function
PF3D7_0907200	3.91325	GTPase activator, putative
PF3D7_0627500	1.67797	4-methyl-5(B-hydroxyethyl)-thiazol monophosphate biosynthesis enzyme
PF3D7_0919000	1.88901	nucleosome assembly protein (NAPS)
PF3D7_0511200	1.38841	stearoyl-CoA delta 9 desaturase, putative
PF3D7_0204300	2.26711	conserved Plasmodium protein, unknown function
PF3D7_1401900	1.26342	conserved Plasmodium protein, unknown function
PF3D7_0804500	1.94692	conserved Plasmodium membrane protein, unknown function
PF3D7_1458700	3.15596	conserved Plasmodium protein, unknown function
PF3D7_0527000	3.39296	minchromosome maintenance (MCM) complex subunit, putative (MCM3)
PF3D7_1002400.2	2.48009	RNA binding protein, putative
PF3D7_0214000	1.48963	T-complex protein 1, putative
PF3D7_1360900	2.68971	polyadenylate-binding protein, putative
PF3D7_0108600	2.215	conserved Plasmodium protein, unknown function
PF3D7_0102500	2.33439	erythrocyte binding antigen-181 (EBA181)
PF3D7_1360300	1.06919	conserved Plasmodium protein, unknown function
PF3D7_1227400	3.6024	conserved Plasmodium protein, unknown function
PF3D7_1402800	2.33021	conserved Plasmodium protein, unknown function
PF3D7_1439400	3.37247	ubiquinol-cytochrome c reductase iron-sulfur subunit, putative
PF3D7_0609000	1.90288	conserved Plasmodium protein, unknown function
PF3D7_1405100	1.13933	conserved Plasmodium protein, unknown function
PF3D7_1466400	1.72062	transcription factor with AP2 domain(s) (ApiAP2)
PF3D7_1248900	2.7454	tat-binding protein homolog
PF3D7_0424600	3.10394	Plasmodium exported protein (PHISTb), unknown function
PF3D7_1313400	1.37506	DEAD box helicase, putative
PF3D7_0527900	1.96301	RNA helicase 1
PF3D7_1347200	2.20605	nucleoside transporter 1 (NT1)
PF3D7_1029900	2.46457	conserved Plasmodium protein, unknown function
PF3D7_0604100	4.64352	transcription factor with AP2 domain(s),SPE2-interacting protein (SIP2)
PF3D7_0419600	2.16704	ran binding protein 1, putative
PF3D7_1314500	2.02493	cop-coated vesicle membrane protein p24 precursor, putative
PF3D7_0505700	1.10908	conserved Plasmodium membrane protein, unknown function
PF3D7_0517100	2.22751	conserved Plasmodium protein, unknown function
PF3D7_1015600	1.86585	heat shock protein 60 (HSP60)
PF3D7_0605100	1.91642	RNA binding protein, putative
PF3D7_0929000	1.19155	conserved Plasmodium protein, unknown function
PF3D7_0707200	1.18946	conserved Plasmodium protein, unknown function
PF3D7_1452400	1.78614	conserved Plasmodium protein, unknown function
PF3D7_1433500	1.06062	DNA topoisomerase II, putative
PF3D7_0526600	1.56774	conserved Plasmodium protein, unknown function
PF3D7_0903000	2.28538	conserved protein, unknown function
PF3D7_0717400	2.37473	queuine tRNA-ribosyltransferase, putative
PF3D7_0714300	1.16008	zinc finger protein, putative (ERF2)
PF3D7_1371700	1.27504	serine/threonine protein kinase, FIKK family
PF3D7_1027400	1.02703	DNA-directed RNA polymerase II, putative
PF3D7_1310400	1.93464	conserved Plasmodium protein, unknown function
PF3D7_0410000	2.56596	conserved Plasmodium protein, unknown function
PF3D7_0320500	1.00364	conserved Plasmodium protein, unknown function
PF3D7_0925900	1.36833	conserved Plasmodium protein, unknown function
PF3D7_1141600	1.30664	dolichol phosphate mannose synthase (DPM1)
PF3D7_1026100	2.215	conserved Plasmodium protein, unknown function
PF3D7_1021900	1.80152	conserved Plasmodium protein (10b antigen), unknown function
PF3D7_0513200	1.27421	conserved Plasmodium protein, unknown function
PF3D7_1363100	1.40934	conserved Plasmodium protein, unknown function
PF3D7_0911600	2.50352	conserved Plasmodium protein, unknown function
PF3D7_0420100	1.42385	RIO-like serine/threonine kinase, putative (RIO2)
PF3D7_1341100	3.33472	U6 spliceosomal RNA
PF3D7_1312800	2.8667	conserved Plasmodium protein, unknown function
PF3D7_1225300	1.39734	conserved Plasmodium protein, unknown function
PF3D7_1326000	1.02108	conserved Plasmodium protein, unknown function
PF3D7_1368300	3.85033	conserved Plasmodium protein, unknown function
PF3D7_1202100.2	3.46216	conserved Plasmodium protein, unknown function
PF3D7_0528000	2.02372	conserved Plasmodium protein, unknown function
PF3D7_0524600	3.09836	organelle ribosomal protein L7/L12 precursor, putative
PF3D7_0727400	2.85589	proteasome subunit alpha type 5, putative
PF3D7_1126700	3.12256	conserved Plasmodium protein, unknown function
PF3D7_1342800	2.88996	phosphoenolpyruvate carboxykinase (PEPCK)
PF3D7_0614800	3.09441	endonuclease III homologue, putative
PF3D7_0716100	1.19832	large ribosomal subunit assembling factor, putative
PF3D7_0606100	1.72078	RNA binding protein, putative
PF3D7_1353000	2.6391	tryptophan-rich antigen, pseudogene
PF3D7_0805700	1.888	serine/threonine protein kinase, FIKK family (TSTK0)
PF3D7_1106500	1.85248	conserved Plasmodium protein, unknown function
PF3D7_0928400	1.889	conserved Plasmodium membrane protein, unknown function
PF3D7_1444800	1.65176	fructose-bisphosphate aldolase
PF3D7_0617100	2.21629	alpha adaptin-like protein, putative
PF3D7_1004000	1.26772	60S ribosomal protein L13, putative
PF3D7_1221800	2.86231	conserved Plasmodium protein, unknown function
PF3D7_0932300	1.25234	M18 aspartyl aminopeptidase (M18AAP)
PF3D7_0831600	3.40989	cytoadherence linked asexual protein 8 (CLAG8)
PF3D7_1249400	2.10576	conserved Plasmodium protein, unknown function
PF3D7_1029300	1.07958	conserved Plasmodium protein, unknown function
PF3D7_1032000	2.0469	mitochondrial preribosomal assembly protein rimM precursor, putative
PF3D7_1464000	3.25014	YL1 nuclear protein, putative
PF3D7_1440100	1.59055	conserved Plasmodium protein, unknown function
PF3D7_0621000	1.66719	conserved Plasmodium protein, unknown function
PF3D7_1123400	2.16069	translation elongation factor EF-1, subunit alpha, putative
PF3D7_1332900	1.5489	isoleucine-tRNA ligase, putative
PF3D7_0804600	1.15925	U2 snRNA/tRNA pseudouridine synthase, putative
PF3D7_1443100	1.59293	conserved Plasmodium protein, unknown function
PF3D7_1223400	1.78329	phospholipid-transporting ATPase, putative
PF3D7_1224300	2.09855	polyadenylate-binding protein, putative (PABP)
PF3D7_0403700	1.61865	CGI-201 protein, short form
PF3D7_0816700	1.02703	conserved Plasmodium protein, unknown function
PF3D7_0709700	4.97037	lysophospholipase, putative
PF3D7_0919900	1.90554	regulator of chromosome condensation, putative
PF3D7_0303500	1.63819	spindle pole body protein, putative
PF3D7_1030600	1.43992	glycoprotease, putative
PF3D7_1217200	1.10988	snoRNA-associated small subunit rRNA processing protein, putative
PF3D7_0710600	2.35204	60S ribosomal protein L34a, putative
PF3D7_1212300	1.22953	conserved Plasmodium protein, unknown function
PF3D7_1012200	1.71765	conserved Plasmodium protein, unknown function
PF3D7_0111400	2.18497	conserved Plasmodium protein, unknown function (GEXP19)
PF3D7_0527200	2.6111	ubiquitin carboxyl-terminal hydrolase, putative
PF3D7_0917500	2.61152	conserved Plasmodium protein, unknown function
PF3D7_0711000	1.10792	AAA family ATPase, CDC48 subfamily (Cdc48)
PF3D7_1244100	1.5717	conserved Plasmodium protein, unknown function
PF3D7_0408500	2.00947	flap endonuclease 1 (FEN1)
PF3D7_0319600	2.18045	elongation factor 1 (EF-1), putative
PF3D7_1473500	1.97319	conserved Plasmodium protein, unknown function
PF3D7_0501800	2.04352	chromosome assembly factor 1 (CAF1)
PF3D7_0803700	3.31105	tubulin gamma chain (g-tub)
PF3D7_0808600	1.37679	erythrocyte membrane protein 1, PfEMP1 (VAR)
PF3D7_1361200	2.12772	conserved Plasmodium protein, unknown function
PF3D7_1230900	2.19819	atypical protein kinase, RIO family, putative
PF3D7_1438400	1.15578	metacaspase-like protein (MCA2)
PF3D7_0715900	2.38449	zinc transporter, putative
PF3D7_1472400	3.96752	conserved Plasmodium membrane protein, unknown function
PF3D7_1475300	3.07128	cytochrome c oxidase assembly protein, putative
PF3D7_1034600	1.02443	conserved Plasmodium protein, unknown function
PF3D7_0933300	2.29414	conserved Plasmodium protein, unknown function
PF3D7_0902200	2.05392	serine/threonine protein kinase, FIKK family (FIKK9.3)
PF3D7_1248200	1.89086	RNA binding protein, putative
PF3D7_0418300	1.61931	conserved Plasmodium protein, unknown function
PF3D7_0220200	1.09195	Plasmodium exported protein, unknown function
PF3D7_1206600	1.84546	DNA-directed RNA polymerase III subunit, putative
PF3D7_0308500	1.48745	activator of Hsp90 ATPase, putative
PF3D7_1308900	1.23179	mRNA-decapping enzyme 2, putative (DCP2)
PF3D7_0211800	1.58756	asparagine-tRNA ligase, putative
PF3D7_0825000	1.84192	conserved Plasmodium protein, unknown function
PF3D7_0316200	2.0353	conserved Plasmodium protein, unknown function
PF3D7_1023400	2.84795	HORMA domain protein, putative
PF3D7_0721000	1.3797	conserved Plasmodium membrane protein, unknown function
PF3D7_0412400	1.44557	erythrocyte membrane protein 1, PfEMP1 (VAR)
PF3D7_1202700	1.11143	conserved Plasmodium protein, unknown function
PF3D7_0508000	1.07622	6-cysteine protein (P38)
PF3D7_0203800	2.12943	conserved Plasmodium protein, unknown function
PF3D7_0622900	1.0436	transcription factor with AP2 domain(s), putative (ApiAP2)
PF3D7_0813000	2.4462	conserved Plasmodium protein, unknown function
PF3D7_0615500	1.13126	cdc2-related protein kinase 5 (CRK5)
PF3D7_0612200	3.97	leucine-rich repeat protein (LRR6)
PF3D7_1239700	1.62366	cell division protein FtsH, putative
PF3D7_1116100	2.8544	serine esterase, putative
PF3D7_0422700	1.11126	eukaryotic initiation factor, putative
PF3D7_1142800	1.22962	conserved Plasmodium protein, unknown function
PF3D7_1369500	3.89898	conserved Plasmodium protein, unknown function
PF3D7_0312800	2.62751	60S ribosomal protein L26, putative
PF3D7_0313100	1.26265	ubiquitin-protein ligase, putative (HRD3)
PF3D7_1203900	1.32453	ubiquitin conjugating enzyme E2, putative (UBC)
PF3D7_0603400	1.01863	conserved Plasmodium protein, unknown function
PF3D7_1124700	1.3401	co-chaperone GrpE, putative
PF3D7_1138800	1.73448	conserved Plasmodium protein, unknown function
PF3D7_0106100	2.38233	vacuolar ATP synthase subunit c, putative
PF3D7_1034900	3.31155	methionine-tRNA ligase, putative
PF3D7_1346100	3.86999	Sec61 alpha subunit, PfSec61 (SEC61)
PF3D7_0610200	1.47545	conserved Plasmodium protein, unknown function
PF3D7_1473200	1.92973	DnaJ protein, putative
PF3D7_1476300	3.21875	Plasmodium exported protein (PHISTb), unknown function
PF3D7_0930500	3.14546	diacylglycerol kinase, putative (DGK1)
PF3D7_0702500	1.50587	Plasmodium exported protein, unknown function
PF3D7_1205800	2.15508	conserved Plasmodium protein, unknown function
PF3D7_0405700	1.06788	lysine decarboxylase, putative
PF3D7_0519300	1.61929	cytochrome c oxidase assembly protein (heme A: farnesyltransferase), putative
PF3D7_1131200	1.16077	conserved Plasmodium protein, unknown function
PF3D7_1008800	1.2039	small subunit rRNA processing protein, putative
PF3D7_0926100	2.24254	protein kinase, putative
PF3D7_0818700	1.57064	DNA helicase, putative
PF3D7_1401600	2.90393	Plasmodium exported protein (PHISTb), unknown function
PF3D7_1448600	1.27228	SNARE protein, putative (VTI1)
PF3D7_1337500	1.91576	conserved Plasmodium protein, unknown function
PF3D7_0527100	2.55957	ubiquitin-conjugating enzyme E2 N, putative (UBC13)
PF3D7_0614100	1.08415	conserved Plasmodium protein, unknown function
PF3D7_1458000	2.42817	cysteine proteinase falcipain 1
PF3D7_0411300	1.77493	conserved Plasmodium protein, unknown function
PF3D7_0726700	1.00377	conserved Plasmodium protein, unknown function
PF3D7_0526500	2.40313	conserved Plasmodium protein, unknown function
PF3D7_1433400	2.6436	conserved Plasmodium membrane protein, unknown function
PF3D7_1200700	1.54068	acyl-CoA synthetase (ACS7)
PF3D7_0802600	2.64862	adenylyl cyclase beta, putative (ACbeta)
PF3D7_0715600	1.50343	GTP-binding translation elongation factor tu family protein, putative
PF3D7_1214100	1.77524	phosphatidylinositol-glycan biosynthesis class O protein, putative
PF3D7_1444100	1.8796	conserved Plasmodium protein, unknown function
PF3D7_1209900	2.0469	ABC transporter, (TAP family), putative
PF3D7_1414200	3.64267	conserved Plasmodium protein, unknown function
PF3D7_0419900	1.05427	phosphatidylinositol 4-kinase, putative
PF3D7_1405600	2.30608	ribonucleotide reductase small subunit (RNR)
PF3D7_0409600	1.6114	replication protein A1, large subunit (RPA1)
PF3D7_1340600	1.09872	RNA lariat debranching enzyme, putative (DBR1)
PF3D7_1220300	1.27497	Cell cycle associated protein, putative
PF3D7_0911900	1.17385	falstatin (ICP)
PF3D7_1441400	1.72158	FACT complex subunit SSRP1, putative;with=GeneDB:PBANKA_130530 (FACT-S)
PF3D7_0824200	1.02665	conserved Plasmodium protein, unknown function
PF3D7_1240900	2.39837	erythrocyte membrane protein 1, PfEMP1
PF3D7_0505000	1.73112	conserved Plasmodium membrane protein, unknown function
PF3D7_0414000	2.76528	chromosome associated protein, putative
PF3D7_1246400	4.28285	myosin light chain 1,myosin A tail domain interacting protein (MTIP)
PF3D7_1234100	1.39825	conserved Plasmodium protein, unknown function
PF3D7_1037100	1.1999	pyruvate kinase 2
PF3D7_0810600	2.14324	RNA helicase, putative
PF3D7_0731500	3.97518	erythrocyte binding antigen-175 (EBA175)
PF3D7_1224800	1.8431	conserved Plasmodium protein, unknown function
PF3D7_1034400	2.33858	flavoprotein subunit of succinate dehydrogenase (SDHA)
PF3D7_0716800	2.28927	eukaryotic translation initiation factor 3 37.28 kDa subunit, putative
PF3D7_0929100	2.36537	conserved Plasmodium protein, unknown function
PF3D7_0707300	4.92072	rhoptry-associated membrane antigen (RAMA)
PF3D7_0601900	1.90152	conserved Plasmodium protein, unknown function
PF3D7_0707900	1.9324	large ribosomal subunit processing protein, putative
PF3D7_1221300	4.09389	conserved Plasmodium protein, unknown function
PF3D7_0304500	1.17185	1-cys-glutaredoxin-like protein-1 (GLP1)
PF3D7_0309000	2.34909	dual specificity phosphatase (YVH1)
PF3D7_1013900	1.6312	initiation factor 2 subunit family, putative
PF3D7_0719700	3.02998	40S ribosomal protein S10, putative
PF3D7_0935200	1.83856	sec-1 family protein
PF3D7_1310700	1.92664	conserved Plasmodium protein, unknown function
PF3D7_0410300	1.02802	protein phosphatase, putative
PF3D7_1408600	1.67617	40S ribosomal protein S8e, putative
PF3D7_1460600	6.4712	conserved Plasmodium protein, unknown function
PF3D7_0620500	1.25911	cleavage stimulation factor subunit 1-like protein, putative
PF3D7_0513100	2.02493	conserved Plasmodium protein, unknown function
PF3D7_0621900	1.98174	conserved Plasmodium protein, unknown function
PF3D7_1251800	2.23517	conserved Plasmodium protein, unknown function
PF3D7_0514100	1.33687	helicase, belonging to UvrD family, putative
PF3D7_1035500	1.01907	merozoite surface protein 6 (MSP6)
PF3D7_1312700	2.99225	probable protein, unknown function
PF3D7_0518300	1.57845	proteasome subunit beta type 1, putative
PF3D7_1470100	2.03856	conserved Plasmodium protein, unknown function
PF3D7_0417200	3.2759	bifunctional dihydrofolate reductase-thymidylate synthase (DHFR-TS)
PF3D7_1406800	1.90578	glideosome associated protein with multiple membrane spans 3 (GAPM3)
PF3D7_1121700	1.73961	protein GCN20 (GCN20)
PF3D7_0103200	2.20071	nucleoside transporter, putative
PF3D7_1211200	1.55463	conserved Plasmodium protein, unknown function
PF3D7_0203100	1.98364	protein kinase, putative
PF3D7_1229300	3.06561	conserved Plasmodium protein, unknown function
PF3D7_0820000	2.0842	Snf2-related CBP activator, putative (SRCAP)
PF3D7_0323500	2.67804	survival of motor neuron (SMN)-like protein
PF3D7_1022800	1.02973	4-hydroxy-3-methylbut-2-en-1-yl diphosphate synthase (GcpE)
PF3D7_1105400	2.31259	40S ribosomal protein S4, putative
PF3D7_1133200	1.4861	conserved Plasmodium protein, unknown function
PF3D7_1450100	3.2159	signal recognition particle SRP54 (SRP54)
PF3D7_1004300	1.29925	zinc finger, C3HC4 type, putative
PF3D7_0932000	2.04631	conserved Plasmodium protein, unknown function
PF3D7_1132300	1.9259	nucleic acid binding protein, putative
PF3D7_0831700	2.04104	heat shock protein 70, putative (HSP70-x)
PF3D7_1429400	1.2552	rRNA (adenosine-2'-O-)-methyltransferase, putative
PF3D7_1358100	1.62106	small subunit rRNA processing factor, putative
PF3D7_0806700	1.4946	conserved Plasmodium membrane protein, unknown function
PF3D7_0520900	2.03349	S-adenosyl-L-homocysteine hydrolase (SAHH)
PF3D7_1335300	1.67843	reticulocyte binding protein 2 homologue b (RH2b)
PF3D7_0212900	3.08225	Leu/Phe-tRNA protein transferase, putative
PF3D7_0301700	3.43165	Plasmodium exported protein, unknown function
PF3D7_0403600	2.97519	conserved Plasmodium protein, unknown function
PF3D7_0816600	1.57387	ClpB protein, putative (ClpB1)
PF3D7_0921900	1.39006	conserved Plasmodium protein, unknown function
PF3D7_1454000	1.47834	RNA binding protein, putative
PF3D7_0709400	1.14411	Cg7 protein
PF3D7_0216600	1.41319	MtN3-like protein
PF3D7_0919800	1.11151	TLD domain containing protein
PF3D7_1317600	1.91951	conserved Plasmodium protein, unknown function
PF3D7_0525200	2.56364	conserved Plasmodium protein, unknown function
PF3D7_1244000	2.47427	glucose inhibited division protein a homologue, putative
PF3D7_0319500	2.15007	RNA binding protein, putative
PF3D7_0322900	1.91474	40S ribosomal protein S3A, putative
PF3D7_0803600	2.98106	conserved Plasmodium protein, unknown function
PF3D7_0922800	1.55535	conserved Plasmodium protein, unknown function
PF3D7_1228300	1.27066	NIMA related kinase 1 (NEK1)
PF3D7_0627100	2.3043	ankyrin-repeat protein, putative
PF3D7_0715800	1.92848	drug/metabolite exporter, drug/metabolite transporter
PF3D7_0321900	1.54219	cyclic amine resistance locus protein
PF3D7_1402000	1.71085	conserved Plasmodium protein, unknown function
PF3D7_0609800	3.09618	zinc finger protein, putative
PF3D7_0933200	2.94256	calcyclin binding protein, putative
PF3D7_1209000	1.79794	conserved Plasmodium protein, unknown function
PF3D7_1248100	1.6536	conserved Plasmodium protein, unknown function
PF3D7_1017000	1.04864	DNA polymerase delta catalytic subunit
PF3D7_0712600	1.51012	erythrocyte membrane protein 1, PfEMP1 (VAR)
PF3D7_1357900	1.77319	pyrroline carboxylate reductase
PF3D7_0306100	1.65363	conserved Plasmodium protein, unknown function
PF3D7_1001200	2.18652	acyl-CoA binding protein, isoform 2, ACBP2 (ACBP2)
PF3D7_1236200	3.36122	conserved Plasmodium protein, unknown function
PF3D7_1442400	1.62622	conserved Plasmodium protein, unknown function
PF3D7_0211900	1.15729	conserved Plasmodium protein, unknown function
PF3D7_1222100	3.67846	conserved Plasmodium protein, unknown function
PF3D7_0927600	2.81496	conserved Plasmodium protein, unknown function
PF3D7_1328500	2.39889	alpha/beta-hydrolase, putative
PF3D7_1202600	2.86673	conserved protein, unknown function
PF3D7_0728600	1.20968	zinc finger, C3HC4 type, putative
PF3D7_0905400	2.70234	high molecular weight rhoptry protein 3 (RhopH3)
PF3D7_0615600	1.10622	conserved Plasmodium protein, unknown function
PF3D7_0416200	2.23249	conserved Plasmodium protein, unknown function
PF3D7_1432300	2.01348	conserved Plasmodium protein, unknown function
PF3D7_0812500	1.14445	RNA binding protein, putative
PF3D7_0827800	3.54498	SET domain protein, putative (SET3)
PF3D7_1367100	1.93801	U1 small nuclear ribonucleoprotein, putative
PF3D7_1116000	2.75619	rhoptry neck protein 4 (RON4)
PF3D7_1244900	1.61352	conserved Plasmodium protein, unknown function
PF3D7_1130000	1.90937	N-acetyl glucosamine phosphate mutase, putative
PF3D7_1010300	1.42975	succinate dehydrogenase subunit 4, putative (SDH4)
PF3D7_0922100	1.86859	ubiquitin-like protein, putative
PF3D7_1019400	3.17515	60S ribosomal protein L30e, putative
PF3D7_0610900	2.32639	trancription factor, putative
PF3D7_0106000	6.23365	conserved Plasmodium protein, unknown function
PF3D7_0821200	1.01291	conserved Plasmodium protein, unknown function
PF3D7_0408100	2.12114	conserved Plasmodium protein, unknown function
PF3D7_1439900	2.42972	triosephosphate isomerase (TIM)
PF3D7_1119800	1.3103	alternative splicing factor ASF-1, putative (ASF1)
PF3D7_1473100	3.34688	GTPase activator, putative
PF3D7_1313600	3.34738	conserved Plasmodium protein, unknown function
PF3D7_1340700	1.25852	Rab GTPase 11b (RAB11b)
PF3D7_0506100	3.56617	60S ribosomal subunit protein L24-2, putative
PF3D7_1025900	3.29505	conserved Plasmodium protein, unknown function
PF3D7_0503400	1.00364	actin-depolymerizing factor 1 (ADF1)
PF3D7_1237000	1.04774	ubiquitin-activating enzyme, putative (Uba2)
PF3D7_0619000.2	2.33716	conserved Plasmodium protein, unknown function
PF3D7_1232500	3.84708	CG2-related protein, putative
PF3D7_1410200	1.26842	cytidine triphosphate synthetase
PF3D7_1448300	1.89836	conserved Plasmodium protein, unknown function
PF3D7_0914500	1.80393	conserved Plasmodium protein, unknown function
PF3D7_1321700	2.40499	splicing factor, putative
PF3D7_0826300	1.07102	SPRY domain, putative
PF3D7_0204100	2.62993	conserved Plasmodium protein, unknown function
PF3D7_0926000	1.61048	protein kinase, putative
PF3D7_1365600	2.26579	DNA topoisomerase VI, b subunit, putative
PF3D7_0704800	3.64213	conserved Plasmodium protein, unknown function
PF3D7_0102900	2.03146	aspartyl-tRNA synthetase
PF3D7_1200600	2.28031	erythrocyte membrane protein 1, PfEMP1 (VAR2CSA)
PF3D7_0625700	2.22751	conserved Plasmodium protein, unknown function
PF3D7_1115200	3.51275	SET domain protein, putative (SET7)
PF3D7_0629900	3.54626	sec14-like cytosolic factor or phosphatidylinositol/phosphatidylcholine transfer protein, putative
PF3D7_0717500	3.23524	calcium dependent protein kinase 4 (CDPK4)
PF3D7_0523100	2.81886	mitochondrial processing peptidase alpha subunit, putative
PF3D7_1359400	2.22584	rRNA associated RNA binding protein, putative
PF3D7_1457700	2.07402	large ribosomal subunit nuclear export factor, putative
PF3D7_1032700	2.00154	conserved Plasmodium protein, unknown function
PF3D7_0617900	1.59661	histone H3 variant, putative (H3.3)
PF3D7_0409500	1.77986	conserved Plasmodium protein, unknown function
PF3D7_0828100	1.41483	conserved Plasmodium protein, unknown function
PF3D7_0310200	1.90629	phd finger protein, putative
PF3D7_1146800	1.16245	conserved Plasmodium protein, unknown function
PF3D7_0907700	1.8805	subunit of proteaseome activator complex, putative
PF3D7_1313800	1.54211	conserved Plasmodium membrane protein, unknown function
PF3D7_1015200.2	1.56034	cysteinyl-tRNA synthetase, putative
PF3D7_1028300	2.78242	nucleolar preribosomal assembly protein, putative
PF3D7_0811400	2.23794	conserved Plasmodium protein, unknown function
PF3D7_0931000	1.71037	elongation factor Tu, putative
PF3D7_1443900	1.68616	heat shock protein 90, putative (HSP90)
PF3D7_1234200	1.71663	conserved Plasmodium protein, unknown function, pseudogene
PF3D7_1037000	1.16869	DNA polymerase zeta catalytic subunit, putative
PF3D7_0731400	2.83954	serine/threonine protein kinase, FIKK family, pseudogene (FIKK7.2)
PF3D7_1210100	1.51968	syntaxin, Qa-SNARE family (SYN2)
PF3D7_0209700	2.56764	RING zinc finger protein, putative
PF3D7_0915900	1.08013	conserved Plasmodium protein, unknown function
PF3D7_1103700	1.98006	casein kinase II beta chain (CK2beta1)
PF3D7_1342600	3.23131	myosin A (MyoA)
PF3D7_0203000	3.21855	conserved Plasmodium protein, unknown function
PF3D7_0302900	1.91272	exportin 1, putative
PF3D7_0206500	1.83524	conserved Plasmodium protein, unknown function
PF3D7_0602900	1.65137	conserved Plasmodium protein, unknown function
PF3D7_1219900	1.12553	D-ribulose-5-phosphate 3-epimerase, putative
PF3D7_0718700	2.25246	conserved Plasmodium membrane protein, unknown function
PF3D7_1456500	1.81679	conserved Plasmodium protein, unknown function
PF3D7_1013800	5.72379	conserved Plasmodium protein, unknown function
PF3D7_1460500	1.49449	conserved Plasmodium protein, unknown function
PF3D7_1447200	2.37416	conserved Plasmodium protein, unknown function
PF3D7_1457900	1.51824	conserved Plasmodium protein, unknown function
PF3D7_1336200	2.44234	conserved Plasmodium protein, unknown function
PF3D7_0814900	1.72453	Fe-superoxide dismutase (FeSOD)
PF3D7_0621800	1.69036	nascent polypeptide associated complex alpha chain, putative
PF3D7_1124100	1.14882	neutral-sphingomyelinase activation factor protein, putative
PF3D7_1035400	3.64752	merozoite surface protein 3 (MSP3)
PF3D7_1312600	2.27859	branched-chain alpha keto-acid dehydrogenase, putative
PF3D7_1368100	1.64815	proteasome regulatory subunit, putative
PF3D7_1136300	2.7463	tudor staphylococcal nuclease (TSN)
PF3D7_0104400	1.47547	4-hydroxy-3-methylbut-2-enyl diphosphate reductase (LytB)
PF3D7_1203700	1.62481	nucleosome assembly protein (NAPL)
PF3D7_1110500	1.41098	vacuolar sorting protein 35, putative
PF3D7_1121600	1.44679	circumsporozoite-related antigen (CRA)
PF3D7_0613800	3.65085	transcription factor with AP2 domain(s) (ApiAP2)
PF3D7_1309300	2.10652	U4/U6 small nuclear ribonucleoprotein PRP3, putative (PRPF3)
PF3D7_1411200	2.92345	rhomboid protease ROM8 (ROM8)
PF3D7_0317800	1.92705	proteasome regulatory protein, putative
PF3D7_0628600	1.18843	conserved Plasmodium protein, unknown function
PF3D7_1420700	1.7011	surface protein, Pf113 (Pf113)
PF3D7_1212500	2.60205	glycerol-3-phosphate acyltransferase (Gatp)
PF3D7_1441300	1.66721	serine/threonine protein kinase, putative
PF3D7_1352400	2.70333	conserved Plasmodium protein, unknown function
PF3D7_1419800.2	2.16498	glutathione reductase
PF3D7_1144500	1.66826	ubiquitin activating enzyme (E1) subunit Aos1, putative (AOS1)
PF3D7_1213900	1.12367	conserved Plasmodium protein, unknown function
PF3D7_0910500	1.66392	DNA repair protein REV1, putative
PF3D7_1004200	2.39791	conserved Plasmodium membrane protein, unknown function
PF3D7_1242700	1.49146	40S ribosomal protein S17, putative
PF3D7_0932100	1.49021	conserved Plasmodium membrane protein, unknown function
PF3D7_1338300	1.03886	elongation factor 1-gamma, putative
PF3D7_1016300	1.41147	glycophorin binding protein (GBP)
PF3D7_0216700.2	1.19314	conserved Plasmodium protein, unknown function
PF3D7_1107700	1.37589	pescadillo-like protein (PES)
PF3D7_0203400	2.1053	conserved Plasmodium protein, unknown function
PF3D7_0520800	1.82118	conserved Plasmodium protein, unknown function
PF3D7_1427900	2.46303	conserved protein, unknown function
PF3D7_1347500	1.89873	DNA/RNA-binding protein Alba 4
PF3D7_0212800	1.83357	multidrug efflux pump, putative
PF3D7_0402400	2.1147	Plasmodium exported protein, unknown function (GEXP18)
PF3D7_1237900	1.60325	conserved Plasmodium protein, unknown function
PF3D7_0403100	1.41596	regulator of chromosome condensation, putative
PF3D7_0509000	2.61713	SNAP protein (soluble N-ethylmaleimide-sensitive factor Attachment Protein), putative
PF3D7_1448800	1.66826	Appr-1-p processing domain protein
PF3D7_1238100	1.20281	calcyclin binding protein, putative
PF3D7_0613600	2.59384	conserved Plasmodium protein, unknown function
PF3D7_0624600	1.61547	SNF2 helicase, putative (ISWI)
PF3D7_0210100.2	2.77269	60S ribosomal protein L37ae, putative
PF3D7_0319400	2.90801	kinesin, putative
PF3D7_1459600	1.86074	conserved Plasmodium protein, unknown function
PF3D7_1142100	3.67928	conserved Plasmodium protein, unknown function
PF3D7_1365500	1.30222	glycine cleavage T protein, putative (GCVT)
PF3D7_1409400	1.02703	conserved Plasmodium membrane protein, unknown function
PF3D7_1011400	2.32567	proteasome subunit beta type-5
PF3D7_0407900	2.20816	AAA family ATPase, putative
PF3D7_1134000	1.44491	heat shock protein 70 (Hsp70-3)
PF3D7_1476500	4.1675	probable protein, unknown function
PF3D7_0418500	5.36007	Bet3 transport protein, putative (BET3p)
PF3D7_0105200	2.31653	conserved Plasmodium protein, unknown function
PF3D7_0911100	1.36977	conserved Plasmodium protein, unknown function
PF3D7_1120000	1.065	conserved Plasmodium protein, unknown function
PF3D7_0204800	3.17277	3'-5' exonuclease, putative
PF3D7_0522400	2.91051	conserved Plasmodium protein, unknown function
PF3D7_0729500	1.35863	mRNA (N6-adenosine)-methyltransferase, putative
PF3D7_1023200	2.18652	orotidine monophosphate decarboxylase (OMPDC)
PF3D7_1233600	2.25519	asparagine and aspartate rich protein 1 (AARP1)
PF3D7_1455500	1.29861	gamma-adaptin, putative
PF3D7_0804800	1.63677	peptidyl-prolyl cis-trans isomerase (CYP24)
PF3D7_1417800	1.97361	minchromosome maintenance (MCM) complex subunit (MCM2)
PF3D7_0906900	4.93527	tubulin-specific chaperone, putative
PF3D7_0305100	1.78976	conserved Plasmodium protein, unknown function
PF3D7_0812400	1.94964	karyopherin alpha (KARalpha)
PF3D7_1432400	1.889	leucine-rich repeat protein (LRR5)
PF3D7_1337300	2.91096	exoribonuclease, putative
PF3D7_1139800	2.49019	conserved Plasmodium protein, unknown function
PF3D7_1244800	2.30881	cytoplasmic translation machinery associated protein, putative
PF3D7_1018200	3.45342	serine/threonine protein phosphatase, putative
PF3D7_1426700	3.51101	phosphoenolpyruvate carboxylase, putative (PEPC)
PF3D7_0521500	1.08778	ribosomal large subunit pseudouridylate synthase, putative
PF3D7_1019300	2.21978	zinc finger protein, putative
PF3D7_1143400	1.44019	translation initiation factor eIF-1A, putative
PF3D7_0106300	2.66066	calcium-transporting ATPase (ATP6)
PF3D7_1106800	1.97106	protein kinase, putative
PF3D7_1439800	3.12023	vesicle-associated membrane protein, putative
PF3D7_1364100	5.75364	cysteine-rich surface protein (Pf92)
PF3D7_1325900	2.03355	conserved Plasmodium protein, unknown function
PF3D7_1428900	1.20691	conserved Plasmodium protein, unknown function
PF3D7_1333200	1.72058	ubiquitin-activating enzyme (UBA1)
PF3D7_1308200	1.66998	carbamoyl phosphate synthetase (cpsSII)
PF3D7_1305100	1.51968	conserved Plasmodium protein, unknown function
PF3D7_1225800	3.35731	ubiquitin-activating enzyme e1, putative (Uba1)
PF3D7_1410300	1.18159	conserved Plasmodium protein, unknown function
PF3D7_1368800	1.98389	DNA repair endonuclease, putative
PF3D7_0220300	1.23809	Plasmodium exported protein, unknown function
PF3D7_1014300	1.98035	conserved protein, unknown function
PF3D7_1470900	1.97538	20S proteasome beta 4 subunit, putative
PF3D7_1103800	1.98909	CCR4-NOT transcription complex subunit 1, putative (NOT1)
PF3D7_1342900	1.06669	transcription factor with AP2 domain(s) (ApiAP2)
PF3D7_0302000	2.87743	golgi organization and biogenesis factor, putative
PF3D7_1128900	4.15288	conserved Plasmodium protein, unknown function
PF3D7_1239500	1.89075	DNA gyrase subunit B (GyrB)
PF3D7_0920400	1.61498	conserved Plasmodium protein, unknown function
PF3D7_1462800	2.1623	glyceraldehyde-3-phosphate dehydrogenase (GAPDH)
PF3D7_0108300	1.47424	conserved Plasmodium protein, unknown function
PF3D7_0629800	2.0676	cullin-like protein, putative
PF3D7_0318900	2.48656	conserved protein, unknown function
PF3D7_1450900	1.08929	acetyl-CoA acetyltransferase, putative
PF3D7_1419100	1.20987	ATP-dependent RNA helicase, putative
PF3D7_1457600	1.63159	conserved Plasmodium protein, unknown function
PF3D7_1466100	1.4503	protein serine/threonine phosphatase
PF3D7_1109400	1.3513	U3/U14 snoRNA-associated small subunit rRNA processing protein, putative
PF3D7_1447300	1.33094	mitochondrial ribosomal protein S14 precursor, putative
PF3D7_1122700	2.10576	conserved Plasmodium protein, unknown function
PF3D7_1430300	1.98349	acid phosphatase, putative
PF3D7_1440800	2.14026	major facilitator superfamily, putative
PF3D7_0310300	2.01251	phosphoglycerate mutase, putative
PF3D7_1412300	4.48142	nuclear transport factor 2, putative
PF3D7_0823900	1.07622	dicarboxylate/tricarboxylate carrier (DTC)
PF3D7_1344700	1.60932	conserved Plasmodium protein, unknown function
PF3D7_1028200	1.3883	zinc finger, C3HC4 type, putative
PF3D7_0212100	2.52149	conserved Plasmodium protein, unknown function
PF3D7_1234300	1.85253	DNA polymerase epsilon subunit b, putative
PF3D7_1324100	1.08929	conserved Plasmodium membrane protein, unknown function
PF3D7_1037700	2.29609	enhancer of rudimentary homolog, putative (ERH)
PF3D7_1327500	1.66457	conserved Plasmodium protein, unknown function
PF3D7_0208600	3.21288	ribosome-recycling factor, putative (RRF)
PF3D7_1210600	1.7671	conserved Plasmodium protein, unknown function
PF3D7_1229100	1.00364	ABC transporter, (CT family) (MRP2)
PF3D7_1323600	2.0469	conserved Plasmodium protein, unknown function
PF3D7_1353300	1.84618	conserved Plasmodium protein, unknown function
PF3D7_0904900	3.23369	Cu2 -transporting ATPase, putative (CUP)
PF3D7_0629100	1.84299	nicotinate phosphoribosyltransferase, putative
PF3D7_0531000	3.28164	conserved Plasmodium protein, unknown function
PF3D7_1021200	3.3292	conserved Plasmodium protein, unknown function
PF3D7_0807800	1.073	proteasome subunit alpha type 5, putative
PF3D7_1106600	2.02493	DEAD/DEAH box helicase, putative
PF3D7_1142600	1.66227	60S ribosomal protein L35ae, putative
PF3D7_1413400	1.76828	40S ribosomal protein S9A, putative
PF3D7_1338200	2.18652	60S ribosomal protein L6-2, putative
PF3D7_0307500	2.92405	conserved Plasmodium protein, unknown function
PF3D7_0806500	3.5483	DnaJ protein, putative
PF3D7_1464500	2.6585	conserved Plasmodium membrane protein, unknown function
PF3D7_1035700	2.79308	duffy binding-like merozoite surface protein (DBLMSP)
PF3D7_0521000	1.92059	conserved Plasmodium protein, unknown function
PF3D7_0518100	1.53222	RAP protein, putative
PF3D7_1356300	2.63237	ubiquitin conjugating enzyme, putative
PF3D7_0924400	1.24058	conserved Plasmodium protein, unknown function
PF3D7_0936100	1.97652	early transcribed membrane protein
PF3D7_1203400	1.67849	transporter, putative
PF3D7_1331200	1.2839	conserved Plasmodium protein, unknown function
PF3D7_0626700	3.50035	conserved protein, unknown function
PF3D7_0417400	1.15455	conserved Plasmodium protein, unknown function
PF3D7_0613900	2.57361	myosin E, putative (PfmyoE)
PF3D7_1222900	1.92059	conserved Plasmodium protein, unknown function
PF3D7_0913300	1.39222	conserved Plasmodium protein, unknown function
PF3D7_1014900	2.3836	conserved Plasmodium protein, unknown function
PF3D7_1366500	2.8611	nucleoside diphosphate kinase (NDK)
PF3D7_1416100	2.17227	root hair defective 3 GTP-binding protein (RHD3) homolog, putative
PF3D7_1317800	2.88087	40S ribosomal protein S15/S19, putative
PF3D7_0110700	1.14276	chromatin assembly factor 1 protein WD40 domain, putative
PFC10_API0060	2.17739	molecular chaperone (Clp (C?))
PF3D7_1329100	1.5663	myosin C (MyoC)
PF3D7_1008000	1.66393	histone deacetylase, putative
PF3D7_0411800	1.44407	conserved Plasmodium protein, unknown function
PF3D7_1116800	1.71166	heat shock protein 101 (HSP101)
PF3D7_1139300	1.34096	transcription factor with AP2 domain(s) (ApiAP2)
PF3D7_1213800	1.10436	bifunctional aminoacyl-tRNA synthetase, putative
PF3D7_0910200	2.62048	conserved Plasmodium protein, unknown function
PF3D7_0313800	1.97652	conserved Plasmodium protein, unknown function
PF3D7_1004500	2.3619	conserved Plasmodium protein, unknown function
PF3D7_1472700	3.25222	DNA-directed RNA polymerase, alpha subunit, putative
PF3D7_1011300	1.92059	conserved Plasmodium membrane protein, unknown function
PF3D7_0216300	3.00097	conserved Plasmodium protein, unknown function
PF3D7_0604300	1.51789	conserved Plasmodium protein, unknown function
PF3D7_1251300	1.20281	thymidylate kinase (TMK)
PF3D7_1125600	1.43984	conserved Plasmodium protein, unknown function
PF3D7_1145100	1.24776	coatamer gamma subunit, putative
PF3D7_0415000	1.42336	arsenical pump-driving ATPase, putative
PF3D7_1123100	2.11146	calcium-dependent protein kinase 7 (CDPK7)
PF3D7_1437200	3.11889	ribonucleoside-diphosphate reductase, large subunit
PF3D7_1252400	1.24272	reticulocyte binding protein homologue 3, pseudogene (RH3)
PF3D7_0515700	2.1519	glideosome-associated protein 40, putative (GAP40)
PF3D7_1320700	2.22751	conserved Plasmodium protein, unknown function
PF3D7_0816400	1.32821	conserved Plasmodium protein, unknown function
PF3D7_0509100	1.67399	chromosome condensation protein, putative
PF3D7_0508500	2.04363	guanidine nucleotide exchange factor (RCC1)
PF3D7_1455400	5.39501	hemolysin, putative
PF3D7_1238800	1.32512	acyl-CoA synthetase, PfACS11 (ACS11)
PF3D7_0615000	1.10786	conserved Plasmodium protein, unknown function
PF3D7_0205500	1.97652	DNA-directed RNA polymerase II 16 kDa subunit, putative
PF3D7_0815500	4.55036	conserved Plasmodium protein, unknown function
PF3D7_1462100	1.95629	conserved Plasmodium protein, unknown function
PF3D7_0213400	2.34424	protein kinase 7 (PK7)
PF3D7_1361700	3.13563	cytochrome c oxidase subunit 2, putative
PF3D7_0423600	2.4433	conserved Plasmodium protein, unknown function
PF3D7_1311400	1.049	clathrin-adaptor medium chain, putative
PF3D7_1478600	4.53308	Plasmodium exported protein (hyp17), unknown function
PF3D7_1113300	1.853	UDP-galactose transporter, putative
PF3D7_0703700	2.40978	conserved Plasmodium protein, unknown function
PF3D7_0408300	2.12748	zinc finger, RAN binding protein, putative
PF3D7_0407800	3.17804	conserved Plasmodium protein, unknown function
PF3D7_1134300	1.76849	conserved Plasmodium protein, unknown function
PF3D7_0320300	3.02792	T-complex protein 1 epsilon subunit, putative
PF3D7_1006900	2.48656	PPPDE peptidase, putative
PF3D7_1404100	1.21465	cytochrome c, putative
PF3D7_0105300	2.20071	cyclase-associated protein, putative (C-CAP)
PF3D7_0911000	5.14978	phosphatidylinositol N-acetylglucosaminyltransferase, putative
PF3D7_1120100	1.40901	phosphoglycerate mutase, putative (PGM1)
PF3D7_0931800	2.41023	proteasome precursor, putative
PF3D7_0403900	3.03151	SET domain protein, putative (SET8)
PF3D7_0505900	1.3663	conserved Plasmodium protein, unknown function
PF3D7_0502600	2.52359	conserved Plasmodium protein, unknown function
PF3D7_1351700	3.69606	alveolin, putative (ALV6)
PF3D7_0721300	1.0215	DEAD/DEAH box ATP-dependent RNA helicase, putative
PF3D7_0909600	2.02493	conserved Plasmodium protein, unknown function
PF3D7_1470600	1.08217	RAP protein, putative
PF3D7_1318800	2.24765	secretory complex protein 63 (SEC63)
PF3D7_0804900	1.5082	GTPase activator, putative
PF3D7_1204300	2.52218	eukaryotic translation initiation factor 5A (EIF5A)
PF3D7_0305600	2.2163	AP endonuclease (DNA-[apurinic or apyrimidinic site] lyase), putative
PF3D7_0626800	1.90995	pyruvate kinase (PyrK)
PF3D7_1211500	1.32199	mitochondrial ribosomal protein S18 precursor, putative
PF3D7_1229800	4.29854	myosin D (MyoD)
PF3D7_1367700	1.14103	alanyl-tRNA synthetase,Alanine--tRNA ligase
PF3D7_1130200	1.68082	60S ribosomal protein P0
PF3D7_1018300	1.88703	conserved Plasmodium protein, unknown function
PF3D7_0934500	1.68322	vacuolar ATP synthase subunit e, putative
PF3D7_1111100	1.7904	replication factor C subunit 5, putative (RFC5)
PF3D7_1426600	1.43253	conserved Plasmodium protein, unknown function
PF3D7_1474000	2.62113	probable protein, unknown function
PF3D7_1453800	1.85437	glucose-6-phosphate dehydrogenase-6-phosphogluconolactonase (G6PDH)
PF3D7_0309900	1.21502	conserved Plasmodium protein, unknown function
PF3D7_0922700	2.29038	pre-mRNA splicing factor, putative
PF3D7_1434300	1.4613	Hsp70/Hsp90 organizing protein (HOP)
PF3D7_0512600	2.02707	Rab GTPase 1b (Rab1b)
PF3D7_1417500	1.30449	pseudouridine synthase, putative
PF3D7_1435300	1.23244	NAD(P)H-dependent glutamate synthase, putative
PF3D7_1419000	1.77054	conserved Plasmodium protein, unknown function
PF3D7_1457100	1.21646	conserved Plasmodium protein, unknown function
PF3D7_1250300	1.50987	Hbeta58/Vps26 protein homolog, putative
PF3D7_0513800	2.34712	Rab GTPase 1a (RAB1a)
PF3D7_0207100	3.26211	conserved Plasmodium protein, unknown function
PF3D7_1364600	2.53339	aldo-keto reductase, putative
PF3D7_1026000	1.84513	conserved Plasmodium protein, unknown function
PF3D7_0306800	1.92464	T-complex protein beta subunit, putative
PF3D7_1241800	1.54962	DEAD/DEAH box ATP-dependent RNA helicase, putative
PF3D7_0610100	2.90498	Pre-mRNA-splicing factor SLU7, putative (SLU7)
PF3D7_0529800	2.98319	conserved Plasmodium protein, unknown function
PF3D7_1247000.2	1.10786	DNA replication origin binding protein, putative
PF3D7_1431800	1.49231	apyrase, putative
PF3D7_1308300	2.12342	40S ribosomal protein S27, putative
PF3D7_1305000	2.36276	conserved Plasmodium protein, unknown function
PF3D7_0807900	1.33234	tyrosyl-tRNA synthetase, putative
PF3D7_0405400	1.86748	pre-mRNA-processing-splicing factor 8, putative (PRPF8)
PF3D7_1036000	2.64994	merozoite surface protein (MSP11)
PF3D7_0316800	2.68041	40S ribosomal protein S15A, putative
PF3D7_1368900	1.72453	conserved Plasmodium protein, unknown function
PF3D7_1410400	5.15643	rhoptry-associated protein 1 (RAP1)
PF3D7_1215400	2.73285	conserved Plasmodium protein, unknown function
PF3D7_0921700	2.29282	conserved Plasmodium protein, unknown function
PF3D7_1131100	1.22802	serpentine receptor, putative (SR1)
PF3D7_1321100	1.60291	conserved Plasmodium protein, unknown function
PF3D7_0826500	2.01454	ubiquitination-mediated degradation component, putative
PF3D7_1327400	2.49146	conserved Plasmodium protein, unknown function
PF3D7_1224500	3.58783	chromatin assembly protein (ASF1), putative
PF3D7_0713600	1.96301	mitochondrial ribosomal protein S5 precursor, putative
PF3D7_1322100	1.87954	SET domain protein, putative (SET2)
PF3D7_0202000	1.34289	knob-associated histidine-rich protein (KAHRP)
PF3D7_1126400	1.049	large ribosomal subunit processing factor, putative
PF3D7_0929400	3.61946	high molecular weight rhoptry protein 2 (RhopH2)
PF3D7_1148800	1.57784	Plasmodium exported protein (hyp11), unknown function
PF3D7_1318400	1.8463	chromosome segregation protein, putative
PF3D7_0406500	1.23536	conserved Plasmodium protein, unknown function
PF3D7_0602200	1.66709	MYND finger protein, putative
PF3D7_0802500	1.00364	inositol phosphatase, putative
PF3D7_0926400	2.0375	monocarboxylate transporter, putative
PF3D7_1124900	1.15868	60S ribosomal protein L35, putative
PF3D7_0803100	2.52024	conserved Plasmodium protein, unknown function
PF3D7_1122400	1.52555	conserved Plasmodium protein, unknown function
PF3D7_1007400	1.889	conserved Plasmodium protein, unknown function
PF3D7_0823800	3.86021	DnaJ protein, putative
PF3D7_0310400	3.55005	parasite-infected erythrocyte surface protein (PIESP1)
PF3D7_0520000	3.01012	40S ribosomal protein S9, putative
PF3D7_1302800	1.07666	40S ribosomal protein S7, putative
PF3D7_0807600	1.83587	conserved Plasmodium protein, unknown function
PF3D7_1335400	2.53934	reticulocyte binding protein 2 homologue a (RH2a)
PF3D7_1240600	1.18554	erythrocyte membrane protein 1, PfEMP1 (VAR)
PF3D7_0217500	2.41213	calcium dependent protein kinase 1 (CDPK1)
PF3D7_0918300	1.45365	eukaryotic translation initiation factor 3 subunit 5, putative
PF3D7_0510100	1.67297	conserved Plasmodium protein, unknown function
PF3D7_0731600	2.8437	acyl-coA synthetase, PfACS5 (ACS5)
PF3D7_0516600	2.88558	translation initiation factor IF-2,sporozoite surface antigen MB2 (MB2)
PF3D7_1442300	1.73484	tRNA binding protein, putative
PF3D7_0704300	2.2792	conserved Plasmodium membrane protein, unknown function
PF3D7_1328200	2.28956	conserved Plasmodium protein, unknown function
PF3D7_0710800	2.43677	conserved Plasmodium protein, unknown function
PF3D7_1353400	3.20966	Ran-binding protein, putative
PF3D7_0904800	2.4907	replication protein A1, small fragment
PF3D7_0707400	1.12553	AAA family ATPase, putative
PF3D7_1408100	1.88345	plasmepsin III,histo-aspartic protease (HAP)
PF3D7_0718100	2.10923	exported serine/threonine protein kinase (EST)
PF3D7_0112000	2.26595	TatD-like deoxyribonuclease, putative
PF3D7_0322000	1.63476	peptidyl-prolyl cis-trans isomerase (CYP19A)
PF3D7_0501200	1.62872	parasite-infected erythrocyte surface protein (PIESP2)
PF3D7_1474900	3.26927	trailer hitch homolog, putative (CITH)
PF3D7_1243700	2.98671	ubiquitin conjugating enzyme E2, putative
PF3D7_1338100	1.66761	proteasome regulatory subunit, putative
PF3D7_0603200	2.00621	mitochondrial chaperone BCS1, putative
PF3D7_0307600	1.41109	conserved Plasmodium protein, unknown function
PF3D7_0809600	1.2052	peptidase family C50, putative
PFC10_API0015	2.83759	RNA polymerase B (rpoB)
PF3D7_1137400	3.66934	UVB-resistance protein UVR8 homologue
PF3D7_1006200	2.92093	DNA/RNA-binding protein Alba 3 (ALBA3)
PF3D7_0518600	1.40728	WD-repeat protein, putative
PF3D7_0729100	2.78977	conserved Plasmodium protein, unknown function
PF3D7_0626400	3.81962	Sec14 domain containing protein
PF3D7_0810800	2.24022	dihydropteroate synthetase (DHPS)
PF3D7_1232200	1.94964	lipoamide dehydrogenase (mLipDH)
PF3D7_1011200.2	2.66932	conserved Plasmodium protein, unknown function
PF3D7_1366600	2.74075	signal recognition particle receptor alpha subunit (SRPR-alpha)
PF3D7_0516800	2.53689	transcription factor with AP2 domain(s) (ApiAP2)
PF3D7_0110400	1.39302	DNA-directed RNA polymerase 2, putative
PF3D7_0926700	1.98845	NAD synthase, putative
PF3D7_0904100	1.75988	adapter-related protein, putative
PF3D7_1201900	2.69369	conserved protein, unknown function
PF3D7_0607900	1.09772	conserved Plasmodium protein, unknown function
PF3D7_0411900	2.34717	DNA polymerase alpha
PF3D7_0422100	3.66064	transmembrane emp24 domain-containing protein, putative
PF3D7_1227500	1.37782	cyclin (CYC2)
PF3D7_1022000	1.09205	RNA binding protein, putative
PF3D7_1226900	1.3987	conserved Plasmodium protein, unknown function
PF3D7_1311500	3.11235	26S proteasome regulatory subunit 7, putative
PF3D7_1132900	3.24591	glycine cleavage H protein (GCVH)
PF3D7_1425700	3.83506	conserved Plasmodium protein, unknown function
PF3D7_1007000	1.935	conserved Plasmodium membrane protein, unknown function
PF3D7_1209300	1.83385	zinc finger transcription factor (KROX1)
PF3D7_1125500	2.43201	small nuclear ribonucleoprotein D1, putative (SNRPD1)
PF3D7_1251200	2.29686	coronin
PF3D7_1414400	5.00882	serine/threonine protein phosphatase (PP1)
PF3D7_0207700	3.50446	serine repeat antigen 4 (SERA4)
PF3D7_0617800	1.91562	histone H2A (H2A)
PF3D7_1347700	2.00154	ethanolamine-phosphate cytidylyltransferase, putative (ECT)
PF3D7_1325100	1.33029	phosphoribosylpyrophosphate synthetase
PF3D7_1320400	2.31724	type I signal peptidase (SPB)
PF3D7_0918900	2.34704	gamma-glutamylcysteine synthetase (gammaGCS)
PF3D7_0913800	2.76568	conserved Plasmodium protein, unknown function
PF3D7_1205200	1.68967	conserved Plasmodium protein, unknown function
PF3D7_1406600	1.77578	ATP-dependent Clp protease, putative (ClpC)
PF3D7_1102800	1.33537	early transcribed membrane protein 11.2 (ETRAMP11.2)
PF3D7_1023000	3.07834	conserved Plasmodium membrane protein, unknown function
PF3D7_0705300	1.49208	origin recognition complex subunit 2, putative (ORC2)
PF3D7_0509800	2.04087	phosphatidylinositol 4-kinase
PF3D7_1233000	3.48228	elongation factor G (EF-G)
PF3D7_0317300	2.367	conserved Plasmodium protein, unknown function
PF3D7_1238900	1.25578	protein kinase 2 (PK2)
PF3D7_0624000	2.27448	hexokinase (HK)
PF3D7_1322800	2.425	conserved Plasmodium protein, unknown function
PF3D7_1128100	3.60155	cochaperone prefoldin complex subunit, putative
PF3D7_1005900	2.1373	conserved Plasmodium protein, unknown function
PF3D7_1467500	2.37266	conserved Plasmodium protein, unknown function
PF3D7_0815200	2.84722	importin beta, putative
PF3D7_0423500	2.96672	glideosome associated protein with multiple membrane spans 2 (GAPM2)
PF3D7_0812220	1.06971	GTPase, putative
PF3D7_0309600	1.05049	60S acidic ribosomal protein P2, putative
PF3D7_1008500	2.02493	conserved Plasmodium membrane protein, unknown function
PF3D7_1226700	1.49391	conserved protein, unknown function
PF3D7_1134200	1.32168	conserved Plasmodium protein, unknown function
PF3D7_1405700	1.97652	conserved protein, unknown function
PF3D7_1408000	2.15907	plasmepsin II
PF3D7_1006800	1.21371	RNA binding protein, putative
PF3D7_1357400	2.04586	conserved Plasmodium protein, unknown function
PF3D7_1465900	1.51786	40S ribosomal protein S3, putative
PF3D7_0418700	1.00364	conserved Plasmodium protein, unknown function
PF3D7_1440000	1.01534	conserved Plasmodium protein, unknown function
PF3D7_1334800	2.79762	MSP7-like protein (MSRP2)
PF3D7_1147300	3.22685	conserved Plasmodium protein, unknown function
PF3D7_1107800	2.40631	transcription factor with AP2 domain(s) (ApiAP2)
PF3D7_1345700	2.85392	isocitrate dehydrogenase (NADP), mitochondrial precursor (IDH)
PF3D7_0504400	1.17554	ATP-dependent helicase, putative
PF3D7_1008400	2.45765	26S proteasome regulatory subunit 4, putative
PF3D7_1235300	2.82323	CCR4-NOT transcription complex subunit 4, putative (NOT4)
PF3D7_0416900	3.76823	conserved Plasmodium protein, unknown function
PF3D7_0305700	1.98527	ubiquitin conjugating enzyme E2, putative
PF3D7_0916200	1.32481	conserved Plasmodium protein, unknown function
PF3D7_1211400	1.42732	heat shock protein DNAJ homologue Pfj4 (PfJ4)
PF3D7_1104400	3.16676	conserved protein, unknown function
PF3D7_1129500	1.40974	A/G-specific adenine glycosylase, putative
PF3D7_0706100	2.21632	conserved Plasmodium protein, unknown function
PF3D7_0903700	2.08303	alpha tubulin 1
PF3D7_1250000	1.24915	rRNA processing protein, putative
PF3D7_1422500	2.3948	ubiquitin ligase, putative (HRD1)
PF3D7_1419700	1.04971	conserved Plasmodium protein, unknown function
PF3D7_1457000	1.92195	signal peptide peptidase (SPP)
PF3D7_0932600	3.13214	mitochondrial ribosomal protein S6 precursor, putative
PF3D7_1118300	1.20947	insulinase, putative
PF3D7_0814000	1.17243	60S ribosomal protein L13-2, putative
PF3D7_1333000	1.81606	20 kDa chaperonin (CPN20)
PF3D7_0703200	2.29763	conserved Plasmodium protein, unknown function
PF3D7_1420200	1.72151	tetratricopeptide repeat family protein, putative
PF3D7_1308400	1.75206	conserved Plasmodium protein, unknown function
PF3D7_1128000.2	1.67951	conserved Plasmodium protein, unknown function
PF3D7_1404500	1.33731	U3 small nucleolar ribonucleoprotein, U3 snoRNP, putative
PF3D7_1037500	2.84047	dynamin-like protein (DYN2)
PF3D7_0208400	1.68996	conserved Plasmodium protein, unknown function
PF3D7_1131800	1.63777	oxysterol-binding protein-related protein 2
PF3D7_1327300	1.72419	conserved Plasmodium protein, unknown function
PF3D7_1415600	1.68615	conserved Plasmodium protein, unknown function
PF3D7_0524000	1.916	karyopherin beta (KASbeta)
PF3D7_0726300	2.53971	mismatch repair protein pms1 homologue, putative
PF3D7_1416900	2.18499	prefoldin subunit 2, putative
PF3D7_1317000	1.58025	U4/U6.U5 tri-snRNP-associated protein 2, putative (USP39)
PF3D7_0717600	2.43807	conserved Plasmodium protein, unknown function
PF3D7_0530000	3.26242	conserved Plasmodium protein, unknown function
PF3D7_0406200	4.47803	sexual stage-specific protein precursor (Pfs16)
PF3D7_0207000	2.22991	merozoite surface protein 4 (MSP4)
PF3D7_1355900	3.06445	conserved protein, unknown function
PF3D7_0802200	3.70862	1-cys peroxiredoxin (1-cyspxn)
PF3D7_0714000	3.00294	histone H2B variant, putative (H2Bv)
PF3D7_1230400	1.74735	ATP-dependent protease subunit ClpQ (ClpQ)
PF3D7_0401600.2	1.94409	rifin
PF3D7_1132200	1.22916	TCP-1/cpn60 chaperonin family, putative
PF3D7_1412100	2.65777	conserved Plasmodium protein, unknown function
PF3D7_1475400	2.21422	cysteine repeat modular protein 4 (CRMP4)
PF3D7_0714400	2.12174	calmodulin, putative
PF3D7_0520300	2.3619	U6 snRNA-associated sm-like protein lsm2, putative (LSM2)
PF3D7_1025300	1.4761	conserved Plasmodium protein, unknown function
PF3D7_1248700	2.0807	conserved Plasmodium protein, unknown function
PF3D7_1332200	2.18012	conserved Plasmodium protein, unknown function
PF3D7_0807100	2.91907	RNA helicase, putative
PF3D7_0212300	2.52844	peptide chain release factor subunit 1, putative
PF3D7_0918000	4.45159	glideosome-associated protein 50,secreted acid phosphatase (GAP50)
PF3D7_1253000	3.89515	gametocyte erythrocyte cytosolic protein (GECO)
PF3D7_1111400	1.94964	conserved Plasmodium protein, unknown function
PF3D7_1449900	2.48626	conserved Plasmodium protein, unknown function
PF3D7_0516700	1.97012	ubiquitin carboxyl-terminal hydrolase 2, putative
PF3D7_1222700	6.5103	glideosome-associated protein 45 (GAP45)
PF3D7_0303700	2.13933	dihydrolipoamide acyltransferase, putative
PF3D7_1328300	2.58344	conserved Plasmodium protein, unknown function
PF3D7_1012900	1.75586	conserved Plasmodium protein, unknown function
PF3D7_0102300	2.53715	Plasmodium exported protein, unknown function
PF3D7_1245800	2.52586	clathrin coat assembly protein AP180, putative
PF3D7_0302600	2.31837	ABC transporter, (TAP family), putative
PF3D7_0629700	2.18688	SET domain protein, putative (SET1)
PF3D7_1369400	1.31586	conserved Plasmodium protein, unknown function
PF3D7_0711500	2.23565	regulator of chromosome condensation, putative
PF3D7_1423700	1.56563	conserved Plasmodium protein, unknown function
PF3D7_1027300	1.2674	peroxiredoxin (nPrx)
PF3D7_0800200	2.75134	erythrocyte membrane protein 1, PfEMP1 (VAR)
PF3D7_0307700	2.76184	conserved Plasmodium protein, unknown function
PF3D7_1362700	1.97043	conserved Plasmodium protein, unknown function
PF3D7_1439300	1.25964	conserved Plasmodium protein, unknown function
PF3D7_1446900	2.15377	glutaminyl-peptide cyclotransferase, putative
PF3D7_0106800	1.49016	Rab GTPase 5c (RAB5c)
PF3D7_1035100	2.3836	probable protein, unknown function
PF3D7_1356100	2.32669	conserved Plasmodium protein, unknown function
PF3D7_0924600	2.62516	conserved Plasmodium protein, unknown function
PF3D7_1206300	1.86886	conserved Plasmodium protein, unknown function
PF3D7_1407100	1.68087	fibrillarin, putative (NOP1)
PF3D7_1334100	4.59225	conserved Plasmodium protein, unknown function
PF3D7_0702200	1.40946	lysophospholipase, putative
PF3D7_1003600	2.82826	membrane skeletal protein IMC1-related (ALV5)
PF3D7_1205300	2.08449	conserved Plasmodium protein, unknown function
PF3D7_0927800	1.00862	cytochrome c oxidase subunit, putative
PF3D7_0104300	1.01595	ubiquitin carboxyl-terminal hydrolase, putative
PF3D7_1454400	1.94552	aminopeptidase P (APP)
PF3D7_1202800	2.94197	conserved Plasmodium protein, unknown function
PF3D7_1448500	2.01703	chloroquine resistance marker protein (CRMP)
PF3D7_0615800	2.64172	conserved Plasmodium protein, unknown function
PF3D7_0110500	2.31205	bromodomain protein, putative
PF3D7_0904000	2.66176	GTPase activator, putative
PF3D7_0218200	1.4183	conserved Plasmodium protein, unknown function
PF3D7_1142300	2.05812	conserved Plasmodium membrane protein, unknown function
PF3D7_1227600	2.58801	cyclin related protein, putative
PF3D7_1115400	3.74453	cysteine proteinase falcipain 3
PF3D7_1360700	2.1463	SUMO ligase, putative
PF3D7_1138500	1.84567	protein phosphatase 2c
PF3D7_0320800	2.13998	ATP-dependent RNA helicase, putative (DOZI)
PF3D7_0520700	1.92059	conserved Plasmodium protein, unknown function
PF3D7_1311200	3.11195	conserved Plasmodium protein, unknown function
PF3D7_1338900	1.92826	serine/threonine protein kinase, putative
PF3D7_1468400	1.38121	zinc finger protein, putative (D13)
PF3D7_0411000	3.44259	conserved Plasmodium protein, unknown function
PF3D7_0933600	2.18773	organelle processing peptidase, putative
PF3D7_1209400	2.74926	conserved Plasmodium protein, unknown function
PF3D7_1125400	2.07757	mitochondrial inner membrane translocase subunit tim44, putative
PF3D7_1414500	3.02281	atypical protein kinase, ABC-1 family, putative (ABCk2)
PF3D7_1251500	4.17947	DEAD/DEAH box ATP-dependent RNA helicase, putative
PF3D7_0822600	2.32787	protein transport protein Sec23 (SEC23)
PF3D7_1437000	1.43705	N-acetyltransferase, putative
PF3D7_1314700	2.56556	conserved Plasmodium protein, unknown function
PF3D7_0529000	1.57734	conserved Plasmodium protein, unknown function
PF3D7_0930800	1.60973	conserved Plasmodium membrane protein, unknown function
PF3D7_0630300	1.68047	DNA polymerase epsilon, catalytic subunit a, putative
PF3D7_0201600	1.889	Plasmodium exported protein (PHISTb), unknown function
PF3D7_1321900	1.049	conserved Plasmodium protein, unknown function
PF3D7_0528200	1.99334	eukaryotic translation initiation factor 3, subunit 6, putative
PF3D7_0705000	1.6216	methyltransferase, putative
PF3D7_1246900	2.51026	RAC-beta serine/threonine protein kinase (PKB)
PF3D7_0509900	1.08818	conserved Plasmodium protein, unknown function
PF3D7_0317200	2.9276	cdc2-related protein kinase 4 (CRK4)
PF3D7_0221200	3.18632	Plasmodium exported protein (hyp15), unknown function
PF3D7_0530100	1.52631	SNARE protein, putative (SYN6)
PF3D7_1128200	3.45357	multiprotein bridging factor type 1, putative
PF3D7_1218500	1.3839	conserved Plasmodium protein, unknown function
PF3D7_1462300	2.22508	conserved Plasmodium protein, unknown function
PF3D7_0310600.2	2.16752	SAC3/GNAP family-related protein, putative
PF3D7_1148000	1.32977	serine/threonine protein kinase, putative
PF3D7_0922500	1.47689	phosphoglycerate kinase (PGK)
PF3D7_1427500	1.12819	DNA mismatch repair protein Msh2p, putative
PF3D7_0107800	1.50278	DNA repair exonuclease Mre11, putative
PF3D7_1149200	1.26833	ring-infected erythrocyte surface antigen
PF3D7_1354200	2.05071	inositol-polyphosphate 5-phosphatase, putative
PF3D7_1405400	3.54571	DNA mismatch repair protein, putative
PF3D7_1340900	1.79483	sodium-dependent phosphate transporter (PiT)
PF3D7_1358000	1.75077	patatin-like phospholipase, putative
PF3D7_0415900	1.31474	60S ribosomal protein L15, putative
PF3D7_1357500	1.47835	DNA helicase, putative
PF3D7_1440300	1.27433	delta-aminolevulinic acid dehydratase (ALAD)
PF3D7_1001600	4.19949	alpha/beta hydrolase, putative
PF3D7_1123800	2.28695	conserved Plasmodium protein, unknown function
PF3D7_0828700	2.13256	conserved Plasmodium protein, unknown function
PF3D7_1147200	2.31031	tubulin-tyrosine ligase, putative
PF3D7_1314900	1.30184	TFIIH basal transcription factor subunit
PF3D7_1410600	3.28031	eukaryotic translation initiation factor 2 gamma subunit, putative
PF3D7_1140200	2.20843	conserved Plasmodium protein, unknown function
PF3D7_0825500	1.0321	conserved protein, unknown function
PF3D7_1368700	1.62117	mitochondrial carrier protein, putative
PF3D7_0826700	3.25377	receptor for activated c kinase (RACK)
PF3D7_1345600	4.78254	conserved Plasmodium protein, unknown function
PF3D7_0818200	1.07581	14-3-3 protein, putative
PF3D7_0416800	3.99548	small GTP-binding protein sar1 (SAR1)
PF3D7_1211700	2.93683	minchromosome maintenance (MCM) complex subunit, putative (MCM5)
PF3D7_1012000	1.27226	ubiquitin-protein ligase e3, putative
PF3D7_0318200	1.93243	DNA-directed RNA polymerase II, putative
PF3D7_1229600	4.10594	conserved Plasmodium protein, unknown function
PF3D7_0606500	1.41185	polypyrimidine tract binding protein, putative
PF3D7_0934700	1.24525	UBX domain, putative
PF3D7_0706000	2.48857	conserved Plasmodium protein, unknown function
PF3D7_1105100	3.80416	histone H2B (H2B)
PF3D7_1019900	1.18862	autophagy-related protein 8, putative (ATG8)
PF3D7_1474800	2.33221	proteosome subunit alpha type 1, putative
PF3D7_0602400	2.18262	elongation factor G (EF-G)
PF3D7_1127100	2.54667	deoxyuridine 5'-triphosphate nucleotidohydrolase (dUTPase)
PF3D7_0719500	1.21773	conserved membrane protein, unknown function
PF3D7_1364400	2.41506	conserved Plasmodium protein, unknown function
PF3D7_0413600	1.62418	26S proteasome AAA-ATPase subunit RPT3, putative
PF3D7_1118200	1.14943	heat shock protein 90, putative
PF3D7_1468200	4.63772	conserved protein, unknown function
PF3D7_0806200	1.049	conserved Plasmodium membrane protein, unknown function
PF3D7_1112100	2.07232	conserved Plasmodium protein, unknown function
PF3D7_1463200	1.01534	replication factor C3 (RFC3)
PF3D7_1036800	2.26432	acetyl-CoA transporter, putative
PF3D7_0316000	1.7499	conserved Plasmodium protein, unknown function
PF3D7_1223800	2.82223	mitochondrial carrier protein, putative
PF3D7_0519400	2.50727	40S ribosomal protein S24, putative
PF3D7_0605500	1.42621	cyclin dependent kinase binding protein, putative
PF3D7_0713800	2.64276	conserved Plasmodium protein, unknown function
PF3D7_0921400	1.81606	Fe-S-cluster redox enzyme, putative (NifU)
PF3D7_0416100	2.426	glutamyl-tRNA(Gln) amidotransferase subunit A, putative
PF3D7_1002800	1.94964	DnaJ protein, putative
PF3D7_0709300	2.19052	Cg2 protein
PF3D7_1007600	2.33791	conserved Plasmodium protein, unknown function
PF3D7_1317100	3.14893	minchromosome maintenance (MCM) complex subunit (MCM4)
PF3D7_0323000	2.18843	conserved Plasmodium protein, unknown function
PF3D7_1324500	1.57169	DEAD box helicase, putative
PF3D7_0820700	3.10625	2-oxoglutarate dehydrogenase E1 component
PF3D7_1022500	2.54469	citrate synthase, mitochondrial precursor, putative
PF3D7_0711400	2.85402	sin3 associated polypeptide p18-like protein
PF3D7_0720600	2.56102	conserved Plasmodium protein, unknown function
PF3D7_0112200	1.13703	multidrug resistance-associated protein 1 (MRP1)
PF3D7_0608100	2.27652	conserved Plasmodium protein, unknown function
PF3D7_0319200	3.38159	endonuclease/exonuclease/phosphatase family protein, putative
PF3D7_1357700	1.00364	U3 snoRNA-associated small subunit rRNA processing protein, putative
PF3D7_1451200	2.44356	conserved Plasmodium protein, unknown function
PF3D7_1364300	2.10533	pre-mRNA-splicing factor ATP-dependent RNA helicase PRP16, putative (PRP16)
PF3D7_1402500	1.73519	40S ribosomal protein S31/UBI, putative
PF3D7_0520200	4.17486	conserved Plasmodium protein, unknown function
PF3D7_1248600	1.14236	conserved Plasmodium protein, unknown function
PF3D7_0723800	1.56556	conserved Plasmodium protein, unknown function
PF3D7_0817300	1.04862	asparagine-rich antigen
PF3D7_1031600	2.194	conserved Plasmodium protein, unknown function (GEXP15)
PF3D7_1303400	2.14064	conserved Plasmodium protein, unknown function
PF3D7_1002100	4.11697	PF70 protein (PF70)
PF3D7_0209100	1.72453	phospholipase A2, putative
PF3D7_0704500	1.32503	serine/threonine protein kinase, putative
PF3D7_0527300	2.12342	methionine aminopeptidase 1a, putative (MetAP1a)
PF3D7_1455300	2.3364	conserved Plasmodium protein, unknown function
PF3D7_1458200	2.19358	conserved Plasmodium protein, unknown function
PF3D7_0623700	2.82289	ATP dependent DEAD-box helicase, putative
PF3D7_0612600	2.31762	PP-loop family protein, putative
PF3D7_1316500	1.53519	conserved Plasmodium protein, unknown function
PF3D7_0621300	2.41023	mRNA binding Pumilio-homology domain protein, putative
PF3D7_1227700	2.53211	conserved Plasmodium protein, unknown function
PF3D7_1219600	2.28128	aminophospholipid-transporting P-ATPase (ATPase2)
PF3D7_0910100	1.37933	Ran-binding protein, putative
PF3D7_0313500	1.42961	GTP-binding protein EngA, putative
PF3D7_1020900	4.79725	ADP-ribosylation factor (ARF1)
PF3D7_0808100	1.51388	conserved Plasmodium protein, unknown function
PF3D7_1129300	1.81603	conserved Plasmodium protein, unknown function
PF3D7_1338700	1.50726	conserved Plasmodium protein, unknown function
PF3D7_0809400	1.68411	conserved Plasmodium protein, unknown function
PF3D7_1469400	2.48501	nucleoside transporter, putative
PF3D7_1307700	1.80801	conserved Plasmodium protein, unknown function
PF3D7_1439200	2.14026	conserved Plasmodium protein, unknown function
PF3D7_0407300	2.36298	transcription factor, putative
PF3D7_1310900	2.00154	mitochondrial ribosomal protein S15 precursor, putative
PF3D7_1473600	2.51142	conserved Plasmodium protein, unknown function
PF3D7_1426200	1.37687	arginine methyltransferase 1 (PRMT1)
PF3D7_1247400	4.80836	FK506-binding protein (FKBP)-type peptidyl-prolyl isomerase (FKBP35)
PF3D7_1140400	2.02165	conserved Plasmodium protein, unknown function
PF3D7_0529100	1.22962	conserved Plasmodium protein, unknown function
PF3D7_1009600	1.93442	protein phosphatase, putative
PF3D7_0301400	2.47513	Plasmodium exported protein, unknown function
PF3D7_1246600	2.13094	conserved Plasmodium protein, unknown function
PF3D7_1407800	1.37443	plasmepsin IV (PM4)
PF3D7_1406400	1.889	PPR repeat protein (PPR)
PF3D7_0927900	1.61061	phosphatidylserine decarboxylase (PSD)
PF3D7_1349500	1.64372	conserved Plasmodium protein, unknown function
PF3D7_1350500	2.35704	conserved Plasmodium protein, unknown function
PF3D7_0104200	1.6484	conserved Plasmodium protein, unknown function
PF3D7_1409800	1.41102	RNA binding protein Bruno, putative (HoBo)
PF3D7_0220500	2.29409	Plasmodium exported protein (hyp2), unknown function
PF3D7_0532400	1.73377	Plasmodium exported protein (PHISTb), unknown function
PF3D7_1117900	3.47784	conserved Plasmodium protein, unknown function
PF3D7_0926500	2.15061	conserved Plasmodium protein, unknown function
PF3D7_0720200	1.89768	conserved Plasmodium protein, unknown function
PF3D7_1337900	1.46762	conserved Plasmodium protein, unknown function
PF3D7_0904700	2.76311	bacterial histone-like protein (HU)
PF3D7_0614500	1.673	60S ribosomal protein L19, putative
PF3D7_0932800	1.62045	conserved Plasmodium protein, unknown function
PF3D7_1434600	1.15531	methionine aminopeptidase 2 (MetAP2)
PF3D7_0815000	1.14236	unspecified product (Sel3)
PF3D7_1138400	2.16668	guanylyl cyclase (GCalpha)
PF3D7_1343800	2.62806	conserved Plasmodium protein, unknown function
PF3D7_1135600	3.03789	conserved Plasmodium protein, unknown function
PF3D7_0925400	1.85432	protein phosphatase-beta
PF3D7_1016900	4.99054	early transcribed membrane protein 10.3 (ETRAMP10.3)
PF3D7_1359300	2.11193	mitotic control protein dis3 homologue, putative (RRP44)
PF3D7_0507800	2.44989	conserved Plasmodium protein, unknown function
PF3D7_1414600	1.94964	RNA guanylyltransferase (Pgt1)
PF3D7_1125300	1.02703	DNA-dependent RNA polymerase
PF3D7_0409200	4.56663	40S ribosomal processing protein, putative
PF3D7_1035900	2.20403	probable protein, unknown function
PF3D7_1365700	2.97546	conserved Plasmodium membrane protein, unknown function
PF3D7_1028800	3.05866	conserved Plasmodium protein, unknown function
PF3D7_1225600	1.50103	conserved Plasmodium protein, unknown function
PF3D7_0402200	3.48502	surface-associated interspersed gene 4.1, pseudogene (SURFIN4.1) (SURF4.1)
PF3D7_0505400	3.49475	conserved Plasmodium protein, unknown function
PF3D7_0906700	1.35495	leucine-rich repeat protein (LRR9)
PF3D7_1234500	2.4484	conserved Plasmodium protein, unknown function
PF3D7_0624200	1.80683	conserved Plasmodium protein, unknown function
PF3D7_0303000	3.81427	N-ethylmaleimide sensitive fusion protein, putative
PF3D7_0317500	2.0556	kinesin-like protein, putative
PF3D7_1015100	3.0758	conserved protein, unknown function
PF3D7_0205600	1.80047	conserved Plasmodium protein, unknown function
PF3D7_0833500	1.99617	erythrocyte membrane protein 1, PfEMP1 (VAR)
PF3D7_0206000	1.04646	DNA repair endonuclease, putative
PF3D7_1108400	2.56676	casein kinase 2, alpha subunit (CK2alpha)
PF3D7_1113800	1.02936	conserved Plasmodium membrane protein, unknown function
PF3D7_1135900	1.79906	3-oxo-5-alpha-steroid 4-dehydrogenase, putative
PF3D7_0803800	1.07921	20S proteasome beta subunit
PF3D7_1354500	1.79462	adenylosuccinate synthetase (adsS)
PF3D7_1333800	1.54386	conserved Plasmodium protein, unknown function
PF3D7_0507700	2.43919	nuclear protein localization protein 4, putative (NPL4)
PF3D7_1415000	4.05383	uracil-DNA glycosylase, putative
PF3D7_1431500	2.33978	mitogen-activated protein kinase 1 (MAP1)
PF3D7_0311100	1.56847	pre-mRNA splicing factor, putative
PF3D7_1223700	1.60157	integral membrane protein, putative
PF3D7_1365900	2.61108	60S ribosomal protein L40/UBI, putative
PF3D7_1136800	1.02703	DnaJ protein, putative
PF3D7_0810300	4.68393	protein phosphatase, putative
PF3D7_0721400	2.39827	P36-like protein homologue, putative
PF3D7_1110200	1.78745	pre-mRNA-processing factor 6, putative (PRPF6)
PF3D7_0613700	2.1893	syntaxin binding protein, putative
PF3D7_1030500	4.60069	26S proteasome regulatory subunit, putative
PF3D7_1452900	2.65991	conserved Plasmodium protein, unknown function
PF3D7_1211600	1.10925	lysine-specific histone demethylase 1, putative (LSD1)
PF3D7_0907900	2.50025	peptide deformylase (PDF)
PF3D7_0606600	1.67529	conserved Plasmodium protein, unknown function
PF3D7_1229700	2.25246	conserved Plasmodium protein, unknown function
PF3D7_1104200	1.91681	chromatin remodeling protein (SNF2L)
PF3D7_0323100	1.30488	conserved Plasmodium protein, unknown function
PF3D7_1212000	2.17175	glutathione peroxidase (Trx-G1)
PF3D7_0406000	1.65654	conserved Plasmodium protein, unknown function
PF3D7_0607000	1.14959	translation initiation factor IF-2, putative
PF3D7_1013500	2.15373	phosphoinositide-specific phospholipase C (PI-PLC)
PF3D7_1244600	2.31076	ADP-ribosylation factor GTPase-activating protein, putative
PF3D7_1105000	2.24895	histone H4 (H4)
PF3D7_0207600	4.9145	serine repeat antigen 5 (SERA5)
PF3D7_0107000	2.24212	centrin-1 (CEN1)
PF3D7_1127000	3.96243	protein phosphatase, putative
PF3D7_0719400	2.52783	conserved Plasmodium protein, unknown function
PF3D7_1450500	2.63128	conserved Plasmodium protein, unknown function
PF3D7_0910800	1.38384	nucleotide binding protein, putative
PF3D7_1457200	2.71651	thioredoxin 1 (TRX1)
PF3D7_1435400	2.0469	conserved protein, unknown function
PF3D7_0106500	2.2758	conserved Plasmodium protein, unknown function
PF3D7_1119400	3.20556	ubiquitin-protein ligase, putative
PF3D7_0902700	1.25776	Plasmodium exported protein (PHISTb), unknown function, pseudogene
PF3D7_1364500	2.1253	exosome complex exonuclease, putative
PF3D7_0814200	3.12631	DNA/RNA-binding protein Alba 1 (ALBA1)
PF3D7_1468100	1.12336	conserved Plasmodium protein, unknown function
PF3D7_1404900	3.21582	conserved Plasmodium protein, unknown function
PF3D7_1333600	1.01345	U3 snoRNA-associated small subunit rRNA processing associated protein, putative
PF3D7_1351000	1.79986	phosphatidylinositol transfer protein, putative
PF3D7_1335700	3.63037	conserved Plasmodium protein, unknown function
PF3D7_0807300	1.42152	Rab GTPase 18 (RAB18)
PF3D7_0308600	1.72445	pre-mRNA-processing factor 19, putative (PRPF19)
PF3D7_1449100	1.70761	conserved Plasmodium protein, unknown function
PF3D7_0212500	1.74932	conserved Plasmodium protein, unknown function
PF3D7_1463300	1.18048	DNA polymerase alpha subunit, putative
PF3D7_0730500	1.30023	conserved Plasmodium protein, unknown function
PF3D7_1036900	1.96597	conserved Plasmodium protein, unknown function
PF3D7_0913900	2.88329	arginyl-tRNA synthetase, putative
PF3D7_0316100	2.26274	mitochondrial ribosomal protein L27 precursor, putative
PF3D7_0208200	1.67026	RNA binding protein, putative
PF3D7_1216900	1.13457	DNA-binding chaperone, putative
PF3D7_0103100	3.50131	conserved Plasmodium protein, unknown function
PF3D7_0416000	1.049	RNA binding protein, putative
PF3D7_1117000	4.52372	conserved Plasmodium membrane protein, unknown function
PF3D7_1126300	1.43435	DnaJ protein, putative
PF3D7_1317200	2.23709	transcription factor with AP2 domain(s) (ApiAP2)
PF3D7_0628100	3.44501	HECT-domain (ubiquitin-transferase), putative
PF3D7_0629500	2.77064	amino acid transporter, putative
PF3D7_1369600	1.75554	conserved Plasmodium protein, unknown function
PF3D7_0111900	1.97652	conserved Plasmodium protein, unknown function
PF3D7_0531400	2.01167	conserved Plasmodium protein, unknown function
PF3D7_0208100.2	2.27306	conserved Plasmodium protein, unknown function
PF3D7_1114100.2	2.02493	rhomboid protease ROM1
PF3D7_1355100	1.89728	minchromosome maintenance (MCM) complex subunit (MCM6)
PF3D7_1249900	1.14719	apicoplast dimethyladenosine synthase, putative
PF3D7_1322200	1.98489	conserved Plasmodium protein, unknown function
PF3D7_1451100	1.01949	elongation factor 2
PF3D7_1145200	3.18463	serine/threonine protein kinase, putative
PF3D7_0821400	3.41895	conserved Plasmodium protein, unknown function
PF3D7_1346400	3.17347	conserved Plasmodium protein, unknown function
PF3D7_1422700	1.04975	conserved Plasmodium protein, unknown function
PF3D7_1475600	1.7531	bromodomain protein, putative
PF3D7_1241200	1.36692	conserved Plasmodium protein, unknown function
PF3D7_0604900	1.97304	conserved Plasmodium protein, unknown function
PF3D7_0507300	2.60193	conserved Plasmodium protein, unknown function
PF3D7_0419400	2.97804	conserved Plasmodium protein, unknown function
PF3D7_1236000	4.4974	conserved Plasmodium protein, unknown function
PF3D7_0723900	2.08948	conserved Plasmodium protein, unknown function
PF3D7_1414300	3.23348	60S ribosomal protein L10, putative
PF3D7_1208200	1.08265	cysteine repeat modular protein 3 (CRMP3)
PF3D7_1305300	2.79768	conserved Plasmodium protein, unknown function
PF3D7_0618500	1.15924	malate dehydrogenase (MDH)
PF3D7_1344800	1.45677	aspartate carbamoyltransferase (atcasE)
PF3D7_0919400	2.86085	protein disulfide isomerase (PDI9)
PF3D7_1319400	2.73534	conserved Plasmodium protein, unknown function
PF3D7_1023900	1.63274	chromodomain-helicase-DNA-binding protein 1 homolog, putative (CHD1)
PF3D7_0204700	2.40113	hexose transporter (HT)
PF3D7_0819800	2.29724	conserved Plasmodium protein, unknown function
PF3D7_1221000	2.41321	histone-lysine N-methyltransferase, H3 lysine-4 specific
PF3D7_0303100	3.90876	conserved Plasmodium protein, unknown function
PF3D7_1458300	4.10763	conserved Plasmodium protein, unknown function
PF3D7_0920900	1.16967	U4/U6 snRNA-associated-splicing factor, putative (PRP24)
PF3D7_1432500	1.02703	conserved protein, unknown function
PF3D7_0623600	1.18028	transcription or splicing factor-like protein, putative
PF3D7_1239200	2.09482	transcription factor with AP2 domain(s) (ApiAP2)
PF3D7_0612100	1.62542	eukaryotic translation initiation factor 3 subunit L, putative
PF3D7_0614400	2.32744	conserved Plasmodium protein, unknown function
PF3D7_0611100	2.63326	succinate dehydrogenase subunit 3, putative (SDH3)
PF3D7_0921000.2	1.68811	ubiquitin conjugating enzyme, putative
PF3D7_1219100	2.45763	clathrin heavy chain, putative
PF3D7_1426000	1.91688	60S ribosomal protein L21e, putative
PF3D7_1027100	1.00516	small subunit rRNA processing stabilizing factor, putative
PF3D7_1109900	1.41808	apicoplast ribosomal protein L36e precursor, putative
PF3D7_1032100	2.10086	mRNA-decapping enzyme subunit 1, putative (DCP1)
PF3D7_0512000	1.08939	prefoldin subunit, putative
PF3D7_0307900	1.44204	conserved Plasmodium protein, unknown function
PF3D7_1432900	1.35528	SF-assemblin, putative
PF3D7_1307600	3.45853	DNA-directed RNA polymerase alpha chain, putative
PF3D7_0320900	1.51684	histone H2A variant, putative (H2A.Z)
PF3D7_1356900	2.0676	protein kinase 5 (PK5)
PF3D7_0301500	2.4277	Plasmodium exported protein, unknown function
PF3D7_0104100	1.42437	conserved Plasmodium membrane protein, unknown function
PF3D7_1312100	1.71174	conserved Plasmodium protein, unknown function
PF3D7_0912400	1.2905	conserved Plasmodium protein, unknown function
PF3D7_1350400	1.35323	ubiquitin-activating enzyme e1, putative
PF3D7_1309800	3.67372	conserved Plasmodium protein, unknown function
PF3D7_1121300	1.09513	protein kinase (TKL2)
PF3D7_0210900	1.92067	conserved Plasmodium protein, unknown function
PF3D7_0804300	2.54212	conserved Plasmodium protein, unknown function
PF3D7_0720100	1.2764	small subunit rRNA processing protein, putative
PF3D7_0727800	2.32183	cation transporting ATPase, putative
PF3D7_1452000	2.53874	rhoptry neck protein 2 (RON2)
PF3D7_0218000	2.5361	replication factor C, subunit 2, putative
PF3D7_0904600	3.19162	ubiquitin specific protease, putative
PF3D7_0929200	2.11655	RNA binding protein, putative
PF3D7_1326800	2.18652	syntaxin, Qa-SNARE family (SYN18)
PF3D7_1138700	2.47549	conserved Plasmodium protein, unknown function
PF3D7_1144000	2.44432	40S ribosomal protein S21e, putative
PF3D7_0315200	1.92049	circumsporozoite- and TRAP-related protein (CTRP)
PF3D7_1027800	1.66102	60S ribosomal protein L3, putative
PF3D7_1124300	2.11998	conserved Plasmodium protein, unknown function
PF3D7_1331700	2.4644	glutaminyl-tRNA synthetase, putative
PF3D7_0610400	3.47232	histone H3 (H3)
PF3D7_1430000	1.08884	conserved Plasmodium protein, unknown function
PF3D7_0928000.2	2.1001	cytochrome c oxidase, putative
PF3D7_1312400	2.5301	translation initiation factor IF-2, putative
PF3D7_0420300	1.72869	transcription factor with AP2 domain(s) (ApiAP2)
PF3D7_1341300	2.05861	60S ribosomal protein L18-2, putative
PF3D7_1225700	1.65769	conserved Plasmodium protein, unknown function
PF3D7_1028700	4.89065	merozoite TRAP-like protein (MTRAP)
PF3D7_0402300	2.06606	normocyte binding protein 1,reticulocyte binding protein homologue 1 (RH1)
PF3D7_1106700	2.21475	dna2/nam7 helicase family member, putative
PF3D7_1332500	2.89628	conserved protein, unknown function
PF3D7_0505500	1.52832	DNA repair protein, putative
PF3D7_0502200	2.51428	conserved Plasmodium membrane protein, unknown function
PF3D7_0906600	1.50686	zinc finger protein, putative
PF3D7_0913200	3.64257	elongation factor 1-beta (EF-1beta)
PF3D7_0317400	2.86475	conserved Plasmodium protein, unknown function
PF3D7_0323800	2.31804	conserved Plasmodium protein, unknown function
PF3D7_0606700	1.92324	coatomer alpha subunit, putative
PF3D7_0211700	1.82961	protein kinase, putative (TKL1)
PF3D7_1207000	3.34973	conserved Plasmodium protein, unknown function
PF3D7_1149400	1.90984	Plasmodium exported protein, unknown function
PF3D7_1438100	2.24002	secretory complex protein 62 (SEC62)
PF3D7_1361100	2.36638	Sec24 subunit a (SEC24a)
PF3D7_1403100	2.72524	conserved Plasmodium protein, unknown function
PF3D7_0831200	2.86733	DnaJ protein, putative
PF3D7_0202600.2	1.52885	conserved Plasmodium protein, unknown function
PF3D7_1445100	1.41295	histidine--tRNA ligase, putative
PF3D7_0725200	2.425	mago nashi protein homolog, putative
PF3D7_1306700	2.17067	conserved Plasmodium protein, unknown function
PF3D7_1358200	1.49714	conserved Plasmodium protein, unknown function
PF3D7_1446000	1.26256	U5 spliceosomal RNA
PF3D7_1123000	2.04436	conserved Plasmodium protein, unknown function
PF3D7_1431400	4.71152	conserved Plasmodium protein, unknown function
PF3D7_1308700	2.13991	conserved Plasmodium protein, unknown function
PF3D7_0514200	1.81606	conserved Plasmodium protein, unknown function
PF3D7_1032500	1.44632	DER1-like protein, putative (Der1-2)
PF3D7_0722200	3.04022	rhoptry-associated leucine zipper-like protein 1 (RALP1)
PF3D7_0523400	1.98007	DnaJ protein, putative
PF3D7_1345400	1.12719	conserved Plasmodium protein, unknown function
PF3D7_0810200	2.64719	ABC1 family, putative (ABCK1)
PF3D7_1110100	2.60211	conserved Plasmodium protein, unknown function
PF3D7_1238300	2.66756	cell cycle control protein, putative
PF3D7_0613400	3.59568	apicoplast ribosomal protein L18 precursor, putative
PF3D7_0710200	1.29788	conserved Plasmodium protein, unknown function
PF3D7_1212100	2.21828	peripheral plastid protein 1, putative;with=UniProt:B6KNA0
PF3D7_0406100	2.86686	vacuolar ATP synthase subunit b
PF3D7_1352000	3.04312	conserved Plasmodium protein, unknown function
PF3D7_0207500	2.14153	serine repeat antigen 6 (SERA6)
PF3D7_1339700	3.06692	conserved Plasmodium protein, unknown function
PF3D7_0611800	1.94014	conserved Plasmodium protein, unknown function
PF3D7_1113000	3.19971	conserved Plasmodium protein, unknown function
PF3D7_1038800	1.84277	RESA-like protein with PHIST and DnaJ domains
PF3D7_0719300	1.62292	actin-like protein, putative
PF3D7_0106400	3.42743	conserved Plasmodium protein, unknown function
PF3D7_0603800	2.47985	conserved Plasmodium protein, unknown function
PF3D7_0220000	2.42573	liver stage antigen 3 (LSA3)
PF3D7_1429100	1.09078	apicoplast ribosomal protein L15 precursor, putative
PF3D7_0814500	1.29946	conserved Plasmodium protein, unknown function
PF3D7_0724200	2.22171	immunoglobulin-binding protein 1-related, putative
PF3D7_1236100	1.39775	clustered-asparagine-rich protein
PF3D7_0901800	4.40138	Plasmodium exported protein, unknown function
PF3D7_0703500	1.51573	erythrocyte membrane-associated antigen
PF3D7_0619200	2.93343	conserved Plasmodium protein, unknown function
PF3D7_1019500.2	1.01348	conserved Plasmodium membrane protein, unknown function
PF3D7_1463000	1.65496	conserved Plasmodium protein, unknown function
PF3D7_0515000	1.62626	RNA recognition motif, putative
PF3D7_0510500	1.47609	topoisomerase I
PF3D7_0730200	2.70198	adapter-related protein, putative
PF3D7_0914100	2.51771	conserved Plasmodium protein, unknown function
PF3D7_1330100	3.18715	conserved Plasmodium protein, unknown function
PF3D7_0709100	1.63255	Cg1 protein
PF3D7_1126000	1.14804	threonyl-tRNA synthetase,Threonine--tRNA ligase
PF3D7_1117100	1.3926	deubiquinating/deneddylating enzyme (UCH54)
PF3D7_0210200	2.64471	conserved Plasmodium protein, unknown function
PF3D7_1412900.2	1.81386	non-canonical ubiquitin conjugating enzyme, putative
PF3D7_0623100	1.19327	coronin binding protein, putative
PF3D7_0628800	1.41357	glutamyl-tRNA(Gln) amidotransferase subunit B, putative
PF3D7_0629400	1.10071	RNA binding protein, putative
PF3D7_0530900	2.4231	formin 1, putative
PF3D7_0815800	2.01157	vacuolar sorting protein VPS9, putative
PF3D7_1106300	1.03062	exonuclease, putative
PF3D7_1467300	1.12553	1-deoxy-D-xylulose 5-phosphate reductoisomerase (DOXR)
PF3D7_1143200	2.73355	DnaJ protein, putative
PF3D7_0821700	3.299	60S ribosomal protein L22, putative
PF3D7_1451000	1.51276	conserved Plasmodium protein, unknown function
PF3D7_1343000	2.76708	phosphoethanolamine N-methyltransferase (PMT)
PF3D7_1011800	1.03834	QF122 antigen
PF3D7_1241300	1.94964	conserved Plasmodium protein, unknown function
PF3D7_1402300	1.45615	26S proteasome regulatory subunit (RPN6)
PF3D7_0104900	4.80803	RNase MRP
PF3D7_1315200	2.39506	conserved Plasmodium protein, unknown function
PF3D7_1347900	1.61455	conserved Plasmodium protein, unknown function
PF3D7_1241900	1.66194	Tetratricopeptide repeat protein, putative
PF3D7_1334200	1.7098	chaperone binding protein, putative
PF3D7_0414700	1.80742	GTP binding protein, putative
PF3D7_1027700.2	1.90119	centrin-3
PF3D7_1344900	2.6619	conserved Plasmodium protein, unknown function
PF3D7_0516200	1.73654	40S ribosomal protein S14, putative
PF3D7_0928800	4.53977	serine/threonine protein kinase, putative
PF3D7_0303200	2.42383	HAD superfamily protein, putative
PF3D7_1401200	2.49411	Plasmodium exported protein, unknown function
PF3D7_1455100	1.92059	protein phosphatase, putative
PF3D7_0905100	1.30408	nucleoporin NUP100/NSP100, putative (NUP100)
PF3D7_1432600	2.0676	conserved Plasmodium protein, unknown function
PF3D7_0102400	3.66037	lysophospholipase, putative, pseudogene
PF3D7_0818500	3.3756	zinc finger protein, putative
PF3D7_0904500	1.45641	prefoldin subunit, putative
PF3D7_1433800	1.14317	conserved Plasmodium protein, unknown function
PF3D7_0108100	3.21573	conserved Plasmodium protein, unknown function
PF3D7_0614300	1.80739	organic anion transporter
PF3D7_0917900	2.00166	heat shock protein 70 (Hsp70-2)
PF3D7_0206800	6.76651	merozoite surface protein 2 (MSP2)
PF3D7_1219000	1.67788	formin 2, putative
PF3D7_0321600	1.81606	ATP-dependent RNA helicase, putative
PF3D7_0521900	2.01573	conserved Plasmodium protein, unknown function
PF3D7_1456800	2.28506	V-type H( )-translocating pyrophosphatase, putative
PF3D7_1461400	3.21322	conserved Plasmodium protein, unknown function
PF3D7_1466300	2.22051	26S proteasome regulatory subunit, putative
PF3D7_0424300	2.28615	erythrocyte binding antigen-165, pseudogene (EBA165)
PF3D7_0310500	1.40185	DEAD box helicase, putative
PF3D7_1314000	1.84773	conserved Plasmodium protein, unknown function
PF3D7_1356800	3.31555	serine/threonine protein kinase, putative (ARK3)
PF3D7_1120300	1.3947	metal ion channel - Mg2 , Co2 and Ni2
PF3D7_1007900	2.08733	eukaryotic translation initiation factor 3 subunit 7, putative
PF3D7_0522800	1.59521	G10 protein, putative
PF3D7_0525100	2.37821	acyl-CoA synthetase (ACS10)
PF3D7_0912500	2.1632	conserved Plasmodium protein, unknown function
PF3D7_0728900	1.29065	RNA binding protein, putative
PF3D7_1140900	3.09349	conserved Plasmodium protein, unknown function
PF3D7_1349300	2.87467	serine/threonine protein kinase (TKL3)
PF3D7_1015900	1.14402	enolase (ENO)
PF3D7_1103400	2.20557	iron-sulfur assembly protein, sufD, putative
PF3D7_1235900	1.45768	pre-mRNA-splicing factor SYF1, putative (XAB2)
PF3D7_0929300	1.97652	conserved Plasmodium protein, unknown function
PF3D7_0827900	2.37429	protein disulfide isomerase (PDI8)
PF3D7_0726500	2.16345	ubiquitin carboxyl-terminal hydrolase, putative
PF3D7_1130400	1.68606	26S proteasome regulatory subunit 6a, putative
PF3D7_1318100	1.14236	ferredoxin, putative
PF3D7_0406800	1.39015	conserved Plasmodium protein, unknown function
PF3D7_0213100	1.87045	heat shock protein 40, putative
PF3D7_1360200	1.9679	conserved protein, unknown function
PF3D7_1105800	1.80397	conserved Plasmodium protein, unknown function
PF3D7_1019000	1.47315	eukaryotic translation initiation factor subunit eIF2A, putative
PF3D7_0410700	3.13307	GTPase, putative
PF3D7_1425300	1.18724	conserved Plasmodium protein, unknown function
PF3D7_0925200	1.014	rRNA processing and telomere maintaining methyltransferase, putative
PF3D7_1460200	2.18812	conserved Plasmodium protein, unknown function
PF3D7_0302100	1.93446	serine/threonine protein kinase (SRPK1)
PF3D7_1250600	1.90272	eukaryotic translation initiation factor 2b, subunit 2, putative
PF3D7_1251600	3.74381	conserved Plasmodium protein, unknown function
PF3D7_1436600	2.89087	cGMP-dependent protein kinase (PKG)
PF3D7_1447700	2.84721	conserved Plasmodium protein, unknown function
PF3D7_0828200	4.16122	leucine-tRNA ligase, putative
PF3D7_1220100	1.56156	pre-mRNA splicing factor, putative
PF3D7_0405900	1.94964	apical sushi protein (ASP)
PF3D7_0402000	1.45924	Plasmodium exported protein (PHISTa), unknown function
PF3D7_0318500	1.70686	conserved Plasmodium protein, unknown function
PF3D7_0907400	2.52843	ATP-dependent protease ATPase subunit ClpY (ClpY)
PF3D7_0525800	3.81802	membrane skeletal protein IMC1-related
PF3D7_1462700	1.65663	cytochrome c1 precursor, putative
PF3D7_0906100	2.4994	developmental protein, putative
PF3D7_1037300	1.58307	ADP/ATP transporter on adenylate translocase
PF3D7_0317700	1.61522	CPSF (cleavage and polyadenylation specific factor), subunit A, putative
PF3D7_1421200	1.31278	40S ribosomal protein S25, putative
PF3D7_0827600	2.29117	conserved Plasmodium protein, unknown function
PF3D7_0209800	1.28336	ATP-dependent RNA helicase UAP56 (UAP56)
PF3D7_1420400	1.13136	glycyl-tRNA synthetase,glycine--tRNA ligase
PF3D7_1245200	2.50866	conserved Plasmodium membrane protein, unknown function
PF3D7_1323200	1.78726	vacuolar ATP synthase subunit g, putative
PF3D7_0606000	3.35696	conserved Plasmodium protein, unknown function
PF3D7_0717800	2.19552	conserved Plasmodium protein, unknown function
PF3D7_0802800	1.61242	serine/threonine protein phosphatase, putative
PF3D7_1149100.2	1.18404	Plasmodium exported protein, unknown function
PF3D7_1021600	1.85437	deoxyribose-phosphate aldolase, putative
PF3D7_1471100	2.1119	exported protein 2 (EXP2)
PF3D7_1474400	2.11963	conserved Plasmodium protein, unknown function
PF3D7_0603100	1.18405	conserved Plasmodium protein, unknown function
PF3D7_0831300	1.30027	Plasmodium exported protein, unknown function (GEXP13)
PF3D7_1249100	3.33964	conserved Plasmodium protein, unknown function
PF3D7_1306400	2.32459	26S proteasome regulatory subunit, putative
PF3D7_1345800	1.40879	conserved Plasmodium protein, unknown function
PF3D7_1231000	1.91999	conserved Plasmodium protein, unknown function
PF3D7_0307100	2.13074	40S ribosomal protein S12, putative
PF3D7_1123300	2.98491	conserved Plasmodium protein, unknown function
PF3D7_0729600	1.57617	conserved Plasmodium protein, unknown function
PF3D7_1443600	3.14266	conserved Plasmodium protein, unknown function
PF3D7_1240400	1.09687	erythrocyte membrane protein 1, PfEMP1 (VAR)
PF3D7_1476800	1.45162	lysophospholipase, putative
PF3D7_0829000	2.47397	conserved Plasmodium membrane protein, unknown function
PF3D7_1223100	2.01488	cAMP-dependent protein kinase regulatory subunit (PKAr)
PF3D7_0924000	1.15455	patatin-like phospholipase, putative
PF3D7_0722500	1.7704	cell cycle control protein cwf15, putative
PF3D7_1203000	2.58578	origin recognition complex subunit 1 (ORC1)
PF3D7_1303800	2.10327	conserved Plasmodium protein, unknown function
PF3D7_0504000	2.03871	cation transporting P-ATPase (ATPase3)
PF3D7_1442900	2.62826	guanine nucleotide exchange factor, putative
PF3D7_0211500	2.97921	GAF domain-related protein, putative
PF3D7_0613500	3.43513	adapter-related protein, putative
PF3D7_0516900	2.12762	60S ribosomal protein L8, putative
PF3D7_0322500	1.049	iron-sulfur cluster assembly accessory protein, putative
PF3D7_1030300	1.62378	conserved Plasmodium protein, unknown function
PF3D7_0215400	1.86972	conserved Plasmodium protein, unknown function
PF3D7_1317400	2.4771	conserved Plasmodium protein, unknown function
PF3D7_0302500	3.84209	cytoadherence linked asexual protein 3.1 (CLAG3.1)
PF3D7_1329500	1.69945	conserved Plasmodium protein, unknown function
PF3D7_1013700	1.20281	conserved Plasmodium protein, unknown function
PF3D7_1244400	2.17871	conserved Plasmodium protein, unknown function
PF3D7_0207400	1.96668	serine repeat antigen 7 (SERA7)
PF3D7_1352700	1.75386	P-loop containing nucleoside triphosphate hydrolase, putative
PF3D7_1142500	1.43647	60S ribosomal protein L28, putative
PF3D7_1438900	1.7098	thioredoxin peroxidase 1 (Trx-Px1)
PF3D7_1228700	4.15736	conserved Plasmodium protein, unknown function
PF3D7_1435600	3.40682	conserved Plasmodium protein, unknown function
PF3D7_1214400	2.59199	conserved protein, unknown function
PF3D7_1426800	1.59862	conserved Plasmodium protein, unknown function
PF3D7_1119600	1.09616	peptidase, putative
PF3D7_1020000	1.72538	large subunit rRNA processing RRM protein, putative
PF3D7_1472100	1.42437	Yip1 protein, putative
PF3D7_1107400	1.32228	Rad51 homolog (RAD51)
PF3D7_0932200	2.96302	profilin, putative (PFN)
PF3D7_0320100	2.29724	SNARE protein (SEC22)
PF3D7_1011700	1.49463	DNA repair protein RAD23, putative
PF3D7_1242800	2.85521	rab specific GDP dissociation inhibitor (rabGDI)
PF3D7_0507100	1.31853	60S ribosomal protein L4, putative
PF3D7_1422100	1.92059	mitochondrial ribosomal protein L21 precursor, putative
PF3D7_1429800	1.16602	coatamer beta subunit, putative
PF3D7_0604700	1.74969	glyoxalase I (GILP)
PF3D7_1468900	1.60603	conserved Plasmodium protein, unknown function
PF3D7_0813700	1.51182	ABC transporter, putative
PF3D7_1304000	1.11572	chromosome condensation protein, putative
PF3D7_1408700	2.18278	conserved Plasmodium protein, unknown function
PF3D7_1252800	2.07997	Plasmodium exported protein (PHISTb), unknown function
PF3D7_0519100	4.47202	mitochondrial ribosomal protein L14 precursor, putative
PF3D7_0819000	1.1145	conserved Plasmodium protein, unknown function
PF3D7_1406300	1.12653	glycerophodiester phosphodiesterase, putative
PF3D7_1205500	3.20951	zinc finger protein, putative
PF3D7_0727000	1.71196	conserved Plasmodium protein, unknown function
PF3D7_0109600	2.78961	cold-shock protein, putative
PF3D7_1367500	1.65474	NADH-cytochrome b5 reductase, putative
PF3D7_1116400	3.33036	ER membrane protein Sec12 (SEC12)
PF3D7_0628900	2.20388	RAP protein, putative
PF3D7_1218300	1.26882	adaptor protein subunit, putative
PF3D7_1441200	3.09257	60S ribosomal protein L1, putative
PF3D7_0903400	1.6504	DEAD/DEAH box helicase, putative
PF3D7_1417700	1.59641	conserved Plasmodium protein, unknown function
PF3D7_0821600	1.85335	clp1-related protein, putative
PF3D7_1226600	2.24304	proliferating cell nuclear antigen 2 (PCNA2)
PF3D7_0501100.2	1.5462	heat shock protein 40, type II
PF3D7_1146600	1.51834	CCAAT-box DNA binding protein subunit B
PF3D7_1424400	1.20562	60S ribosomal protein L7-3, putative
PF3D7_1315300	1.52745	conserved Plasmodium protein, unknown function
PF3D7_1208000	2.02493	apicoplast ribosomal protein L29 precursor, putative
PF3D7_0506500	1.53681	conserved Plasmodium protein, unknown function
PF3D7_1252700	1.84188	Plasmodium exported protein (PHISTb), unknown function
PF3D7_1326400	1.14236	translation initiation factor EIF-2B gamma subunit, putative
PF3D7_1321300	1.65193	conserved Plasmodium membrane protein, unknown function
PF3D7_1008700	2.47649	tubulin beta chain
PF3D7_1102300	2.16136	Plasmodium exported protein, unknown function
PF3D7_0204500	2.15635	aspartate aminotransferase,aspartate transaminase (AspAT)
PF3D7_0705600	2.47922	RNA helicase, putative
PF3D7_0704600	1.35848	ubiquitin transferase, putative
PF3D7_1401300	1.63621	aminopeptidase, putative
PF3D7_0205900	1.37949	proteasome 26S regulatory subunit, putative
PF3D7_0934800	5.5887	cAMP-dependent protein kinase catalytic subunit (PKAc)
PF3D7_0305200	1.75754	conserved Plasmodium protein, unknown function
PF3D7_0108000	1.73902	beta3 proteasome subunit, putative
PF3D7_0625300	1.72142	DNA polymerase 1, putative
PF3D7_0718400	1.08718	mitochondrial ribosomal protein S8 precursor, putative
PF3D7_1311800	1.83185	M1-family alanyl aminopeptidase (M1AAP)
PF3D7_1372500	2.02023	stevor, pseudogene
PF3D7_0802300	2.42822	rRNA processing WD-repeat protein, putative
PF3D7_1409900	1.96594	cytidine diphosphate-diacylglycerol synthase (CDS)
PF3D7_1434700	3.48138	mitochondrial import inner membrane translocase subunit tim17, putative
PF3D7_1466200	2.19084	conserved Plasmodium protein, unknown function
PF3D7_0512200	1.049	glutathione synthetase (GS)
PF3D7_1361900	1.29728	proliferating cell nuclear antigen (PCNA)
PF3D7_1250700	3.71108	conserved Plasmodium protein, unknown function
PF3D7_1430600	2.07618	exodeoxyribonuclease III, putative
PF3D7_1362900	3.5828	conserved Plasmodium protein, unknown function
PF3D7_1208900	2.73905	conserved Plasmodium protein, unknown function
PF3D7_1364200	1.01253	conserved Plasmodium protein, unknown function
PF3D7_1001700	3.15683	Plasmodium exported protein (PHISTc), unknown function
PF3D7_0105600	3.7414	conserved Plasmodium protein, unknown function
PF3D7_1009500	1.04551	metallopeptidase, putative
PF3D7_1471400	3.20775	diacylglycerol kinase, putative
PF3D7_0728800	1.3573	conserved Plasmodium protein, unknown function
PF3D7_0525600	2.90213	RNA methyltransferase, putative
PF3D7_1349200	2.00517	glutamate--tRNA ligase, putative
PF3D7_0730800.2	2.73749	Plasmodium exported protein, unknown function
PF3D7_1327200	4.81102	ribonuclease P protein subunit rpr, putative
PF3D7_1322300	1.71208	translation initiation factor EIF-2B subunit related
PF3D7_0826100	1.51474	E3 ubiquitin-protein ligase, putative
PF3D7_1008900	3.49511	adenylate kinase (AK1)
PF3D7_0827500	1.64925	apicoplast ribosomal protein L21 precursor, putative
PF3D7_1211900	1.96582	non-SERCA-type Ca2 -transporting P-ATPase (ATP4)
PF3D7_0908400	2.96034	conserved Plasmodium protein, unknown function
PF3D7_0909300	2.10696	apoptosis-related protein, putative (ARP)
PF3D7_0726400	1.35291	conserved Plasmodium membrane protein, unknown function
PF3D7_0917100	1.49135	N-glycosylase/DNA lyase, putative
PF3D7_1212900	2.06498	bromodomain protein, putative
PF3D7_1474100	2.37874	mitochondrial ribosomal protein L20 precursor, putative
PF3D7_0607700	1.15247	conserved Plasmodium protein, unknown function
PF3D7_0935500	2.35288	Plasmodium exported protein, unknown function (GEXP22)
PF3D7_0930400.2	2.02909	conserved Plasmodium protein, unknown function
PF3D7_1460100	2.26022	zinc finger protein, putative
PF3D7_1359600	2.11789	conserved Plasmodium protein, unknown function
PF3D7_0925300	3.08559	prolyl-t-RNA synthase, putative
PF3D7_1231900	3.70018	conserved Plasmodium protein, unknown function
PF3D7_1451800	2.83569	sortilin, putative
PF3D7_0620400	4.92626	merozoite surface protein 10 (MSP10)
PF3D7_1118100	2.71009	clathrin assembly protein AP19, putative
PF3D7_1365000	2.56053	conserved Plasmodium protein, unknown function
PF3D7_0402100	4.5571	Plasmodium exported protein (PHISTb), unknown function
PF3D7_0817500	1.02841	protein kinase c inhibitor-like protein, putative
PF3D7_1332700	2.0469	DEAD/DEAH box ATP-dependent RNA helicase, putative
PF3D7_0104800	4.76681	novel putative transporter 1;with=GeneDB:PBANKA_020830 (NPT1)
PF3D7_0308100	3.69147	conserved Plasmodium protein, unknown function
PF3D7_0102200	1.10136	ring-infected erythrocyte surface antigen (RESA)
PF3D7_0217100	3.19903	ATP synthase F1, alpha subunit
PF3D7_0913000	1.94964	conserved Plasmodium protein, unknown function
PF3D7_1309700	2.01171	conserved Plasmodium protein, unknown function
PF3D7_0316600	1.77185	formate-nitrite transporter, putative
PF3D7_1216200	1.7967	glycerol-3-phosphate dehydrogenase, putative
PF3D7_0317600	2.42007	40S ribosomal protein S11, putative
PF3D7_1411600	1.02703	GTP binding protein, putative
PF3D7_0111000	2.43144	kinesin, putative
PF3D7_1034500	1.99035	conserved Plasmodium protein, unknown function
PF3D7_0708500	1.37916	heat shock protein 86 family protein
PF3D7_0707800	2.52035	RAP protein, putative
PF3D7_0526800	3.309	conserved Plasmodium protein, unknown function
PF3D7_1417600	1.11229	conserved Plasmodium protein, unknown function
PF3D7_1149600	1.65862	DnaJ protein, putative
PF3D7_1010600	2.61901	eukaryotic translation initiation factor 2 beta subunit, putative
PF3D7_0531300	2.21887	conserved Plasmodium protein, unknown function
PF3D7_1474500	1.50296	splicing factor 3A subunit 1, putative (SF3A1)
PF3D7_0603000	2.3619	conserved Plasmodium protein, unknown function
PF3D7_1354600	2.59179	60S ribosomal protein L7-2, putative
PF3D7_1440200	1.31113	stromal-processing peptidase, putative (SPP)
PF3D7_0715300	1.79015	calcium/calmodulin-dependent protein kinase, putative
PF3D7_0307200	1.79079	60S ribosomal protein L7, putative
PF3D7_0902800	1.26257	serine repeat antigen 9 (SERA9)
PF3D7_0206900.2	1.889	merozoite surface protein 5
PF3D7_1217300	1.37679	GTP binding protein, putative
PF3D7_1335800	2.13209	conserved Plasmodium protein, unknown function
PF3D7_1412700	1.71671	AAA family ATPase, putative
PF3D7_0824400	3.55335	nucleoside transporter 2 (NT2)
PF3D7_1348400	1.22915	conserved Plasmodium membrane protein, unknown function
PF3D7_1006600	2.0206	thioredoxin, putative
PF3D7_1240300	2.06219	erythrocyte membrane protein 1, PfEMP1 (VAR)
PF3D7_1327800	1.89629	ribose-phosphate pyrophosphokinase, putative
PF3D7_1203100	1.90976	conserved Plasmodium protein, unknown function
PF3D7_0936200	1.61612	Plasmodium exported protein (hyp11), unknown function
PF3D7_1334600	1.61467	MSP7-like protein (MSRP3)
PF3D7_0509400	1.75572	RNA polymerase I (RNAPI)
PF3D7_1238500	2.20509	conserved Plasmodium protein, unknown function
PF3D7_1330700	2.78094	GPI transamidase subunit PIG-U, putative
PF3D7_0626900	2.8677	mitochondrial ribosomal protein L46 precursor, putative
PF3D7_1013600	1.3486	conserved Plasmodium protein, unknown function
PF3D7_1459200	2.42306	conserved Plasmodium protein, unknown function
PF3D7_0214900	3.19219	rhoptry neck protein 6 (RON6)
PF3D7_1228600	4.50565	merozoite surface protein 9 (MSP9)
PF3D7_1472200	1.447	histone deacetylase, putative
PF3D7_0113200	2.20745	Plasmodium exported protein, unknown function
PF3D7_1343200	4.25782	tRNA guanosine-2'-O-methyltransferase, putative
PF3D7_0903600.2	4.36649	conserved Plasmodium protein, unknown function
PF3D7_0320000	1.53177	conserved Plasmodium protein, unknown function
PF3D7_1139700	2.91299	adrenodoxin reductase, putative
PF3D7_0801100	2.05594	unspecified product
PF3D7_1468800	1.69255	U2 snRNP auxiliary factor, putative
PF3D7_0806800	2.35669	vacuolar proton translocating ATPase subunit A, putative
PF3D7_1363400	2.22637	conserved Plasmodium protein, unknown function
PF3D7_0619400	2.83918	cell division cycle protein 48 homologue, putative
PF3D7_1304100	1.03377	DNA ligase I (LigI)
PF3D7_1449400	3.11454	DNA replication related protein, putative
PF3D7_1136600	1.36168	conserved Plasmodium protein, unknown function
PF3D7_1205600	1.19914	conserved Plasmodium protein, unknown function
PF3D7_1321500.2	1.91369	3',5'-cyclic nucleotide phosphodiesterase, putative
PF3D7_0727100	1.28794	conserved Plasmodium protein, unknown function
PF3D7_0921200	1.20673	conserved Plasmodium membrane protein, unknown function
PF3D7_0923800.2	2.18852	thioredoxin reductase
PF3D7_1201500	1.63246	XPA binding protein 1, putative
PF3D7_0623300	2.57528	EGF-like membrane protein, putative
PF3D7_0716200	1.16935	conserved Plasmodium protein, unknown function
PF3D7_1149000	1.53997	antigen 332, DBL-like protein (Pf332)
PF3D7_1456000	1.55456	transcription factor with AP2 domain(s) (ApiAP2)
PF3D7_1031200	4.74518	MORN repeat-containing protein 1 (MORN1)
PF3D7_0815600	3.16676	eukaryotic translation initiation factor, putative
PF3D7_0213900	1.77786	conserved Plasmodium protein, unknown function
PF3D7_1114700	1.87597	serine/threonine protein kinase, putative (CLK3)
PF3D7_1361800	2.8748	conserved Plasmodium protein, unknown function
PF3D7_0424100	3.31362	reticulocyte binding protein homologue 5 (RH5)
PF3D7_0617200	1.47856	conserved Plasmodium protein, unknown function
PF3D7_1145500	1.02703	transporter, putative
PF3D7_1409300	2.85713	DNA-damage inducible protein, putative
PF3D7_0822900	2.86407	conserved Plasmodium protein, unknown function
PF3D7_0930300	3.6815	merozoite surface protein 1 (MSP1)
PF3D7_1357800	2.10382	TCP-1/cpn60 chaperonin family, putative
PF3D7_1440400	4.25636	conserved Plasmodium protein, unknown function
PF3D7_1220900	2.16626	heterochromatin protein 1 (HP1)
PF3D7_0405100	1.75027	Sec24 subunit b (SEC24b)
PF3D7_0811600	2.4908	conserved Plasmodium protein, unknown function
PF3D7_0504800	2.56839	conserved Plasmodium protein, unknown function
PF3D7_1235700	1.63425	ATP synthase subunit beta, mitochondrial
PF3D7_0905900	1.51626	beta subunit of coatomer complex, putative
PF3D7_1239900	1.85437	vesicle fusion and protein sorting subunit 16, putative (VPS16)
PF3D7_0314700	2.69454	zinc finger protein, putative
PF3D7_0305300	1.98037	conserved Plasmodium membrane protein, unknown function
PF3D7_0111300	1.22087	replication factor c protein, putative
PF3D7_1012700	1.60014	protein phosphatase, putative
PF3D7_1022400	1.43078	pre-mRNA splicing factor, putative
PF3D7_0315600	1.96941	conserved Plasmodium protein, unknown function
PF3D7_0802000	1.07803	glutamate dehydrogenase, putative (GDHc)
PF3D7_1372400	2.55181	acyl-CoA synthetase (ACS4)
PF3D7_1301600	2.42832	erythrocyte binding antigen-140 (EBA140)
PF3D7_1359900	1.29861	conserved Plasmodium membrane protein, unknown function
PF3D7_0922200	4.57322	S-adenosylmethionine synthetase (SAMS)
PF3D7_0410900	1.47948	conserved Plasmodium protein, unknown function
PF3D7_0933000	1.05006	mRNA processing protein, putative
PF3D7_0809900	2.56769	JmjC domain containing protein (JmjC1)
PF3D7_1038100	3.75364	GDP dissociation inhibitor domain containing protein
PF3D7_0306500	2.23383	conserved Plasmodium protein, unknown function
PF3D7_1033600	1.94458	myb2 transcription factor, putative (Myb2)
PF3D7_1431600	2.40678	ATP-specific succinyl-CoA synthetase beta subunit, putative
PF3D7_1208800	1.4218	zinc finger protein, putative
PF3D7_1313500	1.86441	conserved Plasmodium membrane protein, unknown function
PF3D7_1314200	1.00364	telomerase reverse transcriptase, putative (TERT)
PF3D7_1137000	1.36669	U2 spliceosomal RNA
PF3D7_0105700	1.17708	asparagine-rich antigen Pfa35-2
PF3D7_1446700	2.79957	conserved Plasmodium protein, unknown function
PF3D7_1246200	2.40513	actin I (ACT1)
PF3D7_0217800	1.08783	40S ribosomal protein S26e, putative
PF3D7_1250800	2.55335	DNA repair protein rhp16, putative
PF3D7_0316700	2.17175	HVA22/TB2/DP1 family protein, putative
PF3D7_1328100	1.3103	proteasome subunit beta type 7 precursor, putative
PF3D7_1211800	3.40615	polyubiquitin (PfpUB)
PF3D7_0219600	1.77634	replication factor C subunit 1, putative
PF3D7_0720800	1.64043	Ham1-like protein, putative
PF3D7_0606800	1.5188	probable protein, unknown function
PF3D7_0218700	2.2402	pre-mRNA-processing protein 45, putative (PRP45)
PF3D7_1324200	1.60613	micro-fibrillar-associated protein, putative
PF3D7_0917000	2.58466	conserved Plasmodium protein, unknown function
PF3D7_1324800	1.47025	dihydrofolate synthase/folylpolyglutamate synthase (DHFS-FPGS)
PF3D7_0714200	3.84574	conserved Plasmodium protein, unknown function
PF3D7_1150400	2.01082	erythrocyte membrane protein 1, PfEMP1 (VAR)
PF3D7_0607600	1.98207	conserved Plasmodium protein, unknown function
PF3D7_1138600	2.48305	beta-catenin-like protein 1, putative
PF3D7_0501500	2.04598	rhoptry-associated protein 3 (RAP3)
PF3D7_0803200	3.49484	filament assembling protein, putative
PF3D7_1004900	2.08718	conserved Plasmodium protein, unknown function
PF3D7_1355700	1.83368	protein phosphatase, putative
PF3D7_1016400	2.58592	serine/threonine protein kinase, FIKK family (FIKK10.1)
PF3D7_1249300	1.00537	protein phosphatase, putative
PF3D7_1338600	2.01067	conserved Plasmodium protein, unknown function
PF3D7_1231800	1.41437	asparagine-rich protein, putative
PF3D7_0413900	1.27366	ubiquitin carboxyl-terminal hydrolase a, putative
PF3D7_1436000	1.67018	glucose-6-phosphate isomerase (GPI)
PF3D7_1365300	2.41023	conserved Plasmodium protein, unknown function
PF3D7_0817600	1.4284	conserved Plasmodium protein, unknown function
PF3D7_1407300	1.58844	pre-mRNA splicing factor, putative
PF3D7_0630600	2.06806	conserved Plasmodium protein, unknown function
PF3D7_0807500	2.00288	proteasome subunit alpha, putative
PF3D7_0308000	2.34025	DNA polymerase epsilon subunit b, putative
PF3D7_1463900	5.71333	conserved Plasmodium membrane protein, unknown function
PF3D7_0627300	4.91996	c3h4-type ring finger protein, putative
PF3D7_0616200	2.4202	Ndc80 homologue, putative
PF3D7_1030100	1.12921	pre-mRNA-splicing factor ATP-dependent RNA helicase PRP22, putative (PRP22)
PF3D7_0511000	1.94117	translationally controlled tumor protein homolog, putative
PF3D7_0915400	2.64417	6-phosphofructokinase (PFK9)
PF3D7_0914600	1.15924	zinc binding protein, putative
PF3D7_1245400	3.75468	mitochondrial ribosomal protein L3 precursor, putative
PF3D7_0812100	1.44068	conserved Plasmodium protein, unknown function
PF3D7_1458500	2.24479	conserved Plasmodium protein, unknown function
PF3D7_1002700	1.84626	conserved Plasmodium protein, unknown function
PF3D7_0629300	2.66655	phosphatidylcholine-sterol acyltransferase precursor, putative (PL)
PF3D7_1369000	1.25359	glycosylphosphatidylinositol anchor attachment 1 protein, putative
PF3D7_1471300	4.0751	conserved Plasmodium protein, unknown function
PF3D7_1021000	3.36711	conserved Plasmodium protein, unknown function
PF3D7_1409100	1.4615	aldo-keto reductase, putative
PF3D7_1107200	1.36915	conserved Plasmodium protein, unknown function
PF3D7_1307000	1.00392	PNAS-3 related protein, putative
PF3D7_1412400	1.47002	conserved Plasmodium protein, unknown function
PF3D7_1302500	2.21436	conserved Plasmodium protein, unknown function
PF3D7_0824500	1.29263	conserved Plasmodium protein, unknown function
PF3D7_1348500	2.0469	TBC domain protein, putative
PF3D7_1223300	2.00543	DNA gyrase subunit A (GyrA)
PF3D7_0503000	3.30336	organelle ribosomal protein L28 precursor, putative
PF3D7_1145400	3.79239	dynamin-like protein (DYN1)
PF3D7_1334500	2.03416	conserved Plasmodium protein, unknown function
PF3D7_1234600	1.25426	conserved Plasmodium protein, unknown function
PF3D7_0704000	2.68334	conserved Plasmodium membrane protein, unknown function
PF3D7_0728000	1.88418	eukaryotic translation initiation factor 2 alpha subunit, putative
PF3D7_0819600	2.10576	conserved Plasmodium protein, unknown function
PF3D7_1475100	1.43294	conserved Plasmodium protein, unknown function
PF3D7_0416400	2.68419	histone acetyltransferase, putative (HAT1)
PF3D7_1330600	2.47585	elongation factor Tu, putative
PF3D7_0517300	1.50699	pre-mRNA-splicing factor (SR1)
PF3D7_0312400	1.70256	glycogen synthase kinase 3 (GSK3)
PF3D7_0413700	3.17692	lysine decarboxylase-like protein, putative
PF3D7_1452600	1.92184	conserved Plasmodium protein, unknown function
PF3D7_1115600	2.76157	peptidyl-prolyl cis-trans isomerase (CYP19B)
PF3D7_0214800	1.96131	conserved Plasmodium membrane protein, unknown function
PF3D7_0107400	2.3619	conserved Plasmodium protein, unknown function
PF3D7_1227200	1.56911	potassium channel protein (K1)
PF3D7_1113700	1.70745	glyoxalase I (GloI)
PF3D7_1343500	2.40901	conserved Plasmodium protein, unknown function
PF3D7_1425400	3.22908	DNA-directed DNA polymerase, putative
PF3D7_0809200	1.049	asparagine-rich antigen Pfa55-14 (pfa55-14)
PF3D7_0623000	3.48813	chorismate synthase (CS)
PF3D7_1351400	2.44386	60S ribosomal protein L17, putative
PF3D7_1035200	4.52133	S-antigen
PF3D7_0911400	1.59029	conserved Plasmodium protein, unknown function
PF3D7_0404600	1.80559	conserved Plasmodium membrane protein, unknown function
PF3D7_1449500	2.13816	transcription factor with AP2 domain(s), putative (ApiAP2)
PF3D7_0529400.2	2.89166	conserved Plasmodium protein, unknown function
PF3D7_1344200	2.3951	heat shock protein 70, putative (HSP70-y)
PF3D7_1320100	2.56433	ATP-dependent Clp protease adaptor protein ClpS, putative
PF3D7_1028600	2.26341	conserved Plasmodium protein, unknown function
PF3D7_0820300	2.00154	conserved Plasmodium protein, unknown function
PF3D7_1008100	1.26193	conserved Plasmodium protein, unknown function
PF3D7_0705400	2.11282	minchromosome maintenance (MCM) complex subunit, putative (MCM7)
PF3D7_1003800	1.3688	U5 small nuclear ribonuclear protein, putative
PF3D7_1234800	1.17705	Splicing factor 3B subunit 3, putative (SF3B3)
PF3D7_0624500	1.46318	anaphase promoting complex subunit, putative
PF3D7_0110000	1.10786	conserved Plasmodium protein, unknown function
PF3D7_1116600	3.61961	oligosaccharyl transferase STT3 subunit, putative
PF3D7_1229400	1.97164	macrophage migration inhibitory factor (MIF)
PF3D7_0716300	1.01517	conserved Plasmodium protein, unknown function
PF3D7_1433100	1.52485	conserved Plasmodium membrane protein, unknown function
PF3D7_1200800	1.90188	serine/threonine protein kinase, FIKK family (FIKK12)
PF3D7_0903200	1.43098	Rab GTPase 7 (Rab7)
PF3D7_0309500	1.78946	asparagine synthetase, putative
PF3D7_1450600	2.24251	conserved Plasmodium protein, unknown function
PF3D7_1434500	1.41699	dynein-related AAA-type ATPase, putative
PF3D7_1207600	1.63329	tRNA delta(2)-isopentenylpyrophosphate transferase, putative
PF3D7_1419400	2.20846	conserved Plasmodium membrane protein, unknown function
PF3D7_1132600	1.74235	pre-mRNA splicing factor, putative
PF3D7_0714500	1.31578	transcription elongation factor s-II, putative
PF3D7_1125100	2.12342	vacuolar membrane protein-related, putative
PF3D7_0806000	2.42039	AAA family ATPase, putative
PF3D7_0506700	1.66862	conserved Plasmodium protein, unknown function
PF3D7_0415500	2.87147	nuclear cap-binding protein, putative
PF3D7_1339300	1.59297	conserved Plasmodium protein, unknown function
PF3D7_1415500	2.68728	conserved Plasmodium membrane protein, unknown function
PF3D7_1252100	1.63231	rhoptry neck protein 3 (RON3)
PF3D7_1474600	1.04831	conserved Plasmodium membrane protein, unknown function
PF3D7_0405000	2.8778	ATP-dependent RNA helicase, putative
PF3D7_1365800	2.0469	conserved Plasmodium protein, unknown function
PF3D7_1326600	1.93867	conserved Plasmodium protein, unknown function
