# Supplementary material for: The PfAlba1 RNA-binding protein is an important regulator of translational timing in Plasmodium falciparum blood stages
Source: Genome Biol. 2015 Sep 28;16:212. doi: 10.1186/s13059-015-0771-5 (PMC4587749; doi:10.1186/s13059-015-0771-5)
Supplement: Supplementary file 5 — Gene Ontology (GO) analysis of transcripts that bound to GST-PfAlba1 in vitro. (XLS 266 kb) [file 13059_2015_771_MOESM5_ESM.xls]

## Sheet: GO_Analysis_In_vitro
Table S4: Gene Ontology (GO) analysis of transcripts that bound to GST-PfAlba1 in vitro
Selected statistical test : Hypergeometric test
Selected correction : Benjamini & Hochberg False Discovery Rate (FDR) correction
Selected significance level : 0.05
Testing option : Use whole annotation as reference set
The selected cluster :
PF3D7_1366600	PF3D7_0405400	PF3D7_0506100	PF3D7_1341300	PF3D7_1316100	PF3D7_0214900	PF3D7_1251500	PF3D7_0820700	PF3D7_1355700	PF3D7_1114700	PF3D7_1410400	PF3D7_0932300	PF3D7_0614800	PF3D7_0817300	PF3D7_1229800	PF3D7_0626800	PF3D7_1240600	PF3D7_0922500	PF3D7_1420200	PF3D7_1145200	PF3D7_1030100	PF3D7_1367700	PF3D7_0702200	PF3D7_0807500	PF3D7_0918000	PF3D7_0509600	PF3D7_0521500	PF3D7_1321700	PF3D7_0935800	PF3D7_1344800	PF3D7_1354600	PF3D7_1033600	PF3D7_0518100	PF3D7_0613700	PF3D7_1328100	PF3D7_1236100	PF3D7_1203400	PF3D7_0921400	PF3D7_0623300	PF3D7_1446600	PF3D7_0728600	PF3D7_0707900	PF3D7_1368800	PF3D7_1123400	PF3D7_0919100	PF3D7_0814000	PF3D7_0302500	PF3D7_0522800	PF3D7_1022500	PF3D7_0934500
PF3D7_1360700	PF3D7_0416100	PF3D7_1410600	PF3D7_0712600	PF3D7_1244600	PF3D7_0305600	PF3D7_0817500	PF3D7_1367100	PF3D7_1420400	PF3D7_0515700	PF3D7_0922700	PF3D7_1351700	PF3D7_0106400	PF3D7_0918200	PF3D7_0509000	PF3D7_1105400	PF3D7_0721300	PF3D7_0417200	PF3D7_0302100	PF3D7_0711500	PF3D7_1347200	PF3D7_1119800	PF3D7_1429400	PF3D7_1368200	PF3D7_1371600	PF3D7_1010300	PF3D7_0627300	PF3D7_1314500	PF3D7_0516800	PF3D7_0512200	PF3D7_0105300	PF3D7_1211700	PF3D7_0103100	PF3D7_1106700	PF3D7_0814200	PF3D7_1209300	PF3D7_1008000	PF3D7_1001600	PF3D7_0411900	PF3D7_0934700	PF3D7_0208200	PF3D7_0609800	PF3D7_1346100	PF3D7_0316700	PF3D7_1422800	PF3D7_0408500	PF3D7_1011400	PF3D7_1032100	PF3D7_1317800	PF3D7_0104200
PF3D7_1411200	PF3D7_1008700	PF3D7_0720800	PF3D7_0717400	PF3D7_1354200	PF3D7_0927900	PF3D7_1144500	PF3D7_0904800	PF3D7_0516200	PF3D7_1209900	PF3D7_1425400	PF3D7_0623700	PF3D7_1364600	PF3D7_0424100	PF3D7_0617900	PF3D7_0613300	PF3D7_0527300	PF3D7_0520900	PF3D7_1457000	PF3D7_1439800	PF3D7_0210100.2	PF3D7_1357700	PF3D7_1246200	PF3D7_0310400	PF3D7_1311500	PF3D7_0603500	PF3D7_1143400	PF3D7_0905900	PF3D7_1240900	PF3D7_1208800	PF3D7_0716100	PF3D7_1365700	PF3D7_1235300	PF3D7_1239900	PF3D7_1361100	PF3D7_1307000	PF3D7_0612200	PF3D7_0110500	PF3D7_0821600	PF3D7_1440800	PF3D7_0818200	PF3D7_0518600	PF3D7_0602400	PF3D7_1226600	PF3D7_0621300	PF3D7_0810300	PF3D7_0814900	PF3D7_0323700	PF3D7_0319200	PF3D7_0216600
PF3D7_0810800	PF3D7_1203700	PF3D7_0109600	PF3D7_1144000	PF3D7_0103200	PF3D7_0107800	PF3D7_0508000	PF3D7_1314200	PF3D7_1106800	PF3D7_0317500	PF3D7_0407300	PF3D7_0709100	PF3D7_1325100	PF3D7_0523400	PF3D7_0612900	PF3D7_1116600	PF3D7_1015900	PF3D7_1032000	PF3D7_1405100	PF3D7_0104300	PF3D7_0106700	PF3D7_1126400	PF3D7_0406200	PF3D7_1430300	PF3D7_0320900	PF3D7_1342900	PF3D7_0929400	PF3D7_0713600	PF3D7_1117700	PF3D7_1349300	PF3D7_1251200	PF3D7_1408600	PF3D7_0629800	PF3D7_1463200	PF3D7_1012400	PF3D7_1352700	PF3D7_0422700	PF3D7_1201500	PF3D7_1035500	PF3D7_0617100	PF3D7_1125300	PF3D7_1337300	PF3D7_0405100	PF3D7_0802300	PF3D7_1358000	PF3D7_1360800	PF3D7_0932600	PF3D7_1139700	PF3D7_0907400	PF3D7_0910800
PF3D7_1015200.2	PF3D7_1301600	PF3D7_1119400	PF3D7_1022000	PF3D7_0919800	PF3D7_0905400	PF3D7_1225800	PF3D7_0112000	PF3D7_1104700.2	PF3D7_0926100	PF3D7_1409900	PF3D7_0219600	PF3D7_0423700	PF3D7_1105000	PF3D7_0603200	PF3D7_0716000	PF3D7_1311400	PF3D7_0620500	PF3D7_1235600	PF3D7_0731400	PF3D7_1132600	PF3D7_0209800	PF3D7_1212500	PF3D7_1245400	PF3D7_0630300	PF3D7_0606700	PF3D7_1222300	PF3D7_1356300	PF3D7_0308600	PF3D7_1314900	PF3D7_1333200	PF3D7_0514100	PF3D7_1427500	PF3D7_0602100	PF3D7_1452700	PF3D7_1238900	PF3D7_1234300	PF3D7_0707300	PF3D7_1320100	PF3D7_1121700	PF3D7_1417500	PF3D7_0804800	PF3D7_1438400	PF3D7_0728000	PF3D7_1244100	PF3D7_0800200	PF3D7_1223400	PF3D7_0825500	PF3D7_0721600	PF3D7_1128100
No annotations were retrieved for the following entities:
PF3D7_1123300	PF3D7_1316100	PF3D7_0403100	PF3D7_1249300	PF3D7_1458700	PF3D7_1355700	PF3D7_1353400	PF3D7_1114700	PF3D7_0932300	PF3D7_1304000	PF3D7_0817300	PF3D7_0909400	PF3D7_1420200	PF3D7_1332700	PF3D7_1409300	PF3D7_0211500	PF3D7_0704500	PF3D7_1248200	PF3D7_1470600	PF3D7_1354600	PF3D7_0518100	PF3D7_1310900	PF3D7_0929000	PF3D7_1203400	PF3D7_0623300	PF3D7_0728600	PF3D7_0707900	PF3D7_0705600	PF3D7_0919100	PF3D7_0522800	PF3D7_0806500	PF3D7_0220000	PF3D7_1455100	PF3D7_0612600	PF3D7_1214100	PF3D7_1468400	PF3D7_0519400	PF3D7_1149600	PF3D7_1103800	PF3D7_1317200	PF3D7_1248100	PF3D7_0809900	PF3D7_1114100.2	PF3D7_1309700	PF3D7_0316300.2	PF3D7_0613800	PF3D7_1012700	PF3D7_1205800	PF3D7_1031200	PF3D7_1448800
PF3D7_0506700	PF3D7_1015200.2	PF3D7_0401600.2	PF3D7_1119400	PF3D7_0931800	PF3D7_1022000	PF3D7_0919800	PF3D7_0628100	PF3D7_1244200	PF3D7_1104700.2	PF3D7_0926100	PF3D7_1372400	PF3D7_0716000	PF3D7_0907700	PF3D7_0316100	PF3D7_0920900	PF3D7_0731400	PF3D7_1132600	PF3D7_0727000	PF3D7_0606700	PF3D7_1314900	PF3D7_0103400	PF3D7_1452700	PF3D7_1234300	PF3D7_0705000	PF3D7_1320100	PF3D7_1417500	PF3D7_0802500	PF3D7_1438400	PF3D7_1244100	PF3D7_0825500	PF3D7_0926000	PF3D7_1128100	PF3D7_1034000	PF3D7_0102400	PF3D7_1336800	PF3D7_1472400	PF3D7_1118300	PF3D7_0209700	PF3D7_0614300	PF3D7_0904100	PF3D7_1142500	PF3D7_1442900	PF3D7_1006900	PF3D7_1358700	PF3D7_0602200	PF3D7_0403900	PF3D7_0806000	PF3D7_0833500	PF3D7_1205200
GO-ID	p-value	corr p-value	x	n	X	N	Description	Genes in test set
3674	3.5532e-42	6.9074e-39	652	1339	859	2305	molecular_function	PF3D7_1366600|PF3D7_1364300|PF3D7_0506100|PF3D7_1341300|PF3D7_1419100|PF3D7_1251500|PF3D7_1224000|PF3D7_0820700|PF3D7_0714300|PF3D7_1011700|PF3D7_0519300|PF3D7_0815000|PF3D7_1412700|PF3D7_0614800|PF3D7_0414000|PF3D7_1229800|PF3D7_1239500|PF3D7_0316800|PF3D7_0626800|PF3D7_1240600|PF3D7_0511800|PF3D7_0922500|PF3D7_1422500|PF3D7_1030100|PF3D7_1367700|PF3D7_1103700|PF3D7_0702200|PF3D7_0807500|PF3D7_0…
9987	5.1693e-22	5.0246e-19	447	906	859	2305	cellular process	PF3D7_1364300|PF3D7_0405400|PF3D7_0506100|PF3D7_1341300|PF3D7_1318400|PF3D7_1251500|PF3D7_1224000|PF3D7_0820700|PF3D7_1011700|PF3D7_0815000|PF3D7_1412700|PF3D7_0614800|PF3D7_0414000|PF3D7_1229800|PF3D7_1239500|PF3D7_0316800|PF3D7_0626800|PF3D7_0511800|PF3D7_0922500|PF3D7_1422500|PF3D7_1030100|PF3D7_1367700|PF3D7_0702200|PF3D7_0807500|PF3D7_0303500|PF3D7_0509600|PF3D7_0521500|PF3D7_1321700|PF3D7_1…
44238	2.521e-20	1.6336e-17	384	759	859	2305	primary metabolic process	PF3D7_1364300|PF3D7_0405400|PF3D7_1253000|PF3D7_0506100|PF3D7_1341300|PF3D7_1251500|PF3D7_1224000|PF3D7_1322100|PF3D7_0820700|PF3D7_0309600|PF3D7_0907900|PF3D7_0827900|PF3D7_1011700|PF3D7_1436000|PF3D7_0614800|PF3D7_0718100|PF3D7_1239500|PF3D7_1407800|PF3D7_0316800|PF3D7_0626800|PF3D7_0511800|PF3D7_0922500|PF3D7_1422500|PF3D7_1426200|PF3D7_1030100|PF3D7_1367700|PF3D7_0318200|PF3D7_0702200|PF3D7_1…
8152	5.0361e-20	2.4475e-17	410	826	859	2305	metabolic process	PF3D7_1364300|PF3D7_0405400|PF3D7_0506100|PF3D7_1341300|PF3D7_1251500|PF3D7_1224000|PF3D7_0820700|PF3D7_1011700|PF3D7_0614800|PF3D7_1239500|PF3D7_0316800|PF3D7_0626800|PF3D7_0511800|PF3D7_0922500|PF3D7_1422500|PF3D7_1030100|PF3D7_1367700|PF3D7_0702200|PF3D7_0807500|PF3D7_0509600|PF3D7_0521500|PF3D7_1321700|PF3D7_1356900|PF3D7_1328100|PF3D7_1241800|PF3D7_0726300|PF3D7_1366500|PF3D7_1368800|PF3D7_1…
71704	8.5383e-20	3.1018e-17	399	800	859	2305	organic substance metabolic process	PF3D7_1364300|PF3D7_0405400|PF3D7_0506100|PF3D7_1341300|PF3D7_1251500|PF3D7_1224000|PF3D7_0820700|PF3D7_1011700|PF3D7_0614800|PF3D7_1239500|PF3D7_0316800|PF3D7_0626800|PF3D7_0511800|PF3D7_0922500|PF3D7_1422500|PF3D7_1030100|PF3D7_1367700|PF3D7_0702200|PF3D7_0807500|PF3D7_0509600|PF3D7_0521500|PF3D7_1321700|PF3D7_1356900|PF3D7_1328100|PF3D7_1241800|PF3D7_0726300|PF3D7_1366500|PF3D7_1368800|PF3D7_1…
44237	9.5735e-20	3.1018e-17	382	758	859	2305	cellular metabolic process	PF3D7_1364300|PF3D7_0405400|PF3D7_1253000|PF3D7_0506100|PF3D7_1341300|PF3D7_1251500|PF3D7_1224000|PF3D7_1322100|PF3D7_0820700|PF3D7_0309600|PF3D7_0907900|PF3D7_0827900|PF3D7_1011700|PF3D7_1436000|PF3D7_0614800|PF3D7_0718100|PF3D7_1239500|PF3D7_1407800|PF3D7_0316800|PF3D7_0626800|PF3D7_0511800|PF3D7_0922500|PF3D7_1422500|PF3D7_1426200|PF3D7_1030100|PF3D7_1367700|PF3D7_0318200|PF3D7_0702200|PF3D7_1…
1901363	6.8101e-18	1.6548e-15	156	249	859	2305	heterocyclic compound binding	PF3D7_1366600|PF3D7_0105900|PF3D7_0317500|PF3D7_0705300|PF3D7_0407300|PF3D7_0323500|PF3D7_0508800|PF3D7_0617800|PF3D7_1360900|PF3D7_0915400|PF3D7_1324800|PF3D7_1250800|PF3D7_1223300|PF3D7_1011700|PF3D7_1412700|PF3D7_0414000|PF3D7_0612900|PF3D7_1229800|PF3D7_1338300|PF3D7_0731600|PF3D7_1346300|PF3D7_1416100|PF3D7_1451100|PF3D7_0320900|PF3D7_1321700|PF3D7_0606500|PF3D7_0415500|PF3D7_1033600|PF3D7_1…
97159	6.8101e-18	1.6548e-15	156	249	859	2305	organic cyclic compound binding	PF3D7_1366600|PF3D7_0105900|PF3D7_0317500|PF3D7_0705300|PF3D7_0407300|PF3D7_0323500|PF3D7_0508800|PF3D7_0617800|PF3D7_1360900|PF3D7_0915400|PF3D7_1324800|PF3D7_1250800|PF3D7_1223300|PF3D7_1011700|PF3D7_1412700|PF3D7_0414000|PF3D7_0612900|PF3D7_1229800|PF3D7_1338300|PF3D7_0731600|PF3D7_1346300|PF3D7_1416100|PF3D7_1451100|PF3D7_0320900|PF3D7_1321700|PF3D7_0606500|PF3D7_0415500|PF3D7_1033600|PF3D7_1…
44260	1.7075e-17	3.6882e-15	300	574	859	2305	cellular macromolecule metabolic process	PF3D7_1364300|PF3D7_0405400|PF3D7_1253000|PF3D7_0506100|PF3D7_1341300|PF3D7_1251500|PF3D7_1322100|PF3D7_0309600|PF3D7_0907900|PF3D7_0827900|PF3D7_1011700|PF3D7_0614800|PF3D7_0718100|PF3D7_1239500|PF3D7_1407800|PF3D7_0316800|PF3D7_1422500|PF3D7_1426200|PF3D7_1030100|PF3D7_1367700|PF3D7_0318200|PF3D7_0807500|PF3D7_0203100|PF3D7_0509600|PF3D7_0521500|PF3D7_1321700|PF3D7_1356900|PF3D7_1465900|PF3D7_0…
43170	1.1076e-16	2.1532e-14	314	613	859	2305	macromolecule metabolic process	PF3D7_1364300|PF3D7_0405400|PF3D7_1253000|PF3D7_0506100|PF3D7_1341300|PF3D7_1251500|PF3D7_1322100|PF3D7_0309600|PF3D7_0907900|PF3D7_0827900|PF3D7_1011700|PF3D7_0614800|PF3D7_0718100|PF3D7_1239500|PF3D7_1407800|PF3D7_0316800|PF3D7_1422500|PF3D7_1426200|PF3D7_1030100|PF3D7_1367700|PF3D7_0318200|PF3D7_0807500|PF3D7_0207700|PF3D7_0203100|PF3D7_0509600|PF3D7_0521500|PF3D7_1321700|PF3D7_1356900|PF3D7_1…
8150	7.0128e-16	1.2394e-13	621	1426	859	2305	biological_process	PF3D7_1364300|PF3D7_0405400|PF3D7_0506100|PF3D7_1341300|PF3D7_1318400|PF3D7_0214900|PF3D7_1251500|PF3D7_1224000|PF3D7_0820700|PF3D7_1011700|PF3D7_0815000|PF3D7_1412700|PF3D7_0614800|PF3D7_0414000|PF3D7_1229800|PF3D7_1227500|PF3D7_1239500|PF3D7_0316800|PF3D7_0626800|PF3D7_1240600|PF3D7_0511800|PF3D7_0922500|PF3D7_1422500|PF3D7_1030100|PF3D7_1367700|PF3D7_0702200|PF3D7_0807500|PF3D7_0303500|PF3D7_0…
5488	3.5094e-14	5.6852e-12	272	530	859	2305	binding	PF3D7_1366600|PF3D7_1253000|PF3D7_0812400|PF3D7_0105900|PF3D7_1333000|PF3D7_1322100|PF3D7_1028700|PF3D7_0915400|PF3D7_0202000|PF3D7_0907900|PF3D7_1460100|PF3D7_1011700|PF3D7_1412700|PF3D7_0414000|PF3D7_0823300|PF3D7_1229800|PF3D7_1239500|PF3D7_1240600|PF3D7_0102500|PF3D7_0318200|PF3D7_0918000|PF3D7_1346300|PF3D7_1321700|PF3D7_0606500|PF3D7_1033600|PF3D7_1411600|PF3D7_0818500|PF3D7_1236100|PF3D7_0…
3824	1.7253e-13	2.5799e-11	366	766	859	2305	catalytic activity	PF3D7_1364300|PF3D7_0319400|PF3D7_1419100|PF3D7_1251500|PF3D7_1224000|PF3D7_1322100|PF3D7_0802600|PF3D7_0820700|PF3D7_0714300|PF3D7_0827900|PF3D7_0519300|PF3D7_1436000|PF3D7_0815000|PF3D7_1412700|PF3D7_0614800|PF3D7_0823300|PF3D7_1459000|PF3D7_1229800|PF3D7_0718100|PF3D7_1239500|PF3D7_1407800|PF3D7_0626800|PF3D7_0217500|PF3D7_0511800|PF3D7_0922500|PF3D7_1422500|PF3D7_1426200|PF3D7_1030100|PF3D7_1…
32991	7.4118e-13	1.0292e-10	217	410	859	2305	macromolecular complex	PF3D7_1366600|PF3D7_0405400|PF3D7_0812400|PF3D7_0506100|PF3D7_1341300|PF3D7_0319400|PF3D7_0621900|PF3D7_0309600|PF3D7_0714300|PF3D7_1229800|PF3D7_0316800|PF3D7_0624500|PF3D7_0423500|PF3D7_1103700|PF3D7_0318200|PF3D7_0807500|PF3D7_1323200|PF3D7_1439400|PF3D7_1465900|PF3D7_1219100|PF3D7_1142600|PF3D7_1328100|PF3D7_0214100|PF3D7_1123400|PF3D7_0621800|PF3D7_1232200|PF3D7_0722500|PF3D7_0814000|PF3D7_1…
3676	1.0531e-11	1.3648e-09	98	155	859	2305	nucleic acid binding	PF3D7_0105900|PF3D7_0705300|PF3D7_0407300|PF3D7_0323500|PF3D7_0508800|PF3D7_0617800|PF3D7_1360900|PF3D7_1011700|PF3D7_1338300|PF3D7_1346300|PF3D7_1451100|PF3D7_0320900|PF3D7_1321700|PF3D7_0606500|PF3D7_0415500|PF3D7_1033600|PF3D7_1236100|PF3D7_0516200|PF3D7_0422700|PF3D7_0606100|PF3D7_1312400|PF3D7_0629400|PF3D7_0516600|PF3D7_0726300|PF3D7_0319500|PF3D7_1125300|PF3D7_1123400|PF3D7_1203000|PF3D7_1…
97367	2.2057e-10	2.6799e-08	73	110	859	2305	carbohydrate derivative binding	PF3D7_1366600|PF3D7_0315200|PF3D7_0317500|PF3D7_1020900|PF3D7_1301600|PF3D7_0915400|PF3D7_1324800|PF3D7_1330600|PF3D7_1034900|PF3D7_1250800|PF3D7_1246900|PF3D7_1223300|PF3D7_1250600|PF3D7_1410600|PF3D7_1412700|PF3D7_1116400|PF3D7_0414000|PF3D7_0612900|PF3D7_1229800|PF3D7_0102500|PF3D7_1229100|PF3D7_0807300|PF3D7_1229500|PF3D7_0731600|PF3D7_1416100|PF3D7_0721300|PF3D7_1118200|PF3D7_1451100|PF3D7_1…
43168	7.8424e-10	8.968e-08	76	118	859	2305	anion binding	PF3D7_1366600|PF3D7_1123100|PF3D7_0315200|PF3D7_0317500|PF3D7_1020900|PF3D7_1301600|PF3D7_0915400|PF3D7_1324800|PF3D7_1330600|PF3D7_1034900|PF3D7_1460100|PF3D7_1250800|PF3D7_1246900|PF3D7_1223300|PF3D7_1250600|PF3D7_1410600|PF3D7_1412700|PF3D7_1116400|PF3D7_0414000|PF3D7_0612900|PF3D7_1229800|PF3D7_0102500|PF3D7_1229100|PF3D7_0807300|PF3D7_1229500|PF3D7_0731600|PF3D7_1416100|PF3D7_0721300|PF3D7_1…
1882	1.2089e-09	1.1191e-07	64	95	859	2305	nucleoside binding	PF3D7_1366600|PF3D7_0317500|PF3D7_1020900|PF3D7_0915400|PF3D7_1324800|PF3D7_1330600|PF3D7_1034900|PF3D7_1250800|PF3D7_1246900|PF3D7_1223300|PF3D7_1250600|PF3D7_1410600|PF3D7_1412700|PF3D7_1116400|PF3D7_0414000|PF3D7_0612900|PF3D7_1229800|PF3D7_1229100|PF3D7_0807300|PF3D7_1229500|PF3D7_0731600|PF3D7_1416100|PF3D7_0721300|PF3D7_1118200|PF3D7_1451100|PF3D7_1132200|PF3D7_0715300|PF3D7_1411600|PF3D7_0…
1883	1.2089e-09	1.1191e-07	64	95	859	2305	purine nucleoside binding	PF3D7_1366600|PF3D7_0317500|PF3D7_1020900|PF3D7_0915400|PF3D7_1324800|PF3D7_1330600|PF3D7_1034900|PF3D7_1250800|PF3D7_1246900|PF3D7_1223300|PF3D7_1250600|PF3D7_1410600|PF3D7_1412700|PF3D7_1116400|PF3D7_0414000|PF3D7_0612900|PF3D7_1229800|PF3D7_1229100|PF3D7_0807300|PF3D7_1229500|PF3D7_0731600|PF3D7_1416100|PF3D7_0721300|PF3D7_1118200|PF3D7_1451100|PF3D7_1132200|PF3D7_0715300|PF3D7_1411600|PF3D7_0…
32549	1.2089e-09	1.1191e-07	64	95	859	2305	ribonucleoside binding	PF3D7_1366600|PF3D7_0317500|PF3D7_1020900|PF3D7_0915400|PF3D7_1324800|PF3D7_1330600|PF3D7_1034900|PF3D7_1250800|PF3D7_1246900|PF3D7_1223300|PF3D7_1250600|PF3D7_1410600|PF3D7_1412700|PF3D7_1116400|PF3D7_0414000|PF3D7_0612900|PF3D7_1229800|PF3D7_1229100|PF3D7_0807300|PF3D7_1229500|PF3D7_0731600|PF3D7_1416100|PF3D7_0721300|PF3D7_1118200|PF3D7_1451100|PF3D7_1132200|PF3D7_0715300|PF3D7_1411600|PF3D7_0…
32550	1.2089e-09	1.1191e-07	64	95	859	2305	purine ribonucleoside binding	PF3D7_1366600|PF3D7_0317500|PF3D7_1020900|PF3D7_0915400|PF3D7_1324800|PF3D7_1330600|PF3D7_1034900|PF3D7_1250800|PF3D7_1246900|PF3D7_1223300|PF3D7_1250600|PF3D7_1410600|PF3D7_1412700|PF3D7_1116400|PF3D7_0414000|PF3D7_0612900|PF3D7_1229800|PF3D7_1229100|PF3D7_0807300|PF3D7_1229500|PF3D7_0731600|PF3D7_1416100|PF3D7_0721300|PF3D7_1118200|PF3D7_1451100|PF3D7_1132200|PF3D7_0715300|PF3D7_1411600|PF3D7_0…
43234	1.9932e-09	1.7613e-07	144	266	859	2305	protein complex	PF3D7_1366600|PF3D7_0812400|PF3D7_0319400|PF3D7_0317500|PF3D7_0705300|PF3D7_0210700|PF3D7_0806800|PF3D7_0617800|PF3D7_1417200|PF3D7_0714300|PF3D7_1416900|PF3D7_1250800|PF3D7_1030500|PF3D7_1110500|PF3D7_0205900|PF3D7_1116600|PF3D7_1229800|PF3D7_1015900|PF3D7_0624500|PF3D7_0423500|PF3D7_1103700|PF3D7_0104300|PF3D7_0318200|PF3D7_0215700|PF3D7_0320100|PF3D7_0807500|PF3D7_1338300|PF3D7_0320900|PF3D7_1…
35639	2.1919e-09	1.8527e-07	62	92	859	2305	purine ribonucleoside triphosphate binding	PF3D7_1366600|PF3D7_0317500|PF3D7_1020900|PF3D7_0915400|PF3D7_1324800|PF3D7_1330600|PF3D7_1034900|PF3D7_1250800|PF3D7_1246900|PF3D7_1223300|PF3D7_1250600|PF3D7_1410600|PF3D7_1412700|PF3D7_1116400|PF3D7_0414000|PF3D7_0612900|PF3D7_1229800|PF3D7_1229100|PF3D7_0807300|PF3D7_1229500|PF3D7_1416100|PF3D7_0721300|PF3D7_1118200|PF3D7_1451100|PF3D7_1132200|PF3D7_0715300|PF3D7_1411600|PF3D7_0613900|PF3D7_1…
32553	2.4134e-09	1.9548e-07	65	98	859	2305	ribonucleotide binding	PF3D7_1366600|PF3D7_0317500|PF3D7_1020900|PF3D7_0915400|PF3D7_1324800|PF3D7_1330600|PF3D7_1034900|PF3D7_1250800|PF3D7_1246900|PF3D7_1223300|PF3D7_1250600|PF3D7_1410600|PF3D7_1412700|PF3D7_1116400|PF3D7_0414000|PF3D7_0612900|PF3D7_1229800|PF3D7_1229100|PF3D7_0807300|PF3D7_1229500|PF3D7_0731600|PF3D7_1416100|PF3D7_0721300|PF3D7_1118200|PF3D7_1451100|PF3D7_1132200|PF3D7_0715300|PF3D7_1411600|PF3D7_0…
43167	3.2099e-09	2.496e-07	96	162	859	2305	ion binding	PF3D7_1366600|PF3D7_1123100|PF3D7_0315200|PF3D7_0317500|PF3D7_0407300|PF3D7_1020900|PF3D7_1301600|PF3D7_0915400|PF3D7_1324800|PF3D7_1322500|PF3D7_1330600|PF3D7_1034900|PF3D7_0907900|PF3D7_1460100|PF3D7_1250800|PF3D7_1246900|PF3D7_1223300|PF3D7_1250600|PF3D7_1410600|PF3D7_1412700|PF3D7_1116400|PF3D7_0414000|PF3D7_0612900|PF3D7_1229800|PF3D7_1311800|PF3D7_0102500|PF3D7_0309000|PF3D7_1229100|PF3D7_1…
32555	4.4733e-09	3.3447e-07	64	97	859	2305	purine ribonucleotide binding	PF3D7_1366600|PF3D7_0317500|PF3D7_1020900|PF3D7_0915400|PF3D7_1324800|PF3D7_1330600|PF3D7_1034900|PF3D7_1250800|PF3D7_1246900|PF3D7_1223300|PF3D7_1250600|PF3D7_1410600|PF3D7_1412700|PF3D7_1116400|PF3D7_0414000|PF3D7_0612900|PF3D7_1229800|PF3D7_1229100|PF3D7_0807300|PF3D7_1229500|PF3D7_0731600|PF3D7_1416100|PF3D7_0721300|PF3D7_1118200|PF3D7_1451100|PF3D7_1132200|PF3D7_0715300|PF3D7_1411600|PF3D7_0…
19538	5.0813e-09	3.6585e-07	214	432	859	2305	protein metabolic process	PF3D7_1253000|PF3D7_0506100|PF3D7_1341300|PF3D7_1322100|PF3D7_0309600|PF3D7_0907900|PF3D7_0827900|PF3D7_0718100|PF3D7_1407800|PF3D7_0316800|PF3D7_1422500|PF3D7_1426200|PF3D7_1367700|PF3D7_0807500|PF3D7_0207700|PF3D7_0203100|PF3D7_0509600|PF3D7_1356900|PF3D7_1465900|PF3D7_1142600|PF3D7_1328100|PF3D7_0512000|PF3D7_1312400|PF3D7_0516600|PF3D7_0317200|PF3D7_1123400|PF3D7_0621800|PF3D7_0814000|PF3D7_0…
6259	7.1197e-09	4.9431e-07	48	67	859	2305	DNA metabolic process	PF3D7_1211700|PF3D7_0726300|PF3D7_0107800|PF3D7_1037000|PF3D7_1368800|PF3D7_0705400|PF3D7_0705300|PF3D7_1203000|PF3D7_1415000|PF3D7_0206000|PF3D7_1433500|PF3D7_0411900|PF3D7_0111300|PF3D7_1250800|PF3D7_1304100|PF3D7_0112000|PF3D7_1223300|PF3D7_1011700|PF3D7_0614800|PF3D7_0305600|PF3D7_1355100|PF3D7_0605800|PF3D7_1239500|PF3D7_0219600|PF3D7_1107400|PF3D7_0408500|PF3D7_1405600|PF3D7_1017000|PF3D7_1…
44267	7.7812e-09	5.2161e-07	194	386	859	2305	cellular protein metabolic process	PF3D7_1253000|PF3D7_0506100|PF3D7_1341300|PF3D7_1322100|PF3D7_0309600|PF3D7_0907900|PF3D7_0827900|PF3D7_0718100|PF3D7_0316800|PF3D7_1422500|PF3D7_1426200|PF3D7_1367700|PF3D7_0807500|PF3D7_0203100|PF3D7_0509600|PF3D7_1356900|PF3D7_1465900|PF3D7_1142600|PF3D7_1328100|PF3D7_0512000|PF3D7_1312400|PF3D7_0516600|PF3D7_0317200|PF3D7_1123400|PF3D7_0621800|PF3D7_0814000|PF3D7_0413600|PF3D7_0415900|PF3D7_1…
17076	8.3509e-09	5.4114e-07	64	98	859	2305	purine nucleotide binding	PF3D7_1366600|PF3D7_0317500|PF3D7_1020900|PF3D7_0915400|PF3D7_1324800|PF3D7_1330600|PF3D7_1034900|PF3D7_1250800|PF3D7_1246900|PF3D7_1223300|PF3D7_1250600|PF3D7_1410600|PF3D7_1412700|PF3D7_1116400|PF3D7_0414000|PF3D7_0612900|PF3D7_1229800|PF3D7_1229100|PF3D7_0807300|PF3D7_1229500|PF3D7_0731600|PF3D7_1416100|PF3D7_0721300|PF3D7_1118200|PF3D7_1451100|PF3D7_1132200|PF3D7_0715300|PF3D7_1411600|PF3D7_0…
5829	1.2671e-08	7.9458e-07	76	123	859	2305	cytosol	PF3D7_0814900|PF3D7_1253000|PF3D7_1341300|PF3D7_1037100|PF3D7_0802000|PF3D7_0802200|PF3D7_1431700|PF3D7_0306800|PF3D7_1450100|PF3D7_0309600|PF3D7_1462800|PF3D7_1357800|PF3D7_0307100|PF3D7_0312800|PF3D7_1015900|PF3D7_1128200|PF3D7_0316800|PF3D7_1242700|PF3D7_1426000|PF3D7_1424100|PF3D7_1019400|PF3D7_0320300|PF3D7_1019900|PF3D7_1120100|PF3D7_1342100|PF3D7_0217800|PF3D7_1229500|PF3D7_1027800|PF3D7_1…
16787	1.3635e-08	8.1865e-07	180	355	859	2305	hydrolase activity	PF3D7_1364300|PF3D7_0107800|PF3D7_0319400|PF3D7_1419100|PF3D7_1230400|PF3D7_0317500|PF3D7_0405000|PF3D7_0323500|PF3D7_1251500|PF3D7_1456800|PF3D7_0806800|PF3D7_1224000|PF3D7_0527200|PF3D7_0319000|PF3D7_1250800|PF3D7_1030500|PF3D7_1223300|PF3D7_1412700|PF3D7_0614800|PF3D7_1003800|PF3D7_1459000|PF3D7_1229800|PF3D7_1239500|PF3D7_1407800|PF3D7_1422500|PF3D7_0404700|PF3D7_1030100|PF3D7_0702200|PF3D7_1…
44446	1.3897e-08	8.1865e-07	171	334	859	2305	intracellular organelle part	PF3D7_1366600|PF3D7_1211600|PF3D7_0405400|PF3D7_0812400|PF3D7_0506100|PF3D7_1341300|PF3D7_0319400|PF3D7_1314200|PF3D7_1362400|PF3D7_0317500|PF3D7_0705300|PF3D7_0323500|PF3D7_1322100|PF3D7_0617800|PF3D7_0820700|PF3D7_0524600|PF3D7_0309600|PF3D7_0714300|PF3D7_0827900|PF3D7_1250800|PF3D7_1221000|PF3D7_0827500|PF3D7_0414000|PF3D7_1116600|PF3D7_1229800|PF3D7_1128200|PF3D7_0316800|PF3D7_0624500|PF3D7_0…
9059	1.7667e-08	9.8129e-07	135	252	859	2305	macromolecule biosynthetic process	PF3D7_0506100|PF3D7_1341300|PF3D7_0705300|PF3D7_0407300|PF3D7_0524600|PF3D7_0309600|PF3D7_0827500|PF3D7_1116600|PF3D7_1015900|PF3D7_0102900|PF3D7_0316800|PF3D7_1367700|PF3D7_0318200|PF3D7_1447300|PF3D7_0215700|PF3D7_1338300|PF3D7_0807900|PF3D7_0110400|PF3D7_1451100|PF3D7_1124900|PF3D7_0509600|PF3D7_1465900|PF3D7_1142600|PF3D7_0719700|PF3D7_1408600|PF3D7_0516200|PF3D7_1463200|PF3D7_1127100|PF3D7_1…
34645	1.7667e-08	9.8129e-07	135	252	859	2305	cellular macromolecule biosynthetic process	PF3D7_0506100|PF3D7_1341300|PF3D7_0705300|PF3D7_0407300|PF3D7_0524600|PF3D7_0309600|PF3D7_0827500|PF3D7_1116600|PF3D7_1015900|PF3D7_0102900|PF3D7_0316800|PF3D7_1367700|PF3D7_0318200|PF3D7_1447300|PF3D7_0215700|PF3D7_1338300|PF3D7_0807900|PF3D7_0110400|PF3D7_1451100|PF3D7_1124900|PF3D7_0509600|PF3D7_1465900|PF3D7_1142600|PF3D7_0719700|PF3D7_1408600|PF3D7_0516200|PF3D7_1463200|PF3D7_1127100|PF3D7_1…
166	2.7328e-08	1.4358e-06	65	102	859	2305	nucleotide binding	PF3D7_1366600|PF3D7_0317500|PF3D7_1020900|PF3D7_0915400|PF3D7_1324800|PF3D7_1330600|PF3D7_1034900|PF3D7_1250800|PF3D7_1246900|PF3D7_1223300|PF3D7_1250600|PF3D7_1410600|PF3D7_1412700|PF3D7_1116400|PF3D7_0414000|PF3D7_0612900|PF3D7_1229800|PF3D7_1229100|PF3D7_0807300|PF3D7_1229500|PF3D7_0731600|PF3D7_1416100|PF3D7_0721300|PF3D7_1118200|PF3D7_1451100|PF3D7_1132200|PF3D7_0715300|PF3D7_1411600|PF3D7_0…
1901265	2.7328e-08	1.4358e-06	65	102	859	2305	nucleoside phosphate binding	PF3D7_1366600|PF3D7_0317500|PF3D7_1020900|PF3D7_0915400|PF3D7_1324800|PF3D7_1330600|PF3D7_1034900|PF3D7_1250800|PF3D7_1246900|PF3D7_1223300|PF3D7_1250600|PF3D7_1410600|PF3D7_1412700|PF3D7_1116400|PF3D7_0414000|PF3D7_0612900|PF3D7_1229800|PF3D7_1229100|PF3D7_0807300|PF3D7_1229500|PF3D7_0731600|PF3D7_1416100|PF3D7_0721300|PF3D7_1118200|PF3D7_1451100|PF3D7_1132200|PF3D7_0715300|PF3D7_1411600|PF3D7_0…
10467	2.9515e-08	1.5099e-06	133	249	859	2305	gene expression	PF3D7_1364300|PF3D7_0405400|PF3D7_0506100|PF3D7_1341300|PF3D7_0407300|PF3D7_1360900|PF3D7_0524600|PF3D7_0309600|PF3D7_1414600|PF3D7_0827500|PF3D7_1003800|PF3D7_1015900|PF3D7_0102900|PF3D7_0316800|PF3D7_1426200|PF3D7_1030100|PF3D7_1367700|PF3D7_0318200|PF3D7_1447300|PF3D7_0215700|PF3D7_1338300|PF3D7_0807900|PF3D7_0110400|PF3D7_1451100|PF3D7_1124900|PF3D7_0509600|PF3D7_1321700|PF3D7_1465900|PF3D7_0…
90304	4.1176e-08	2.0525e-06	117	214	859	2305	nucleic acid metabolic process	PF3D7_1364300|PF3D7_0107800|PF3D7_0405400|PF3D7_0705300|PF3D7_0405000|PF3D7_0407300|PF3D7_1251500|PF3D7_1360900|PF3D7_1250800|PF3D7_1414600|PF3D7_1223300|PF3D7_1011700|PF3D7_0614800|PF3D7_1003800|PF3D7_1239500|PF3D7_1015900|PF3D7_0102900|PF3D7_1426200|PF3D7_1030100|PF3D7_1367700|PF3D7_0318200|PF3D7_0215700|PF3D7_0729500|PF3D7_0807900|PF3D7_0110400|PF3D7_0509600|PF3D7_0521500|PF3D7_1321700|PF3D7_0…
44422	4.4716e-08	2.1732e-06	182	364	859	2305	organelle part	PF3D7_1366600|PF3D7_1211600|PF3D7_0405400|PF3D7_0812400|PF3D7_0506100|PF3D7_1341300|PF3D7_0319400|PF3D7_1314200|PF3D7_1362400|PF3D7_0317500|PF3D7_0705300|PF3D7_0323500|PF3D7_1322100|PF3D7_0617800|PF3D7_0820700|PF3D7_0524600|PF3D7_0309600|PF3D7_0714300|PF3D7_0827900|PF3D7_1250800|PF3D7_1221000|PF3D7_0827500|PF3D7_0414000|PF3D7_1116600|PF3D7_1229800|PF3D7_1128200|PF3D7_0316800|PF3D7_0624500|PF3D7_0…
1901576	8.0558e-08	3.7439e-06	176	352	859	2305	organic substance biosynthetic process	PF3D7_0506100|PF3D7_1341300|PF3D7_0705300|PF3D7_0407300|PF3D7_1308200|PF3D7_1224000|PF3D7_1324800|PF3D7_0524600|PF3D7_0309600|PF3D7_1439900|PF3D7_1325100|PF3D7_1462800|PF3D7_1436000|PF3D7_0827500|PF3D7_1116600|PF3D7_1015900|PF3D7_0102900|PF3D7_0316800|PF3D7_0511800|PF3D7_0104400|PF3D7_1367700|PF3D7_0318200|PF3D7_1447300|PF3D7_0215700|PF3D7_1338300|PF3D7_0807900|PF3D7_0503100|PF3D7_0110400|PF3D7_1…
36094	8.0936e-08	3.7439e-06	66	106	859	2305	small molecule binding	PF3D7_1366600|PF3D7_0317500|PF3D7_1020900|PF3D7_0915400|PF3D7_1324800|PF3D7_1330600|PF3D7_1034900|PF3D7_1250800|PF3D7_1246900|PF3D7_1223300|PF3D7_1250600|PF3D7_1410600|PF3D7_1412700|PF3D7_1116400|PF3D7_0414000|PF3D7_0612900|PF3D7_1229800|PF3D7_0102500|PF3D7_1229100|PF3D7_0807300|PF3D7_1229500|PF3D7_0731600|PF3D7_1416100|PF3D7_0721300|PF3D7_1118200|PF3D7_1451100|PF3D7_1132200|PF3D7_0715300|PF3D7_1…
9056	8.2812e-08	3.7439e-06	65	104	859	2305	catabolic process	PF3D7_1037100|PF3D7_0413900|PF3D7_1308200|PF3D7_1117100|PF3D7_0313100|PF3D7_0413500|PF3D7_1454700|PF3D7_1320400|PF3D7_1211800|PF3D7_1439900|PF3D7_1325100|PF3D7_1462800|PF3D7_1030500|PF3D7_1436000|PF3D7_0205900|PF3D7_1015900|PF3D7_1407800|PF3D7_0626800|PF3D7_1237000|PF3D7_0922500|PF3D7_1422500|PF3D7_0404700|PF3D7_1338100|PF3D7_0104300|PF3D7_1453800|PF3D7_0727400|PF3D7_0807500|PF3D7_1120100|PF3D7_0…
9058	1.0521e-07	4.6486e-06	176	353	859	2305	biosynthetic process	PF3D7_0506100|PF3D7_1341300|PF3D7_0705300|PF3D7_0407300|PF3D7_1308200|PF3D7_1224000|PF3D7_1324800|PF3D7_0524600|PF3D7_0309600|PF3D7_1439900|PF3D7_1325100|PF3D7_1462800|PF3D7_1436000|PF3D7_0827500|PF3D7_1116600|PF3D7_1015900|PF3D7_0102900|PF3D7_0316800|PF3D7_0511800|PF3D7_0104400|PF3D7_1367700|PF3D7_0318200|PF3D7_1447300|PF3D7_0215700|PF3D7_1338300|PF3D7_0807900|PF3D7_0503100|PF3D7_0110400|PF3D7_1…
6139	1.1284e-07	4.8747e-06	136	260	859	2305	nucleobase-containing compound metabolic process	PF3D7_1364300|PF3D7_0107800|PF3D7_0405400|PF3D7_0705300|PF3D7_0405000|PF3D7_0407300|PF3D7_1308200|PF3D7_1251500|PF3D7_1360900|PF3D7_1439900|PF3D7_1325100|PF3D7_1250800|PF3D7_1414600|PF3D7_1223300|PF3D7_1011700|PF3D7_1436000|PF3D7_0614800|PF3D7_1003800|PF3D7_1239500|PF3D7_1015900|PF3D7_0102900|PF3D7_1426200|PF3D7_1030100|PF3D7_1367700|PF3D7_0318200|PF3D7_0215700|PF3D7_1453800|PF3D7_0729500|PF3D7_0…
1901575	1.4449e-07	6.1061e-06	64	103	859	2305	organic substance catabolic process	PF3D7_1037100|PF3D7_0413900|PF3D7_1308200|PF3D7_1117100|PF3D7_0313100|PF3D7_0413500|PF3D7_1454700|PF3D7_1211800|PF3D7_1439900|PF3D7_1325100|PF3D7_1462800|PF3D7_1030500|PF3D7_1436000|PF3D7_0205900|PF3D7_1015900|PF3D7_1407800|PF3D7_0626800|PF3D7_1237000|PF3D7_0922500|PF3D7_1422500|PF3D7_0404700|PF3D7_1338100|PF3D7_0104300|PF3D7_1453800|PF3D7_0727400|PF3D7_0807500|PF3D7_1120100|PF3D7_0507700|PF3D7_1…
5634	2.4196e-07	1.0008e-05	104	190	859	2305	nucleus	PF3D7_1364300|PF3D7_1211600|PF3D7_0405400|PF3D7_0812400|PF3D7_1314200|PF3D7_1362400|PF3D7_0705300|PF3D7_0323500|PF3D7_1431500|PF3D7_1322100|PF3D7_0617800|PF3D7_1250800|PF3D7_1221000|PF3D7_0815000|PF3D7_0414000|PF3D7_0823300|PF3D7_1015900|PF3D7_1128200|PF3D7_0903700|PF3D7_0624500|PF3D7_1315800|PF3D7_1426200|PF3D7_1103700|PF3D7_0318200|PF3D7_0215700|PF3D7_0320500|PF3D7_1346300|PF3D7_1356900|PF3D7_1…
44249	2.6164e-07	1.0596e-05	172	347	859	2305	cellular biosynthetic process	PF3D7_0506100|PF3D7_1341300|PF3D7_0705300|PF3D7_0407300|PF3D7_1308200|PF3D7_1224000|PF3D7_1324800|PF3D7_0524600|PF3D7_0309600|PF3D7_1439900|PF3D7_1325100|PF3D7_0827500|PF3D7_1116600|PF3D7_1015900|PF3D7_0102900|PF3D7_0316800|PF3D7_0511800|PF3D7_0104400|PF3D7_1367700|PF3D7_0318200|PF3D7_1447300|PF3D7_0215700|PF3D7_1338300|PF3D7_0807900|PF3D7_0503100|PF3D7_0110400|PF3D7_1451100|PF3D7_1124900|PF3D7_0…
6412	2.6794e-07	1.063e-05	93	166	859	2305	translation	PF3D7_0516900|PF3D7_0506100|PF3D7_1341300|PF3D7_0319600|PF3D7_1431700|PF3D7_0524600|PF3D7_1330600|PF3D7_0309600|PF3D7_1034900|PF3D7_0307100|PF3D7_0312800|PF3D7_1250600|PF3D7_1410600|PF3D7_0827500|PF3D7_0102900|PF3D7_0316800|PF3D7_1420400|PF3D7_0815600|PF3D7_1242700|PF3D7_1426000|PF3D7_0607000|PF3D7_1424100|PF3D7_1019400|PF3D7_1367700|PF3D7_0622800|PF3D7_1447300|PF3D7_0507100|PF3D7_0217800|PF3D7_1…
3723	2.798e-07	1.0879e-05	58	92	859	2305	RNA binding	PF3D7_0623600|PF3D7_0319600|PF3D7_0323500|PF3D7_1006200|PF3D7_1360900|PF3D7_1450100|PF3D7_1330600|PF3D7_0716800|PF3D7_1367100|PF3D7_0815600|PF3D7_0607000|PF3D7_0605100|PF3D7_0620500|PF3D7_0507100|PF3D7_1204300|PF3D7_1338300|PF3D7_1105400|PF3D7_1359300|PF3D7_1346300|PF3D7_0209800|PF3D7_0721300|PF3D7_1451100|PF3D7_1321700|PF3D7_0606500|PF3D7_0415500|PF3D7_1236100|PF3D7_0516200|PF3D7_0422700|PF3D7_0…
3677	3.4005e-07	1.2962e-05	40	57	859	2305	DNA binding	PF3D7_0726300|PF3D7_1125300|PF3D7_0105900|PF3D7_0705300|PF3D7_0919000|PF3D7_0407300|PF3D7_0814200|PF3D7_1209300|PF3D7_1203000|PF3D7_1347500|PF3D7_0508800|PF3D7_0617900|PF3D7_0617800|PF3D7_1006200|PF3D7_0206000|PF3D7_0610400|PF3D7_1011700|PF3D7_1244600|PF3D7_1355100|PF3D7_1011800|PF3D7_1466400|PF3D7_1405400|PF3D7_1107400|PF3D7_1105000|PF3D7_1239200|PF3D7_1105100|PF3D7_0714000|PF3D7_1441400|PF3D7_0…
502	3.7841e-07	1.4147e-05	26	32	859	2305	proteasome complex	PF3D7_0413900|PF3D7_1008400|PF3D7_0413600|PF3D7_1306400|PF3D7_1248900|PF3D7_1030500|PF3D7_0205900|PF3D7_1311500|PF3D7_0108000|PF3D7_1011400|PF3D7_1466300|PF3D7_1353900|PF3D7_1338100|PF3D7_0104300|PF3D7_0727400|PF3D7_0807500|PF3D7_1017900|PF3D7_1130400|PF3D7_1470900|PF3D7_1474800|PF3D7_0803800|PF3D7_1328100|PF3D7_1368100|PF3D7_0317800|PF3D7_0518300|PF3D7_1402300
6725	5.1485e-07	1.8884e-05	142	279	859	2305	cellular aromatic compound metabolic process	PF3D7_1364300|PF3D7_0107800|PF3D7_0405400|PF3D7_0705300|PF3D7_0405000|PF3D7_0407300|PF3D7_1308200|PF3D7_1251500|PF3D7_1224000|PF3D7_1360900|PF3D7_1324800|PF3D7_1439900|PF3D7_1325100|PF3D7_1250800|PF3D7_1414600|PF3D7_1223300|PF3D7_1011700|PF3D7_1436000|PF3D7_0614800|PF3D7_1003800|PF3D7_1239500|PF3D7_1015900|PF3D7_0102900|PF3D7_1426200|PF3D7_1030100|PF3D7_1367700|PF3D7_0318200|PF3D7_0215700|PF3D7_1…
6807	5.9997e-07	2.1599e-05	155	310	859	2305	nitrogen compound metabolic process	PF3D7_1364300|PF3D7_0107800|PF3D7_0405400|PF3D7_0705300|PF3D7_0405000|PF3D7_0407300|PF3D7_1308200|PF3D7_1251500|PF3D7_1224000|PF3D7_1360900|PF3D7_1324800|PF3D7_1439900|PF3D7_1325100|PF3D7_1250800|PF3D7_1414600|PF3D7_1223300|PF3D7_1011700|PF3D7_1436000|PF3D7_0614800|PF3D7_1003800|PF3D7_1239500|PF3D7_1015900|PF3D7_0102900|PF3D7_1426200|PF3D7_1030100|PF3D7_1367700|PF3D7_0318200|PF3D7_0215700|PF3D7_1…
17111	6.5116e-07	2.3015e-05	96	175	859	2305	nucleoside-triphosphatase activity	PF3D7_1364300|PF3D7_0407900|PF3D7_0319400|PF3D7_1419100|PF3D7_1230400|PF3D7_0317500|PF3D7_0405000|PF3D7_1251500|PF3D7_0806800|PF3D7_0302600|PF3D7_0313100|PF3D7_0504000|PF3D7_0504400|PF3D7_0319000|PF3D7_1211800|PF3D7_0310500|PF3D7_1250800|PF3D7_1357800|PF3D7_1223300|PF3D7_1412700|PF3D7_1355100|PF3D7_1003800|PF3D7_1459000|PF3D7_1329100|PF3D7_1229800|PF3D7_1239500|PF3D7_1237000|PF3D7_1145400|PF3D7_1…
46483	8.1747e-07	2.8378e-05	143	283	859	2305	heterocycle metabolic process	PF3D7_1364300|PF3D7_0107800|PF3D7_0405400|PF3D7_0705300|PF3D7_0405000|PF3D7_0407300|PF3D7_1308200|PF3D7_1251500|PF3D7_1224000|PF3D7_1360900|PF3D7_1324800|PF3D7_1439900|PF3D7_1325100|PF3D7_1250800|PF3D7_1414600|PF3D7_1223300|PF3D7_1011700|PF3D7_1436000|PF3D7_0614800|PF3D7_1003800|PF3D7_1239500|PF3D7_1015900|PF3D7_0102900|PF3D7_1426200|PF3D7_1030100|PF3D7_1367700|PF3D7_0318200|PF3D7_0215700|PF3D7_1…
34641	8.8362e-07	3.0136e-05	148	295	859	2305	cellular nitrogen compound metabolic process	PF3D7_1364300|PF3D7_0107800|PF3D7_0405400|PF3D7_0705300|PF3D7_0405000|PF3D7_0407300|PF3D7_1308200|PF3D7_1251500|PF3D7_1224000|PF3D7_1360900|PF3D7_1324800|PF3D7_1439900|PF3D7_1325100|PF3D7_1250800|PF3D7_1414600|PF3D7_1223300|PF3D7_1011700|PF3D7_1436000|PF3D7_0614800|PF3D7_1003800|PF3D7_1239500|PF3D7_1015900|PF3D7_0102900|PF3D7_1426200|PF3D7_1030100|PF3D7_1367700|PF3D7_0318200|PF3D7_0215700|PF3D7_1…
1901360	1.0726e-06	3.595e-05	143	284	859	2305	organic cyclic compound metabolic process	PF3D7_1364300|PF3D7_0107800|PF3D7_0405400|PF3D7_0705300|PF3D7_0405000|PF3D7_0407300|PF3D7_1308200|PF3D7_1251500|PF3D7_1224000|PF3D7_1360900|PF3D7_1324800|PF3D7_1439900|PF3D7_1325100|PF3D7_1250800|PF3D7_1414600|PF3D7_1223300|PF3D7_1011700|PF3D7_1436000|PF3D7_0614800|PF3D7_1003800|PF3D7_1239500|PF3D7_1015900|PF3D7_0102900|PF3D7_1426200|PF3D7_1030100|PF3D7_1367700|PF3D7_0318200|PF3D7_0215700|PF3D7_1…
43228	1.1354e-06	3.6787e-05	102	190	859	2305	non-membrane-bounded organelle	PF3D7_0506100|PF3D7_1341300|PF3D7_0319400|PF3D7_1314200|PF3D7_1362400|PF3D7_0317500|PF3D7_0705300|PF3D7_0617800|PF3D7_0524600|PF3D7_0309600|PF3D7_0827500|PF3D7_0414000|PF3D7_1229800|PF3D7_1015900|PF3D7_0316800|PF3D7_0423500|PF3D7_1447300|PF3D7_0303500|PF3D7_1124900|PF3D7_0320900|PF3D7_0803700|PF3D7_1465900|PF3D7_1008700|PF3D7_1142600|PF3D7_0719700|PF3D7_1349300|PF3D7_0107000|PF3D7_1408600|PF3D7_0…
43232	1.1354e-06	3.6787e-05	102	190	859	2305	intracellular non-membrane-bounded organelle	PF3D7_0506100|PF3D7_1341300|PF3D7_0319400|PF3D7_1314200|PF3D7_1362400|PF3D7_0317500|PF3D7_0705300|PF3D7_0617800|PF3D7_0524600|PF3D7_0309600|PF3D7_0827500|PF3D7_0414000|PF3D7_1229800|PF3D7_1015900|PF3D7_0316800|PF3D7_0423500|PF3D7_1447300|PF3D7_0303500|PF3D7_1124900|PF3D7_0320900|PF3D7_0803700|PF3D7_1465900|PF3D7_1008700|PF3D7_1142600|PF3D7_0719700|PF3D7_1349300|PF3D7_0107000|PF3D7_1408600|PF3D7_0…
16462	1.5757e-06	4.8622e-05	98	182	859	2305	pyrophosphatase activity	PF3D7_1364300|PF3D7_0319400|PF3D7_1419100|PF3D7_1230400|PF3D7_0317500|PF3D7_0405000|PF3D7_1251500|PF3D7_1456800|PF3D7_0806800|PF3D7_0319000|PF3D7_1250800|PF3D7_1223300|PF3D7_1412700|PF3D7_1003800|PF3D7_1459000|PF3D7_1229800|PF3D7_1239500|PF3D7_1422500|PF3D7_1030100|PF3D7_0507700|PF3D7_1416100|PF3D7_1434500|PF3D7_1117700|PF3D7_0816600|PF3D7_1241800|PF3D7_1209900|PF3D7_0422700|PF3D7_1127100|PF3D7_1…
16817	1.5757e-06	4.8622e-05	98	182	859	2305	hydrolase activity, acting on acid anhydrides	PF3D7_1364300|PF3D7_0319400|PF3D7_1419100|PF3D7_1230400|PF3D7_0317500|PF3D7_0405000|PF3D7_1251500|PF3D7_1456800|PF3D7_0806800|PF3D7_0319000|PF3D7_1250800|PF3D7_1223300|PF3D7_1412700|PF3D7_1003800|PF3D7_1459000|PF3D7_1229800|PF3D7_1239500|PF3D7_1422500|PF3D7_1030100|PF3D7_0507700|PF3D7_1416100|PF3D7_1434500|PF3D7_1117700|PF3D7_0816600|PF3D7_1241800|PF3D7_1209900|PF3D7_0422700|PF3D7_1127100|PF3D7_1…
16818	1.5757e-06	4.8622e-05	98	182	859	2305	hydrolase activity, acting on acid anhydrides, in phosphorus-containing anhydrides	PF3D7_1364300|PF3D7_0319400|PF3D7_1419100|PF3D7_1230400|PF3D7_0317500|PF3D7_0405000|PF3D7_1251500|PF3D7_1456800|PF3D7_0806800|PF3D7_0319000|PF3D7_1250800|PF3D7_1223300|PF3D7_1412700|PF3D7_1003800|PF3D7_1459000|PF3D7_1229800|PF3D7_1239500|PF3D7_1422500|PF3D7_1030100|PF3D7_0507700|PF3D7_1416100|PF3D7_1434500|PF3D7_1117700|PF3D7_0816600|PF3D7_1241800|PF3D7_1209900|PF3D7_0422700|PF3D7_1127100|PF3D7_1…
16887	2.5098e-06	7.6235e-05	72	126	859	2305	ATPase activity	PF3D7_1364300|PF3D7_0407900|PF3D7_0319400|PF3D7_1419100|PF3D7_1230400|PF3D7_0405000|PF3D7_1251500|PF3D7_0806800|PF3D7_0302600|PF3D7_0313100|PF3D7_0504000|PF3D7_0504400|PF3D7_0319000|PF3D7_1211800|PF3D7_1250800|PF3D7_1357800|PF3D7_1223300|PF3D7_1355100|PF3D7_1459000|PF3D7_1239500|PF3D7_1237000|PF3D7_1422500|PF3D7_0603200|PF3D7_1030100|PF3D7_1229100|PF3D7_0507700|PF3D7_0209800|PF3D7_0721300|PF3D7_1…
30163	5.2549e-06	0.00015716	45	71	859	2305	protein catabolic process	PF3D7_1454400|PF3D7_0413900|PF3D7_1117100|PF3D7_0313100|PF3D7_0413600|PF3D7_1306400|PF3D7_0619400|PF3D7_1360800|PF3D7_1211800|PF3D7_1248900|PF3D7_1032500|PF3D7_1030500|PF3D7_0205900|PF3D7_1311500|PF3D7_1407800|PF3D7_0108000|PF3D7_1237000|PF3D7_1011400|PF3D7_1466300|PF3D7_1422500|PF3D7_0404700|PF3D7_1353900|PF3D7_1338100|PF3D7_0104300|PF3D7_0727400|PF3D7_0807500|PF3D7_1017900|PF3D7_1317000|PF3D7_0…
16192	6.0306e-06	0.00017763	30	42	859	2305	vesicle-mediated transport	PF3D7_0617100|PF3D7_0210700|PF3D7_0613500|PF3D7_1326800|PF3D7_1439800|PF3D7_0303000|PF3D7_0418500|PF3D7_1110500|PF3D7_1116400|PF3D7_1250300|PF3D7_1242800|PF3D7_1422800|PF3D7_0515300|PF3D7_1145400|PF3D7_0530100|PF3D7_1145100|PF3D7_1311400|PF3D7_0320100|PF3D7_1451800|PF3D7_0528100|PF3D7_1361100|PF3D7_1118100|PF3D7_1219100|PF3D7_0822600|PF3D7_0730200|PF3D7_0629900|PF3D7_1429800|PF3D7_1448600|PF3D7_0…
44427	6.518e-06	0.00018912	21	26	859	2305	chromosomal part	PF3D7_0705300|PF3D7_1203000|PF3D7_0617900|PF3D7_0320900|PF3D7_0617800|PF3D7_0111300|PF3D7_1111100|PF3D7_0630300|PF3D7_1304100|PF3D7_0610400|PF3D7_0219600|PF3D7_0409600|PF3D7_1105000|PF3D7_1105100|PF3D7_1463200|PF3D7_1463300|PF3D7_0218000|PF3D7_1017000|PF3D7_0308000|PF3D7_0714000|PF3D7_1220900
30554	9.4462e-06	0.00026354	42	66	859	2305	adenyl nucleotide binding	PF3D7_1211700|PF3D7_0726300|PF3D7_1366500|PF3D7_1207600|PF3D7_0317500|PF3D7_1121700|PF3D7_0915400|PF3D7_1324800|PF3D7_1034900|PF3D7_1250800|PF3D7_1246900|PF3D7_1223300|PF3D7_1412700|PF3D7_1223400|PF3D7_0414000|PF3D7_1229800|PF3D7_1107400|PF3D7_0922200|PF3D7_1145500|PF3D7_1126000|PF3D7_1342600|PF3D7_1229100|PF3D7_1239700|PF3D7_1229500|PF3D7_0731600|PF3D7_0721300|PF3D7_1118200|PF3D7_1132200|PF3D7_0…
32559	9.4462e-06	0.00026354	42	66	859	2305	adenyl ribonucleotide binding	PF3D7_1211700|PF3D7_0726300|PF3D7_1366500|PF3D7_1207600|PF3D7_0317500|PF3D7_1121700|PF3D7_0915400|PF3D7_1324800|PF3D7_1034900|PF3D7_1250800|PF3D7_1246900|PF3D7_1223300|PF3D7_1412700|PF3D7_1223400|PF3D7_0414000|PF3D7_1229800|PF3D7_1107400|PF3D7_0922200|PF3D7_1145500|PF3D7_1126000|PF3D7_1342600|PF3D7_1229100|PF3D7_1239700|PF3D7_1229500|PF3D7_0731600|PF3D7_0721300|PF3D7_1118200|PF3D7_1132200|PF3D7_0…
5524	9.4895e-06	0.00026354	40	62	859	2305	ATP binding	PF3D7_1211700|PF3D7_0726300|PF3D7_1366500|PF3D7_1207600|PF3D7_0317500|PF3D7_1121700|PF3D7_0915400|PF3D7_1324800|PF3D7_1034900|PF3D7_1250800|PF3D7_1246900|PF3D7_1223300|PF3D7_1412700|PF3D7_1223400|PF3D7_0414000|PF3D7_1229800|PF3D7_1107400|PF3D7_1145500|PF3D7_1126000|PF3D7_1342600|PF3D7_1229100|PF3D7_1239700|PF3D7_1229500|PF3D7_0721300|PF3D7_1118200|PF3D7_1132200|PF3D7_0112200|PF3D7_0715300|PF3D7_0…
44248	1.3891e-05	0.00038035	48	79	859	2305	cellular catabolic process	PF3D7_0405700|PF3D7_1454400|PF3D7_0413900|PF3D7_1308200|PF3D7_1117100|PF3D7_0313100|PF3D7_0413600|PF3D7_1306400|PF3D7_0619400|PF3D7_1360800|PF3D7_1211800|PF3D7_1248900|PF3D7_1032500|PF3D7_1030500|PF3D7_0205900|PF3D7_1311500|PF3D7_1015900|PF3D7_1407800|PF3D7_0108000|PF3D7_1237000|PF3D7_1011400|PF3D7_1466300|PF3D7_1422500|PF3D7_1353900|PF3D7_1338100|PF3D7_0104300|PF3D7_1365500|PF3D7_0727400|PF3D7_0…
9057	1.5297e-05	0.00041301	45	73	859	2305	macromolecule catabolic process	PF3D7_1454400|PF3D7_0413900|PF3D7_1117100|PF3D7_0313100|PF3D7_0413600|PF3D7_1306400|PF3D7_0619400|PF3D7_1360800|PF3D7_1211800|PF3D7_1248900|PF3D7_1032500|PF3D7_1030500|PF3D7_0205900|PF3D7_1311500|PF3D7_1407800|PF3D7_0108000|PF3D7_1237000|PF3D7_1011400|PF3D7_1466300|PF3D7_1422500|PF3D7_0404700|PF3D7_1353900|PF3D7_1338100|PF3D7_0104300|PF3D7_0727400|PF3D7_0807500|PF3D7_1017900|PF3D7_1317000|PF3D7_0…
44265	1.5705e-05	0.00041822	44	71	859	2305	cellular macromolecule catabolic process	PF3D7_1454400|PF3D7_0413900|PF3D7_1117100|PF3D7_0313100|PF3D7_0413600|PF3D7_1306400|PF3D7_0619400|PF3D7_1360800|PF3D7_1211800|PF3D7_1248900|PF3D7_1032500|PF3D7_1030500|PF3D7_0205900|PF3D7_1311500|PF3D7_1407800|PF3D7_0108000|PF3D7_1237000|PF3D7_1011400|PF3D7_1466300|PF3D7_1422500|PF3D7_1353900|PF3D7_1338100|PF3D7_0104300|PF3D7_0727400|PF3D7_0807500|PF3D7_1017900|PF3D7_1317000|PF3D7_0507700|PF3D7_0…
44445	1.6385e-05	0.00042646	42	67	859	2305	cytosolic part	PF3D7_1341300|PF3D7_0317600|PF3D7_0814000|PF3D7_1431700|PF3D7_0306800|PF3D7_1308300|PF3D7_1004000|PF3D7_0309600|PF3D7_1357800|PF3D7_0307100|PF3D7_0312800|PF3D7_0307200|PF3D7_1351400|PF3D7_0721600|PF3D7_1015900|PF3D7_1441200|PF3D7_0316800|PF3D7_1242700|PF3D7_1426000|PF3D7_1424100|PF3D7_1317800|PF3D7_1019400|PF3D7_0320300|PF3D7_1424400|PF3D7_0322900|PF3D7_0217800|PF3D7_1229500|PF3D7_1338200|PF3D7_1…
6260	1.6453e-05	0.00042646	25	34	859	2305	DNA replication	PF3D7_1211700|PF3D7_0726300|PF3D7_1037000|PF3D7_0705400|PF3D7_0705300|PF3D7_1203000|PF3D7_0411900|PF3D7_0111300|PF3D7_1304100|PF3D7_1355100|PF3D7_0219600|PF3D7_1405600|PF3D7_1017000|PF3D7_1317100|PF3D7_1437200|PF3D7_1111100|PF3D7_0630300|PF3D7_1417800|PF3D7_0419600|PF3D7_0409600|PF3D7_1463200|PF3D7_1463300|PF3D7_0218000|PF3D7_1127100|PF3D7_0625300
6511	2.9947e-05	0.00076601	38	60	859	2305	ubiquitin-dependent protein catabolic process	PF3D7_0413900|PF3D7_1117100|PF3D7_0313100|PF3D7_0413600|PF3D7_1306400|PF3D7_0619400|PF3D7_1211800|PF3D7_1248900|PF3D7_1032500|PF3D7_1030500|PF3D7_0205900|PF3D7_1311500|PF3D7_0108000|PF3D7_1237000|PF3D7_1011400|PF3D7_1466300|PF3D7_1422500|PF3D7_1353900|PF3D7_1338100|PF3D7_0104300|PF3D7_0727400|PF3D7_0807500|PF3D7_1017900|PF3D7_1317000|PF3D7_0507700|PF3D7_0305700|PF3D7_1470900|PF3D7_1365900|PF3D7_1…
42623	3.067e-05	0.00077432	51	87	859	2305	ATPase activity, coupled	PF3D7_1364300|PF3D7_1419100|PF3D7_1230400|PF3D7_0405000|PF3D7_1251500|PF3D7_0806800|PF3D7_0302600|PF3D7_0504000|PF3D7_0504400|PF3D7_0319000|PF3D7_1250800|PF3D7_1357800|PF3D7_1223300|PF3D7_1355100|PF3D7_1459000|PF3D7_1239500|PF3D7_1030100|PF3D7_1229100|PF3D7_0209800|PF3D7_0721300|PF3D7_1104200|PF3D7_1241800|PF3D7_0422500|PF3D7_0514100|PF3D7_1209900|PF3D7_0422700|PF3D7_0602100|PF3D7_1211700|PF3D7_0…
5623	3.5485e-05	0.00087321	554	1364	859	2305	cell	PF3D7_1366600|PF3D7_1364300|PF3D7_0405400|PF3D7_0506100|PF3D7_1341300|PF3D7_0214900|PF3D7_0913900|PF3D7_0820700|PF3D7_0714300|PF3D7_1410400|PF3D7_0815000|PF3D7_1412700|PF3D7_0414000|PF3D7_1229800|PF3D7_1239500|PF3D7_0316800|PF3D7_0624500|PF3D7_1145200|PF3D7_0920200|PF3D7_1422500|PF3D7_1367700|PF3D7_1103700|PF3D7_0807500|PF3D7_0918000|PF3D7_0303500|PF3D7_0509600|PF3D7_0935800|PF3D7_1344800|PF3D7_1…
44464	3.5485e-05	0.00087321	554	1364	859	2305	cell part	PF3D7_1366600|PF3D7_1364300|PF3D7_0405400|PF3D7_0506100|PF3D7_1341300|PF3D7_0214900|PF3D7_0913900|PF3D7_0820700|PF3D7_0714300|PF3D7_1410400|PF3D7_0815000|PF3D7_1412700|PF3D7_0414000|PF3D7_1229800|PF3D7_1239500|PF3D7_0316800|PF3D7_0624500|PF3D7_1145200|PF3D7_0920200|PF3D7_1422500|PF3D7_1367700|PF3D7_1103700|PF3D7_0807500|PF3D7_0918000|PF3D7_0303500|PF3D7_0509600|PF3D7_0935800|PF3D7_1344800|PF3D7_1…
44699	4.0552e-05	0.0009854	234	523	859	2305	single-organism process	PF3D7_0812400|PF3D7_0319400|PF3D7_1318400|PF3D7_1224000|PF3D7_1322100|PF3D7_0820700|PF3D7_1011700|PF3D7_1436000|PF3D7_0815000|PF3D7_1412700|PF3D7_0614800|PF3D7_1229800|PF3D7_0626800|PF3D7_1240600|PF3D7_0511800|PF3D7_0922500|PF3D7_0102500|PF3D7_1426200|PF3D7_1367700|PF3D7_0702200|PF3D7_1453800|PF3D7_0303500|PF3D7_1323200|PF3D7_0509600|PF3D7_0803700|PF3D7_1416500|PF3D7_1439400|PF3D7_0935800|PF3D7_1…
5525	5.8431e-05	0.0013554	22	30	859	2305	GTP binding	PF3D7_1366600|PF3D7_1233000|PF3D7_1123400|PF3D7_0807300|PF3D7_1020900|PF3D7_1416100|PF3D7_1451100|PF3D7_0414700|PF3D7_0416800|PF3D7_0410700|PF3D7_1330600|PF3D7_1354500|PF3D7_1250600|PF3D7_0419600|PF3D7_1410600|PF3D7_1411600|PF3D7_1116400|PF3D7_0612900|PF3D7_0715600|PF3D7_1217300|PF3D7_1117700|PF3D7_0516600
5694	5.8431e-05	0.0013554	22	30	859	2305	chromosome	PF3D7_0705300|PF3D7_1203000|PF3D7_0617900|PF3D7_0320900|PF3D7_0617800|PF3D7_0111300|PF3D7_1111100|PF3D7_0630300|PF3D7_1304100|PF3D7_0610400|PF3D7_0414000|PF3D7_0219600|PF3D7_0409600|PF3D7_1105000|PF3D7_1105100|PF3D7_1463200|PF3D7_1463300|PF3D7_0218000|PF3D7_1017000|PF3D7_0308000|PF3D7_0714000|PF3D7_1220900
5838	5.8567e-05	0.0013554	12	13	859	2305	proteasome regulatory particle	PF3D7_1338100|PF3D7_1030500|PF3D7_1017900|PF3D7_0205900|PF3D7_1311500|PF3D7_1368100|PF3D7_0317800|PF3D7_1466300|PF3D7_1402300|PF3D7_1008400|PF3D7_0413600|PF3D7_1306400
22624	5.8567e-05	0.0013554	12	13	859	2305	proteasome accessory complex	PF3D7_1338100|PF3D7_1030500|PF3D7_1017900|PF3D7_0205900|PF3D7_1311500|PF3D7_1368100|PF3D7_0317800|PF3D7_1466300|PF3D7_1402300|PF3D7_1008400|PF3D7_0413600|PF3D7_1306400
51603	8.6093e-05	0.0019019	38	62	859	2305	proteolysis involved in cellular protein catabolic process	PF3D7_0413900|PF3D7_1117100|PF3D7_0313100|PF3D7_0413600|PF3D7_1306400|PF3D7_0619400|PF3D7_1211800|PF3D7_1248900|PF3D7_1032500|PF3D7_1030500|PF3D7_0205900|PF3D7_1311500|PF3D7_0108000|PF3D7_1237000|PF3D7_1011400|PF3D7_1466300|PF3D7_1422500|PF3D7_1353900|PF3D7_1338100|PF3D7_0104300|PF3D7_0727400|PF3D7_0807500|PF3D7_1017900|PF3D7_1317000|PF3D7_0507700|PF3D7_0305700|PF3D7_1470900|PF3D7_1365900|PF3D7_1…
43632	8.6093e-05	0.0019019	38	62	859	2305	modification-dependent macromolecule catabolic process	PF3D7_0413900|PF3D7_1117100|PF3D7_0313100|PF3D7_0413600|PF3D7_1306400|PF3D7_0619400|PF3D7_1211800|PF3D7_1248900|PF3D7_1032500|PF3D7_1030500|PF3D7_0205900|PF3D7_1311500|PF3D7_0108000|PF3D7_1237000|PF3D7_1011400|PF3D7_1466300|PF3D7_1422500|PF3D7_1353900|PF3D7_1338100|PF3D7_0104300|PF3D7_0727400|PF3D7_0807500|PF3D7_1017900|PF3D7_1317000|PF3D7_0507700|PF3D7_0305700|PF3D7_1470900|PF3D7_1365900|PF3D7_1…
44257	8.6093e-05	0.0019019	38	62	859	2305	cellular protein catabolic process	PF3D7_0413900|PF3D7_1117100|PF3D7_0313100|PF3D7_0413600|PF3D7_1306400|PF3D7_0619400|PF3D7_1211800|PF3D7_1248900|PF3D7_1032500|PF3D7_1030500|PF3D7_0205900|PF3D7_1311500|PF3D7_0108000|PF3D7_1237000|PF3D7_1011400|PF3D7_1466300|PF3D7_1422500|PF3D7_1353900|PF3D7_1338100|PF3D7_0104300|PF3D7_0727400|PF3D7_0807500|PF3D7_1017900|PF3D7_1317000|PF3D7_0507700|PF3D7_0305700|PF3D7_1470900|PF3D7_1365900|PF3D7_1…
19941	8.6093e-05	0.0019019	38	62	859	2305	modification-dependent protein catabolic process	PF3D7_0413900|PF3D7_1117100|PF3D7_0313100|PF3D7_0413600|PF3D7_1306400|PF3D7_0619400|PF3D7_1211800|PF3D7_1248900|PF3D7_1032500|PF3D7_1030500|PF3D7_0205900|PF3D7_1311500|PF3D7_0108000|PF3D7_1237000|PF3D7_1011400|PF3D7_1466300|PF3D7_1422500|PF3D7_1353900|PF3D7_1338100|PF3D7_0104300|PF3D7_0727400|PF3D7_0807500|PF3D7_1017900|PF3D7_1317000|PF3D7_0507700|PF3D7_0305700|PF3D7_1470900|PF3D7_1365900|PF3D7_1…
32561	0.00013113	0.0028642	22	31	859	2305	guanyl ribonucleotide binding	PF3D7_1366600|PF3D7_1233000|PF3D7_1123400|PF3D7_0807300|PF3D7_1020900|PF3D7_1416100|PF3D7_1451100|PF3D7_0414700|PF3D7_0416800|PF3D7_0410700|PF3D7_1330600|PF3D7_1354500|PF3D7_1250600|PF3D7_0419600|PF3D7_1410600|PF3D7_1411600|PF3D7_1116400|PF3D7_0612900|PF3D7_0715600|PF3D7_1217300|PF3D7_1117700|PF3D7_0516600
22626	0.00015126	0.0032672	36	59	859	2305	cytosolic ribosome	PF3D7_1341300|PF3D7_0317600|PF3D7_0814000|PF3D7_1431700|PF3D7_1308300|PF3D7_1004000|PF3D7_0309600|PF3D7_0307100|PF3D7_0312800|PF3D7_0307200|PF3D7_1351400|PF3D7_0721600|PF3D7_1441200|PF3D7_0316800|PF3D7_1242700|PF3D7_1426000|PF3D7_1424100|PF3D7_1317800|PF3D7_1019400|PF3D7_1424400|PF3D7_0322900|PF3D7_0217800|PF3D7_1338200|PF3D7_1130200|PF3D7_1109900|PF3D7_1027800|PF3D7_1302800|PF3D7_0614500|PF3D7_1…
51276	0.00015975	0.0034127	25	37	859	2305	chromosome organization	PF3D7_1318400|PF3D7_0617900|PF3D7_1322100|PF3D7_0617800|PF3D7_0508500|PF3D7_1433500|PF3D7_0610400|PF3D7_1223300|PF3D7_0414000|PF3D7_1239500|PF3D7_1105000|PF3D7_1105100|PF3D7_0624600|PF3D7_1426200|PF3D7_0714000|PF3D7_1472200|PF3D7_0110700|PF3D7_1317100|PF3D7_0320900|PF3D7_1224500|PF3D7_0711500|PF3D7_1104200|PF3D7_0510500|PF3D7_1220900|PF3D7_1203700
44391	0.00021263	0.0044929	52	94	859	2305	ribosomal subunit	PF3D7_0516900|PF3D7_0506100|PF3D7_1341300|PF3D7_1431700|PF3D7_0524600|PF3D7_0309600|PF3D7_0307100|PF3D7_0312800|PF3D7_0827500|PF3D7_0316800|PF3D7_1242700|PF3D7_1426000|PF3D7_1424100|PF3D7_1019400|PF3D7_1447300|PF3D7_0507100|PF3D7_0217800|PF3D7_1105400|PF3D7_1124900|PF3D7_1027800|PF3D7_1302800|PF3D7_0821700|PF3D7_1137100|PF3D7_1245400|PF3D7_1465900|PF3D7_1142600|PF3D7_0719700|PF3D7_1408600|PF3D7_0…
5840	0.00024363	0.0050927	55	101	859	2305	ribosome	PF3D7_0516900|PF3D7_0506100|PF3D7_1341300|PF3D7_0613400|PF3D7_1431700|PF3D7_0524600|PF3D7_0309600|PF3D7_0307100|PF3D7_0312800|PF3D7_0827500|PF3D7_0316800|PF3D7_1242700|PF3D7_1426000|PF3D7_1424100|PF3D7_1019400|PF3D7_1447300|PF3D7_0507100|PF3D7_0217800|PF3D7_1105400|PF3D7_1124900|PF3D7_1027800|PF3D7_1302800|PF3D7_0821700|PF3D7_1137100|PF3D7_1245400|PF3D7_1465900|PF3D7_1142600|PF3D7_0719700|PF3D7_1…
19001	0.00027354	0.005657	22	32	859	2305	guanyl nucleotide binding	PF3D7_1366600|PF3D7_1233000|PF3D7_1123400|PF3D7_0807300|PF3D7_1020900|PF3D7_1416100|PF3D7_1451100|PF3D7_0414700|PF3D7_0416800|PF3D7_0410700|PF3D7_1330600|PF3D7_1354500|PF3D7_1250600|PF3D7_0419600|PF3D7_1410600|PF3D7_1411600|PF3D7_1116400|PF3D7_0612900|PF3D7_0715600|PF3D7_1217300|PF3D7_1117700|PF3D7_0516600
34061	0.00036447	0.0073805	8	8	859	2305	DNA polymerase activity	PF3D7_0630300|PF3D7_1037000|PF3D7_1411400|PF3D7_1463300|PF3D7_1017000|PF3D7_0411900|PF3D7_0308000|PF3D7_0625300
3887	0.00036447	0.0073805	8	8	859	2305	DNA-directed DNA polymerase activity	PF3D7_0630300|PF3D7_1037000|PF3D7_1411400|PF3D7_1463300|PF3D7_1017000|PF3D7_0411900|PF3D7_0308000|PF3D7_0625300
3735	0.00036904	0.007396	54	100	859	2305	structural constituent of ribosome	PF3D7_1402500|PF3D7_0516900|PF3D7_0506100|PF3D7_1341300|PF3D7_0613400|PF3D7_1431700|PF3D7_0524600|PF3D7_0307100|PF3D7_0312800|PF3D7_0827500|PF3D7_0316800|PF3D7_1242700|PF3D7_1426000|PF3D7_1424100|PF3D7_1019400|PF3D7_1447300|PF3D7_0507100|PF3D7_0217800|PF3D7_1105400|PF3D7_1124900|PF3D7_1027800|PF3D7_1302800|PF3D7_0821700|PF3D7_1137100|PF3D7_1245400|PF3D7_1465900|PF3D7_1142600|PF3D7_0719700|PF3D7_1…
30529	0.00042794	0.008489	71	139	859	2305	ribonucleoprotein complex	PF3D7_0405400|PF3D7_1234800|PF3D7_0516900|PF3D7_0506100|PF3D7_1341300|PF3D7_0621900|PF3D7_0323500|PF3D7_0613400|PF3D7_1431700|PF3D7_1450100|PF3D7_0524600|PF3D7_0309600|PF3D7_0307100|PF3D7_0312800|PF3D7_0827500|PF3D7_0316800|PF3D7_1367100|PF3D7_1242700|PF3D7_1426000|PF3D7_1424100|PF3D7_1019400|PF3D7_1447300|PF3D7_0507100|PF3D7_0217800|PF3D7_1105400|PF3D7_1124900|PF3D7_1027800|PF3D7_1302800|PF3D7_0…
6996	0.00050123	0.0098424	45	81	859	2305	organelle organization	PF3D7_1125400|PF3D7_1318400|PF3D7_1228300|PF3D7_0617900|PF3D7_1322100|PF3D7_0617800|PF3D7_0208600|PF3D7_0508500|PF3D7_1433500|PF3D7_0530900|PF3D7_0610400|PF3D7_1223300|PF3D7_1246200|PF3D7_1003600|PF3D7_0414000|PF3D7_1329100|PF3D7_1229800|PF3D7_1239500|PF3D7_1015900|PF3D7_1422800|PF3D7_1105000|PF3D7_1015600|PF3D7_1105100|PF3D7_0624600|PF3D7_1426200|PF3D7_0714000|PF3D7_1472200|PF3D7_0110700|PF3D7_1…
70013	0.00053716	0.010339	44	79	859	2305	intracellular organelle lumen	PF3D7_1211700|PF3D7_1211600|PF3D7_1314200|PF3D7_1362400|PF3D7_0705300|PF3D7_0919000|PF3D7_1232200|PF3D7_1203000|PF3D7_1230700|PF3D7_1322100|PF3D7_1022500|PF3D7_1431600|PF3D7_0820700|PF3D7_0827900|PF3D7_0827800|PF3D7_1221000|PF3D7_0414000|PF3D7_0714500|PF3D7_1128200|PF3D7_1206600|PF3D7_0718400|PF3D7_1017000|PF3D7_1407100|PF3D7_0318200|PF3D7_0620500|PF3D7_1447300|PF3D7_0215700|PF3D7_0509400|PF3D7_1…
43233	0.00053716	0.010339	44	79	859	2305	organelle lumen	PF3D7_1211700|PF3D7_1211600|PF3D7_1314200|PF3D7_1362400|PF3D7_0705300|PF3D7_0919000|PF3D7_1232200|PF3D7_1203000|PF3D7_1230700|PF3D7_1322100|PF3D7_1022500|PF3D7_1431600|PF3D7_0820700|PF3D7_0827900|PF3D7_0827800|PF3D7_1221000|PF3D7_0414000|PF3D7_0714500|PF3D7_1128200|PF3D7_1206600|PF3D7_0718400|PF3D7_1017000|PF3D7_1407100|PF3D7_0318200|PF3D7_0620500|PF3D7_1447300|PF3D7_0215700|PF3D7_0509400|PF3D7_1…
44428	0.00059864	0.011375	52	97	859	2305	nuclear part	PF3D7_1211600|PF3D7_0405400|PF3D7_1234800|PF3D7_0812400|PF3D7_1314200|PF3D7_1362400|PF3D7_0705300|PF3D7_0919000|PF3D7_0323500|PF3D7_1322100|PF3D7_1250800|PF3D7_1221000|PF3D7_0414000|PF3D7_0714500|PF3D7_0815200|PF3D7_1128200|PF3D7_1367100|PF3D7_1145400|PF3D7_0624500|PF3D7_1206600|PF3D7_0318200|PF3D7_0620500|PF3D7_0215700|PF3D7_0509400|PF3D7_1107700|PF3D7_1027400|PF3D7_0630300|PF3D7_0308600|PF3D7_0…
16043	0.00060268	0.011375	56	106	859	2305	cellular component organization	PF3D7_1125400|PF3D7_1318400|PF3D7_1322100|PF3D7_0617800|PF3D7_1450100|PF3D7_1116800|PF3D7_0610400|PF3D7_1223300|PF3D7_1003600|PF3D7_0414000|PF3D7_1329100|PF3D7_1229800|PF3D7_1239500|PF3D7_1015900|PF3D7_0626800|PF3D7_1105000|PF3D7_1426200|PF3D7_0603200|PF3D7_1124700|PF3D7_1317100|PF3D7_0303500|PF3D7_1434700|PF3D7_0320900|PF3D7_1132200|PF3D7_0803700|PF3D7_1008700|PF3D7_1435000|PF3D7_0711500|PF3D7_0…
5657	0.00063154	0.011693	11	13	859	2305	replication fork	PF3D7_1111100|PF3D7_0630300|PF3D7_1304100|PF3D7_0219600|PF3D7_0409600|PF3D7_1463200|PF3D7_1463300|PF3D7_0218000|PF3D7_1017000|PF3D7_0308000|PF3D7_0111300
5887	0.00063154	0.011693	11	13	859	2305	integral component of plasma membrane	PF3D7_1138400|PF3D7_1229100|PF3D7_1471200|PF3D7_0715900|PF3D7_0206800|PF3D7_0204700|PF3D7_1347200|PF3D7_1116600|PF3D7_1340900|PF3D7_0112200|PF3D7_0319000
5198	0.00064322	0.011796	59	113	859	2305	structural molecule activity	PF3D7_1402500|PF3D7_0516900|PF3D7_0506100|PF3D7_1341300|PF3D7_0613400|PF3D7_1431700|PF3D7_0524600|PF3D7_0307100|PF3D7_0312800|PF3D7_0827500|PF3D7_0316800|PF3D7_1242700|PF3D7_1426000|PF3D7_1424100|PF3D7_1019400|PF3D7_1447300|PF3D7_0507100|PF3D7_0217800|PF3D7_1105400|PF3D7_1124900|PF3D7_1027800|PF3D7_1302800|PF3D7_0803700|PF3D7_0821700|PF3D7_1137100|PF3D7_1245400|PF3D7_1465900|PF3D7_1008700|PF3D7_1…
31982	0.00066893	0.012153	34	58	859	2305	vesicle	PF3D7_1123100|PF3D7_0512600|PF3D7_0617100|PF3D7_1020900|PF3D7_1454400|PF3D7_1456800|PF3D7_0613500|PF3D7_0709300|PF3D7_0934500|PF3D7_1360800|PF3D7_1460100|PF3D7_0303000|PF3D7_1015900|PF3D7_1407800|PF3D7_0515300|PF3D7_1145400|PF3D7_1311800|PF3D7_0102200|PF3D7_1311400|PF3D7_0320100|PF3D7_1361100|PF3D7_1116100|PF3D7_1323200|PF3D7_1408000|PF3D7_1408100|PF3D7_1219100|PF3D7_1115400|PF3D7_0818200|PF3D7_1…
31410	0.0007043	0.012677	33	56	859	2305	cytoplasmic vesicle	PF3D7_0512600|PF3D7_0617100|PF3D7_1020900|PF3D7_1454400|PF3D7_1456800|PF3D7_0613500|PF3D7_0709300|PF3D7_0934500|PF3D7_1360800|PF3D7_1460100|PF3D7_0303000|PF3D7_1015900|PF3D7_1407800|PF3D7_0515300|PF3D7_1145400|PF3D7_1311800|PF3D7_0102200|PF3D7_1311400|PF3D7_0320100|PF3D7_1361100|PF3D7_1116100|PF3D7_1323200|PF3D7_1408000|PF3D7_1408100|PF3D7_1219100|PF3D7_1115400|PF3D7_0818200|PF3D7_1006800|PF3D7_0…
44763	0.00071337	0.012723	169	378	859	2305	single-organism cellular process	PF3D7_0107800|PF3D7_0319400|PF3D7_1318400|PF3D7_0315200|PF3D7_1238800|PF3D7_1106800|PF3D7_1308200|PF3D7_1224000|PF3D7_1322100|PF3D7_1471400|PF3D7_0820700|PF3D7_1324800|PF3D7_1439900|PF3D7_1325100|PF3D7_1462800|PF3D7_1250800|PF3D7_1011700|PF3D7_1436000|PF3D7_0815000|PF3D7_1412700|PF3D7_0614800|PF3D7_1116600|PF3D7_1229800|PF3D7_1015900|PF3D7_0102900|PF3D7_0626800|PF3D7_0511800|PF3D7_0922500|PF3D7_1…
19752	0.00079528	0.014055	60	116	859	2305	carboxylic acid metabolic process	PF3D7_1320800|PF3D7_1037100|PF3D7_1238800|PF3D7_1450900|PF3D7_1022800|PF3D7_0802000|PF3D7_1308200|PF3D7_1224000|PF3D7_0413500|PF3D7_1345700|PF3D7_0820700|PF3D7_1324800|PF3D7_1439900|PF3D7_1034900|PF3D7_1462800|PF3D7_1436000|PF3D7_0525100|PF3D7_0605900|PF3D7_1015900|PF3D7_0102900|PF3D7_0626800|PF3D7_1420400|PF3D7_0922500|PF3D7_0104400|PF3D7_1367700|PF3D7_0622800|PF3D7_0511200|PF3D7_1235600|PF3D7_1…
6508	0.00095978	0.016809	54	103	859	2305	proteolysis	PF3D7_0413900|PF3D7_1117100|PF3D7_0313100|PF3D7_1211800|PF3D7_1030500|PF3D7_0205900|PF3D7_1237000|PF3D7_1311800|PF3D7_1422500|PF3D7_1338100|PF3D7_0104300|PF3D7_0809600|PF3D7_0727400|PF3D7_0807500|PF3D7_0507700|PF3D7_0207700|PF3D7_0207500|PF3D7_1474800|PF3D7_1115400|PF3D7_1356300|PF3D7_1328100|PF3D7_1333200|PF3D7_0518300|PF3D7_1402300|PF3D7_1454400|PF3D7_0527300|PF3D7_1008400|PF3D7_0413600|PF3D7_1…
30139	0.00097539	0.01693	24	38	859	2305	endocytic vesicle	PF3D7_0512600|PF3D7_0617100|PF3D7_1020900|PF3D7_1454400|PF3D7_1116100|PF3D7_1456800|PF3D7_0709300|PF3D7_1323200|PF3D7_0934500|PF3D7_1360800|PF3D7_1408000|PF3D7_1408100|PF3D7_1460100|PF3D7_0303000|PF3D7_1115400|PF3D7_0818200|PF3D7_1006800|PF3D7_1015900|PF3D7_1407800|PF3D7_0515300|PF3D7_1145400|PF3D7_1311800|PF3D7_1406300|PF3D7_1127000
31981	0.0010249	0.01763	34	59	859	2305	nuclear lumen	PF3D7_1211700|PF3D7_1211600|PF3D7_1314200|PF3D7_1362400|PF3D7_0705300|PF3D7_0919000|PF3D7_1203000|PF3D7_1230700|PF3D7_1322100|PF3D7_0827800|PF3D7_1221000|PF3D7_0414000|PF3D7_0714500|PF3D7_1128200|PF3D7_1206600|PF3D7_1017000|PF3D7_1407100|PF3D7_0318200|PF3D7_0620500|PF3D7_0215700|PF3D7_0509400|PF3D7_1472200|PF3D7_1107700|PF3D7_1027400|PF3D7_0604100|PF3D7_0630300|PF3D7_1008800|PF3D7_0711400|PF3D7_0…
1902578	0.0010429	0.01763	49	92	859	2305	single-organism localization	PF3D7_1125400|PF3D7_0812400|PF3D7_1471200|PF3D7_0806800|PF3D7_1438100|PF3D7_0302600|PF3D7_0504000|PF3D7_1450100|PF3D7_0319000|PF3D7_1412300|PF3D7_1110500|PF3D7_1116400|PF3D7_0815200|PF3D7_0320100|PF3D7_1124700|PF3D7_1227200|PF3D7_1434700|PF3D7_1113300|PF3D7_0822600|PF3D7_0715900|PF3D7_0613700|PF3D7_0204700|PF3D7_1347200|PF3D7_0627700|PF3D7_1429800|PF3D7_0214100|PF3D7_0405100|PF3D7_0303000|PF3D7_0…
44765	0.0010429	0.01763	49	92	859	2305	single-organism transport	PF3D7_1125400|PF3D7_0812400|PF3D7_1471200|PF3D7_0806800|PF3D7_1438100|PF3D7_0302600|PF3D7_0504000|PF3D7_1450100|PF3D7_0319000|PF3D7_1412300|PF3D7_1110500|PF3D7_1116400|PF3D7_0815200|PF3D7_0320100|PF3D7_1124700|PF3D7_1227200|PF3D7_1434700|PF3D7_1113300|PF3D7_0822600|PF3D7_0715900|PF3D7_0613700|PF3D7_0204700|PF3D7_1347200|PF3D7_0627700|PF3D7_1429800|PF3D7_0214100|PF3D7_0405100|PF3D7_0303000|PF3D7_0…
31974	0.0010967	0.018379	44	81	859	2305	membrane-enclosed lumen	PF3D7_1211700|PF3D7_1211600|PF3D7_1314200|PF3D7_1362400|PF3D7_0705300|PF3D7_0919000|PF3D7_1232200|PF3D7_1203000|PF3D7_1230700|PF3D7_1322100|PF3D7_1022500|PF3D7_1431600|PF3D7_0820700|PF3D7_0827900|PF3D7_0827800|PF3D7_1221000|PF3D7_0414000|PF3D7_0714500|PF3D7_1128200|PF3D7_1206600|PF3D7_0718400|PF3D7_1017000|PF3D7_1407100|PF3D7_0318200|PF3D7_0620500|PF3D7_1447300|PF3D7_0215700|PF3D7_0509400|PF3D7_1…
32993	0.0011299	0.018774	13	17	859	2305	protein-DNA complex	PF3D7_1211700|PF3D7_0617900|PF3D7_0320900|PF3D7_0617800|PF3D7_0630300|PF3D7_0610400|PF3D7_0409600|PF3D7_1105000|PF3D7_1105100|PF3D7_1463300|PF3D7_1017000|PF3D7_0308000|PF3D7_0714000
31988	0.0011495	0.018778	32	55	859	2305	membrane-bounded vesicle	PF3D7_0512600|PF3D7_0617100|PF3D7_1020900|PF3D7_1454400|PF3D7_1456800|PF3D7_0613500|PF3D7_0709300|PF3D7_0934500|PF3D7_1360800|PF3D7_1460100|PF3D7_0303000|PF3D7_1015900|PF3D7_1407800|PF3D7_0515300|PF3D7_1145400|PF3D7_1311800|PF3D7_0102200|PF3D7_1311400|PF3D7_0320100|PF3D7_1361100|PF3D7_1116100|PF3D7_1323200|PF3D7_1408000|PF3D7_1408100|PF3D7_1219100|PF3D7_1115400|PF3D7_0818200|PF3D7_1006800|PF3D7_0…
16023	0.0011495	0.018778	32	55	859	2305	cytoplasmic membrane-bounded vesicle	PF3D7_0512600|PF3D7_0617100|PF3D7_1020900|PF3D7_1454400|PF3D7_1456800|PF3D7_0613500|PF3D7_0709300|PF3D7_0934500|PF3D7_1360800|PF3D7_1460100|PF3D7_0303000|PF3D7_1015900|PF3D7_1407800|PF3D7_0515300|PF3D7_1145400|PF3D7_1311800|PF3D7_0102200|PF3D7_1311400|PF3D7_0320100|PF3D7_1361100|PF3D7_1116100|PF3D7_1323200|PF3D7_1408000|PF3D7_1408100|PF3D7_1219100|PF3D7_1115400|PF3D7_0818200|PF3D7_1006800|PF3D7_0…
6082	0.0013899	0.02233	60	118	859	2305	organic acid metabolic process	PF3D7_1320800|PF3D7_1037100|PF3D7_1238800|PF3D7_1450900|PF3D7_1022800|PF3D7_0802000|PF3D7_1308200|PF3D7_1224000|PF3D7_0413500|PF3D7_1345700|PF3D7_0820700|PF3D7_1324800|PF3D7_1439900|PF3D7_1034900|PF3D7_1462800|PF3D7_1436000|PF3D7_0525100|PF3D7_0605900|PF3D7_1015900|PF3D7_0102900|PF3D7_0626800|PF3D7_1420400|PF3D7_0922500|PF3D7_0104400|PF3D7_1367700|PF3D7_0622800|PF3D7_0511200|PF3D7_1235600|PF3D7_1…
43436	0.0013899	0.02233	60	118	859	2305	oxoacid metabolic process	PF3D7_1320800|PF3D7_1037100|PF3D7_1238800|PF3D7_1450900|PF3D7_1022800|PF3D7_0802000|PF3D7_1308200|PF3D7_1224000|PF3D7_0413500|PF3D7_1345700|PF3D7_0820700|PF3D7_1324800|PF3D7_1439900|PF3D7_1034900|PF3D7_1462800|PF3D7_1436000|PF3D7_0525100|PF3D7_0605900|PF3D7_1015900|PF3D7_0102900|PF3D7_0626800|PF3D7_1420400|PF3D7_0922500|PF3D7_0104400|PF3D7_1367700|PF3D7_0622800|PF3D7_0511200|PF3D7_1235600|PF3D7_1…
71840	0.0014167	0.022575	63	125	859	2305	cellular component organization or biogenesis	PF3D7_1125400|PF3D7_1318400|PF3D7_0613400|PF3D7_1322100|PF3D7_0617800|PF3D7_1450100|PF3D7_1116800|PF3D7_0610400|PF3D7_1223300|PF3D7_1003600|PF3D7_0414000|PF3D7_1329100|PF3D7_1229800|PF3D7_1239500|PF3D7_1015900|PF3D7_0626800|PF3D7_1105000|PF3D7_1426200|PF3D7_0603200|PF3D7_1124700|PF3D7_1317100|PF3D7_1107700|PF3D7_0303500|PF3D7_1434700|PF3D7_0320900|PF3D7_1132200|PF3D7_0521500|PF3D7_0803700|PF3D7_1…
19682	0.0014561	0.023014	10	12	859	2305	glyceraldehyde-3-phosphate metabolic process	PF3D7_1439900|PF3D7_1325100|PF3D7_1453800|PF3D7_1436000|PF3D7_1021600|PF3D7_1022800|PF3D7_1467300|PF3D7_1219900|PF3D7_1454700|PF3D7_0104400
6950	0.0016372	0.025646	33	58	859	2305	response to stress	PF3D7_0814900|PF3D7_0726300|PF3D7_0107800|PF3D7_1368800|PF3D7_1211400|PF3D7_1230400|PF3D7_0802200|PF3D7_1415000|PF3D7_0206000|PF3D7_1116800|PF3D7_1250800|PF3D7_1443900|PF3D7_1011700|PF3D7_0614800|PF3D7_0305600|PF3D7_0605800|PF3D7_1015900|PF3D7_1107400|PF3D7_1015600|PF3D7_0213100|PF3D7_0708500|PF3D7_1118200|PF3D7_0803400|PF3D7_0505500|PF3D7_0629200|PF3D7_1134000|PF3D7_1438900|PF3D7_1222300|PF3D7_1…
45335	0.0017018	0.025646	23	37	859	2305	phagocytic vesicle	PF3D7_0512600|PF3D7_1020900|PF3D7_1454400|PF3D7_1116100|PF3D7_1456800|PF3D7_0709300|PF3D7_1323200|PF3D7_0934500|PF3D7_1360800|PF3D7_1408000|PF3D7_1408100|PF3D7_1460100|PF3D7_0303000|PF3D7_1115400|PF3D7_0818200|PF3D7_1006800|PF3D7_1015900|PF3D7_1407800|PF3D7_0515300|PF3D7_1145400|PF3D7_1311800|PF3D7_1406300|PF3D7_1127000
5767	0.0017018	0.025646	23	37	859	2305	secondary lysosome	PF3D7_0512600|PF3D7_1020900|PF3D7_1454400|PF3D7_1116100|PF3D7_1456800|PF3D7_0709300|PF3D7_1323200|PF3D7_0934500|PF3D7_1360800|PF3D7_1408000|PF3D7_1408100|PF3D7_1460100|PF3D7_0303000|PF3D7_1115400|PF3D7_0818200|PF3D7_1006800|PF3D7_1015900|PF3D7_1407800|PF3D7_0515300|PF3D7_1145400|PF3D7_1311800|PF3D7_1406300|PF3D7_1127000
32010	0.0017018	0.025646	23	37	859	2305	phagolysosome	PF3D7_0512600|PF3D7_1020900|PF3D7_1454400|PF3D7_1116100|PF3D7_1456800|PF3D7_0709300|PF3D7_1323200|PF3D7_0934500|PF3D7_1360800|PF3D7_1408000|PF3D7_1408100|PF3D7_1460100|PF3D7_0303000|PF3D7_1115400|PF3D7_0818200|PF3D7_1006800|PF3D7_1015900|PF3D7_1407800|PF3D7_0515300|PF3D7_1145400|PF3D7_1311800|PF3D7_1406300|PF3D7_1127000
20020	0.0017018	0.025646	23	37	859	2305	food vacuole	PF3D7_0512600|PF3D7_1020900|PF3D7_1454400|PF3D7_1116100|PF3D7_1456800|PF3D7_0709300|PF3D7_1323200|PF3D7_0934500|PF3D7_1360800|PF3D7_1408000|PF3D7_1408100|PF3D7_1460100|PF3D7_0303000|PF3D7_1115400|PF3D7_0818200|PF3D7_1006800|PF3D7_1015900|PF3D7_1407800|PF3D7_0515300|PF3D7_1145400|PF3D7_1311800|PF3D7_1406300|PF3D7_1127000
8135	0.0017018	0.025646	23	37	859	2305	translation factor activity, nucleic acid binding	PF3D7_0212300|PF3D7_1233000|PF3D7_1123400|PF3D7_0319600|PF3D7_1204300|PF3D7_1338300|PF3D7_1357100|PF3D7_1451100|PF3D7_0728000|PF3D7_1330600|PF3D7_1010600|PF3D7_0716800|PF3D7_1007900|PF3D7_1013900|PF3D7_0715600|PF3D7_0602400|PF3D7_1206700|PF3D7_0815600|PF3D7_1143400|PF3D7_0607000|PF3D7_0422700|PF3D7_1312400|PF3D7_0516600
16772	0.0019951	0.029835	65	131	859	2305	transferase activity, transferring phosphorus-containing groups	PF3D7_1123100|PF3D7_1037100|PF3D7_1431500|PF3D7_0615500|PF3D7_1471400|PF3D7_1325100|PF3D7_1246900|PF3D7_1414600|PF3D7_0312400|PF3D7_0718100|PF3D7_1409900|PF3D7_0626800|PF3D7_0217500|PF3D7_0515300|PF3D7_1206600|PF3D7_0922500|PF3D7_0309200|PF3D7_1441300|PF3D7_1103700|PF3D7_0318200|PF3D7_0215700|PF3D7_0509400|PF3D7_0213400|PF3D7_0211700|PF3D7_0503100|PF3D7_0203100|PF3D7_0110400|PF3D7_1472700|PF3D7_0…
70011	0.0024728	0.036696	42	79	859	2305	peptidase activity, acting on L-amino acid peptides	PF3D7_1230400|PF3D7_1454400|PF3D7_0527200|PF3D7_0527300|PF3D7_1008400|PF3D7_1306400|PF3D7_1360800|PF3D7_0307400|PF3D7_0523100|PF3D7_1030500|PF3D7_1311500|PF3D7_1407800|PF3D7_0108000|PF3D7_1011400|PF3D7_1466300|PF3D7_1311800|PF3D7_0404700|PF3D7_1353900|PF3D7_1338100|PF3D7_0727400|PF3D7_0807500|PF3D7_1017900|PF3D7_1239700|PF3D7_1130400|PF3D7_0207600|PF3D7_0207700|PF3D7_0207400|PF3D7_1470900|PF3D7_0…
22892	0.0026008	0.038303	37	68	859	2305	substrate-specific transporter activity	PF3D7_1125400|PF3D7_0103200|PF3D7_1471200|PF3D7_1469400|PF3D7_0405100|PF3D7_1456800|PF3D7_0806800|PF3D7_0504000|PF3D7_0319000|PF3D7_0523100|PF3D7_1223400|PF3D7_1351000|PF3D7_1447900|PF3D7_0603500|PF3D7_0106100|PF3D7_0106300|PF3D7_0104200|PF3D7_1451800|PF3D7_1227200|PF3D7_0406100|PF3D7_1361100|PF3D7_1361700|PF3D7_1434700|PF3D7_0823900|PF3D7_1439400|PF3D7_1113300|PF3D7_1219100|PF3D7_0715900|PF3D7_0…
5622	0.0026396	0.038437	503	1262	859	2305	intracellular	PF3D7_1366600|PF3D7_1364300|PF3D7_0405400|PF3D7_0506100|PF3D7_1341300|PF3D7_0913900|PF3D7_0820700|PF3D7_0714300|PF3D7_0815000|PF3D7_1412700|PF3D7_0414000|PF3D7_1229800|PF3D7_1239500|PF3D7_0316800|PF3D7_0624500|PF3D7_1145200|PF3D7_0920200|PF3D7_1422500|PF3D7_1367700|PF3D7_1103700|PF3D7_0807500|PF3D7_0918000|PF3D7_0303500|PF3D7_0509600|PF3D7_1344800|PF3D7_1356900|PF3D7_1411600|PF3D7_1328100|PF3D7_0…
16051	0.0026495	0.038437	6	6	859	2305	carbohydrate biosynthetic process	PF3D7_1439900|PF3D7_1462800|PF3D7_1436000|PF3D7_1015900|PF3D7_0511800|PF3D7_1342800
323	0.0028157	0.040248	23	38	859	2305	lytic vacuole	PF3D7_0512600|PF3D7_1020900|PF3D7_1454400|PF3D7_1116100|PF3D7_1456800|PF3D7_0709300|PF3D7_1323200|PF3D7_0934500|PF3D7_1360800|PF3D7_1408000|PF3D7_1408100|PF3D7_1460100|PF3D7_0303000|PF3D7_1115400|PF3D7_0818200|PF3D7_1006800|PF3D7_1015900|PF3D7_1407800|PF3D7_0515300|PF3D7_1145400|PF3D7_1311800|PF3D7_1406300|PF3D7_1127000
5764	0.0028157	0.040248	23	38	859	2305	lysosome	PF3D7_0512600|PF3D7_1020900|PF3D7_1454400|PF3D7_1116100|PF3D7_1456800|PF3D7_0709300|PF3D7_1323200|PF3D7_0934500|PF3D7_1360800|PF3D7_1408000|PF3D7_1408100|PF3D7_1460100|PF3D7_0303000|PF3D7_1115400|PF3D7_0818200|PF3D7_1006800|PF3D7_1015900|PF3D7_1407800|PF3D7_0515300|PF3D7_1145400|PF3D7_1311800|PF3D7_1406300|PF3D7_1127000
44710	0.0028656	0.040662	128	285	859	2305	single-organism metabolic process	PF3D7_0107800|PF3D7_1238800|PF3D7_1308200|PF3D7_1224000|PF3D7_1322100|PF3D7_0820700|PF3D7_1324800|PF3D7_1439900|PF3D7_1325100|PF3D7_1462800|PF3D7_1250800|PF3D7_1011700|PF3D7_1436000|PF3D7_0614800|PF3D7_1116600|PF3D7_1015900|PF3D7_0102900|PF3D7_0626800|PF3D7_0511800|PF3D7_0922500|PF3D7_1426200|PF3D7_0104400|PF3D7_1367700|PF3D7_0702200|PF3D7_1453800|PF3D7_1342100|PF3D7_0731600|PF3D7_0807900|PF3D7_0…
12505	0.0029031	0.040896	51	100	859	2305	endomembrane system	PF3D7_1366600|PF3D7_0812400|PF3D7_1343000|PF3D7_1438100|PF3D7_0313100|PF3D7_0917900|PF3D7_1450100|PF3D7_1211800|PF3D7_1322500|PF3D7_0714300|PF3D7_0827900|PF3D7_1116400|PF3D7_1116600|PF3D7_0815200|PF3D7_1141600|PF3D7_1237000|PF3D7_1145400|PF3D7_1422500|PF3D7_0511200|PF3D7_0320100|PF3D7_0509000|PF3D7_0918000|PF3D7_1455500|PF3D7_0507700|PF3D7_1344200|PF3D7_1212500|PF3D7_1436600|PF3D7_1222300|PF3D7_1…
6281	0.0030788	0.042526	15	22	859	2305	DNA repair	PF3D7_0726300|PF3D7_0107800|PF3D7_1368800|PF3D7_1415000|PF3D7_0803400|PF3D7_0206000|PF3D7_0505500|PF3D7_1250800|PF3D7_1011700|PF3D7_0614800|PF3D7_0305600|PF3D7_0605800|PF3D7_1107400|PF3D7_1129500|PF3D7_1427500
31323	0.0031477	0.042526	29	51	859	2305	regulation of cellular metabolic process	PF3D7_0212300|PF3D7_0407300|PF3D7_1209300|PF3D7_1121700|PF3D7_1322100|PF3D7_0716800|PF3D7_0714500|PF3D7_0823300|PF3D7_1011800|PF3D7_1227500|PF3D7_1128200|PF3D7_1206700|PF3D7_1239200|PF3D7_1315800|PF3D7_1472200|PF3D7_0320000|PF3D7_1342100|PF3D7_0622900|PF3D7_1434600|PF3D7_1033600|PF3D7_1247400|PF3D7_0711400|PF3D7_1104200|PF3D7_0409600|PF3D7_1226600|PF3D7_0420300|PF3D7_1146600|PF3D7_0422700|PF3D7_0…
51828	0.003172	0.042526	19	30	859	2305	entry into other organism involved in symbiotic interaction	PF3D7_0316000|PF3D7_0315200|PF3D7_0731500|PF3D7_1335100|PF3D7_0424100|PF3D7_0214900|PF3D7_1116000|PF3D7_1028700|PF3D7_1027300|PF3D7_0629300|PF3D7_0911900|PF3D7_1458000|PF3D7_1243900|PF3D7_1335300|PF3D7_1335400|PF3D7_1035700|PF3D7_0102500|PF3D7_1035500|PF3D7_1035400
52126	0.003172	0.042526	19	30	859	2305	movement in host environment	PF3D7_0316000|PF3D7_0315200|PF3D7_0731500|PF3D7_1335100|PF3D7_0424100|PF3D7_0214900|PF3D7_1116000|PF3D7_1028700|PF3D7_1027300|PF3D7_0629300|PF3D7_0911900|PF3D7_1458000|PF3D7_1243900|PF3D7_1335300|PF3D7_1335400|PF3D7_1035700|PF3D7_0102500|PF3D7_1035500|PF3D7_1035400
52192	0.003172	0.042526	19	30	859	2305	movement in environment of other organism involved in symbiotic interaction	PF3D7_0316000|PF3D7_0315200|PF3D7_0731500|PF3D7_1335100|PF3D7_0424100|PF3D7_0214900|PF3D7_1116000|PF3D7_1028700|PF3D7_1027300|PF3D7_0629300|PF3D7_0911900|PF3D7_1458000|PF3D7_1243900|PF3D7_1335300|PF3D7_1335400|PF3D7_1035700|PF3D7_0102500|PF3D7_1035500|PF3D7_1035400
44409	0.003172	0.042526	19	30	859	2305	entry into host	PF3D7_0316000|PF3D7_0315200|PF3D7_0731500|PF3D7_1335100|PF3D7_0424100|PF3D7_0214900|PF3D7_1116000|PF3D7_1028700|PF3D7_1027300|PF3D7_0629300|PF3D7_0911900|PF3D7_1458000|PF3D7_1243900|PF3D7_1335300|PF3D7_1335400|PF3D7_1035700|PF3D7_0102500|PF3D7_1035500|PF3D7_1035400
44712	0.003172	0.042526	19	30	859	2305	single-organism catabolic process	PF3D7_1365500|PF3D7_0405700|PF3D7_1453800|PF3D7_1037100|PF3D7_1120100|PF3D7_1021600|PF3D7_1308200|PF3D7_1219900|PF3D7_0413500|PF3D7_1454700|PF3D7_1439900|PF3D7_1325100|PF3D7_1462800|PF3D7_1436000|PF3D7_1015900|PF3D7_0626800|PF3D7_1444800|PF3D7_0922500|PF3D7_0624000
33554	0.003212	0.042768	17	26	859	2305	cellular response to stress	PF3D7_0726300|PF3D7_0107800|PF3D7_1368800|PF3D7_1415000|PF3D7_0803400|PF3D7_0206000|PF3D7_0505500|PF3D7_1438900|PF3D7_1250800|PF3D7_1011700|PF3D7_0614800|PF3D7_0305600|PF3D7_0605800|PF3D7_1015900|PF3D7_1107400|PF3D7_1129500|PF3D7_1427500
[truncated: 205 more columns]
