# Supplementary material for: The PfAlba1 RNA-binding protein is an important regulator of translational timing in Plasmodium falciparum blood stages
Source: Genome Biol. 2015 Sep 28;16:212. doi: 10.1186/s13059-015-0771-5 (PMC4587749; doi:10.1186/s13059-015-0771-5)
Supplement: Supplementary file 6 — Fold-change in the steady state level of every Plasmodium falciparum transcript in 3D7+PfAlba1-Ty1 ring or trophozoite stages relative to 3D7 and 3D7+empty vector parasites. (XLS 841 kb) [file 13059_2015_771_MOESM6_ESM.xls]

## Sheet: Differential_Exp_PfAlba1-Ty1
Table S5: Fold-change in the steady state level of every Plasmodium falciparum transcript in 3D7+PfAlba1-Ty1 ring or trophozoite stages relative to 3D7 and 3D7+empty vector parasites
The data have been sorted according to the FDR column of the trophozoite transcriptome, i.e., from highest to lowest significance.
FC = Fold Change
FDR = p values corrected for False Discovery Rate as described in Supplemental Materials and Methods
Blue highlight = Transcripts tested by qRT-PCR for Fig. 5B
	PfAlba1-Ty1
	Ring		Trophozoites
	Log2(FC)	FDR	Log2(FC)	FDR
PF3D7_1252400	1.87495	0.00187495	5.36886	1.89763e-30
PF3D7_0402300	1.78429	0.00358342	4.96582	2.03271e-27
PF3D7_1014100	1.34457	0.0837707	4.90445	1.22669e-26
PF3D7_0832100	2.45094	0.0126752	6.39528	1.83584e-24
PF3D7_0424200	1.16238	0.218803	4.57767	1.1962e-23
PF3D7_0828800	1.28243	0.137239	4.60029	7.5302e-23
PF3D7_0911100	0.650056	0.983888	4.40152	7.5302e-23
PF3D7_1479000	1.44744	0.0539531	5.15785	7.5302e-23
PF3D7_1231300	0.990277	0.459278	4.4865	2.14955e-21
PF3D7_0323400	0.99959	0.409267	4.33469	2.39232e-21
PF3D7_1126700	0.707823	0.886895	4.20684	2.61322e-21
PF3D7_0900600	3.18576	4.80268e-06	4.80647	1.33023e-19
PF3D7_1318700	1.3924	0.0737305	4.11387	1.86104e-19
PF3D7_0425200	1.91167	0.00226512	5.2186	2.44976e-19
PF3D7_1007300	1.33935	0.104294	4.09131	2.54589e-19
PF3D7_0731000	1.10296	0.337625	4.45186	6.38474e-19
PF3D7_0418600	1.23235	0.156758	3.92047	1.63797e-18
PF3D7_0414900	1.12395	0.281634	3.9624	1.94716e-18
PF3D7_0424300	1.00308	0.398329	3.80119	2.30008e-17
PF3D7_1028900	1.1309	0.26665	3.78726	2.62302e-17
PF3D7_0402200	0.985961	0.409267	3.74179	3.24694e-17
PF3D7_0805300	0.877949	0.588242	3.81116	3.87737e-17
PF3D7_1108100	0.792019	0.738323	3.75758	4.43126e-17
PF3D7_1012200	0.716055	0.880201	3.66677	1.00144e-16
PF3D7_0308300	1.94936	0.00191162	3.84294	1.07024e-16
PF3D7_0425100	1.8684	0.00287407	4.80625	1.07024e-16
PF3D7_1477800	1.84533	0.00467332	4.25225	1.36244e-16
PF3D7_0629300	1.28971	0.12456	3.71799	1.38547e-16
PF3D7_0109000	0.816513	0.725994	3.79227	4.25291e-16
PF3D7_1301200	1.89546	0.0207228	6.08123	5.41575e-16
PF3D7_0908500	0.891896	0.563187	3.55435	9.51767e-16
PF3D7_0214900	0.575627	1	3.5108	1.36994e-15
PF3D7_0724900	0.389278	1	3.50835	3.91751e-15
PF3D7_0214700	0.808953	0.727744	3.52307	4.41377e-15
PF3D7_0424100	1.6355	0.0157913	3.54631	5.58564e-15
PF3D7_0918700	0.402844	1	3.4789	5.74411e-15
PF3D7_1455300	0.986636	0.427724	3.48555	7.41707e-15
PF3D7_1473400	1.2141	0.181827	3.49848	8.0799e-15
PF3D7_1041300	-1.21874	0.253176	3.37329	1.47131e-13
PF3D7_1229800	1.2563	0.137239	3.27521	1.50495e-13
PF3D7_0214600	1.01628	0.378348	3.27154	1.71908e-13
PF3D7_1423300	1.16762	0.215923	3.25411	1.90744e-13
PF3D7_1417400	0.861653	0.596395	3.25057	2.13543e-13
PF3D7_1143100	0.698935	0.893367	3.22258	3.62042e-13
PF3D7_0515400	1.07129	0.325877	3.2139	7.2887e-13
PF3D7_0903600.1	0.526063	1	3.16887	7.2887e-13
PF3D7_0903600.2	0.526063	1	3.16887	7.2887e-13
PF3D7_1335300	0.697787	0.91281	3.23487	7.2887e-13
PF3D7_1342600	0.397433	1	3.16329	7.2887e-13
PF3D7_1301600	1.32212	0.0928092	3.17606	8.84365e-13
PF3D7_0304100	0.683634	0.927099	3.16623	1.44688e-12
PF3D7_0318500	0.841363	0.634564	3.12975	1.44688e-12
PF3D7_1468400	1.44313	0.0528716	3.17375	1.46687e-12
PF3D7_1136900	0.427335	1	3.13564	1.95975e-12
PF3D7_1104900	1.25197	0.141352	3.10559	2.47226e-12
PF3D7_0210600	1.52088	0.0310612	3.13794	2.674e-12
PF3D7_1000100	-1.88691	0.00592553	3.13394	2.674e-12
PF3D7_0400500	1.33267	0.337625	4.01016	5.11855e-12
PF3D7_0102500	0.93677	0.487352	3.03709	6.97967e-12
PF3D7_0919200	1.48885	0.0726107	3.26652	7.25416e-12
PF3D7_0808200	1.13501	0.253176	3.05025	9.15145e-12
PF3D7_0818100	1.13942	0.258618	3.06332	1.01104e-11
PF3D7_1247700	1.11992	0.294795	3.08408	1.01104e-11
PF3D7_0507500	0.955115	0.476664	3.03607	1.10946e-11
PF3D7_1247600	0.978996	0.624674	3.26945	1.27083e-11
PF3D7_0613900	0.839807	0.634564	2.98158	1.60193e-11
PF3D7_0528300	1.30045	0.130779	3.05264	1.61314e-11
PF3D7_1356800	1.21976	0.160893	2.97756	1.61314e-11
PF3D7_0405900	0.724833	0.870731	2.96962	1.9172e-11
PF3D7_0618000	1.38235	0.0723457	2.98214	1.98952e-11
PF3D7_1035300	0.875874	0.567955	2.97296	1.98952e-11
PF3D7_0209500	0.70192	1	3.27525	2.14672e-11
PF3D7_0725400	0.903196	0.558072	2.97385	2.38247e-11
PF3D7_1041100	3.06654	0.00276386	4.04404	2.38834e-11
PF3D7_0701900	0.539698	1	2.99541	2.83644e-11
PF3D7_1231200	1.43813	0.0568624	3.02149	3.17692e-11
PF3D7_1351700	1.11489	0.26859	2.93977	3.21354e-11
PF3D7_0730400	1.17017	0.237039	2.95885	3.26533e-11
PF3D7_1040200	-0.933473	1	-4.16674	3.46919e-11
PF3D7_0732200	3.77546	4.87838e-07	-4.26289	4.94562e-11
PF3D7_0203100	0.746343	0.824206	2.90892	5.34045e-11
PF3D7_1412000	0.175756	1	3.10665	6.28713e-11
PF3D7_0817700	0.512479	1	2.87562	6.96232e-11
PF3D7_0507300	1.18518	0.217627	2.96967	7.95715e-11
PF3D7_1358600	-0.562046	1	2.97175	9.39232e-11
PF3D7_1332200	1.35946	0.0762889	2.86307	1.03546e-10
PF3D7_0930200	0.587955	1	2.95059	1.07782e-10
PF3D7_1204900	0.966129	0.509561	2.93567	1.12661e-10
PF3D7_1017500	0.69842	0.913804	2.90341	1.15895e-10
PF3D7_1313500	1.08674	0.328937	2.88456	1.18277e-10
PF3D7_1026600	0.880608	0.565173	2.83999	1.36567e-10
PF3D7_1147200	-0.631531	1	2.92276	1.40104e-10
PF3D7_0302200	0.597949	1	3.03825	1.46359e-10
PF3D7_0822900	0.774418	0.771671	2.82975	1.82629e-10
PF3D7_0100900	-3.55735	0.889033	-4.88824	1.85595e-10
PF3D7_0404700	1.12668	0.256769	2.80481	2.09115e-10
PF3D7_0425400	2.34135	2.42314e-05	3.64624	2.68963e-10
PF3D7_0307300	-0.00525187	1	3.09022	2.81417e-10
PF3D7_0525900	-0.698292	0.960766	3.12378	2.99496e-10
PF3D7_0503600	0.653905	0.985787	2.78098	4.09689e-10
PF3D7_1251200	1.00144	0.398329	2.78062	4.20779e-10
PF3D7_1125700	0.990743	0.427724	2.802	4.38323e-10
PF3D7_1140600	0.495705	1	2.76491	5.44851e-10
PF3D7_1343800	1.14763	0.228476	2.74456	5.44851e-10
PF3D7_0731500	0.826987	0.655377	2.74733	5.47923e-10
PF3D7_1348600	0.78159	0.785423	2.76215	5.91525e-10
PF3D7_0318700	1.56409	0.0302945	2.93538	5.95335e-10
PF3D7_0321400	1.03983	0.407045	2.75804	8.9463e-10
PF3D7_1031400.1	0.902043	0.558179	2.72669	9.63677e-10
PF3D7_1031400.2	0.902043	0.558179	2.72669	9.63677e-10
PF3D7_1366100	0.760278	0.832098	2.71812	1.91187e-09
PF3D7_0532900	-1.91747	0.0917199	-3.74246	2.29707e-09
PF3D7_1136200	0.176367	1	2.64615	2.7185e-09
PF3D7_0631900	0.676194	1	-3.72504	2.79789e-09
PF3D7_1016100	-0.134259	1	3.08989	2.88804e-09
PF3D7_1129300	0.962369	0.470436	2.63646	3.38026e-09
PF3D7_1435600	0.960409	0.46023	2.63165	3.41659e-09
PF3D7_1337800	1.39062	0.0726107	2.68654	3.43033e-09
PF3D7_0905400	0.469969	1	2.60896	3.96193e-09
PF3D7_0419700	1.06671	0.384813	2.66008	4.64325e-09
PF3D7_0223100	-3.01251	1	-4.16429	4.6499e-09
PF3D7_1413700	0.391281	1	2.59767	5.06012e-09
PF3D7_0109100	-0.474084	1	2.63744	6.41874e-09
PF3D7_0613300	1.00096	0.398329	2.5867	6.41874e-09
PF3D7_1401900	0.298866	1	2.58585	6.41874e-09
PF3D7_1452000	1.36872	0.0741497	2.58556	6.48577e-09
PF3D7_0108900	1.29477	0.130779	2.67116	6.88309e-09
PF3D7_0702100	0.610677	1	2.62886	6.93625e-09
PF3D7_0628100	1.54454	0.0224732	2.56552	7.62377e-09
PF3D7_1423100	0.629444	1	2.62266	9.85291e-09
PF3D7_0800800	1.18601	0.427724	3.02417	1.15939e-08
PF3D7_1331400	-1.17287	0.32458	2.59068	1.39781e-08
PF3D7_0220500	1.17389	0.228476	2.56421	1.53895e-08
PF3D7_1321100	0.986039	0.420017	2.52101	1.645e-08
PF3D7_0423300	1.31091	0.115698	2.54366	1.71019e-08
PF3D7_1436200	0.953224	0.471689	2.50915	1.94614e-08
PF3D7_0605700	-0.355985	1	2.68358	1.96544e-08
PF3D7_1304200.1	0.684936	0.977496	2.56614	2.01265e-08
PF3D7_1304200.2	0.684936	0.977496	2.56614	2.01265e-08
PF3D7_1041200	2.27292	0.0411174	2.88967	2.04301e-08
PF3D7_0907500	0.65551	0.986453	2.50704	2.49409e-08
PF3D7_1040300	-4.30745	6.94318e-06	-3.4912	2.49409e-08
PF3D7_0404000	1.2167	0.281634	2.62585	2.61208e-08
PF3D7_1230100	-0.966653	0.563206	2.62306	2.61208e-08
PF3D7_1307500	1.00688	0.479031	2.65272	2.69547e-08
PF3D7_1329700	0.652237	0.993853	2.55344	2.70033e-08
PF3D7_0500600	0.0134033	1	2.89838	2.94735e-08
PF3D7_1463900	0.738711	0.844425	2.47621	2.94735e-08
PF3D7_0525300	1.33821	0.174291	2.62783	3.0145e-08
PF3D7_1434400	1.1607	0.237039	2.49542	3.1674e-08
PF3D7_0511600	0.235498	1	2.60849	3.17777e-08
PF3D7_1440900	0.986669	0.511693	2.53036	3.17777e-08
PF3D7_1118700	0.525939	1	2.45597	3.65765e-08
PF3D7_0620300	1.26435	0.162638	2.49314	4.27812e-08
PF3D7_0614700	0.677097	0.958525	2.47598	5.04238e-08
PF3D7_0105400.1	0.855109	0.804076	2.55095	5.35801e-08
PF3D7_0105400.2	0.855109	0.804076	2.55095	5.35801e-08
PF3D7_1003400	0.640551	1	2.42468	6.82138e-08
PF3D7_1332100	0.490207	1	2.49973	6.82138e-08
PF3D7_1371600	1.59558	0.0159318	2.41515	6.82138e-08
PF3D7_0934600	0.430087	1	2.47536	6.92035e-08
PF3D7_1411000.1	0.897632	0.558072	2.41518	7.36269e-08
PF3D7_1411000.2	0.897632	0.558072	2.41518	7.36269e-08
PF3D7_1241400	-0.217158	1	2.46104	7.9851e-08
PF3D7_0817600	0.99526	0.407211	2.40758	8.18521e-08
PF3D7_0220800	0.87135	0.588987	2.39132	9.19586e-08
PF3D7_0614600	-0.0750448	1	2.53417	9.65798e-08
PF3D7_0311400	-0.240467	1	2.42539	1.18155e-07
PF3D7_0217500	1.05859	0.336951	2.38085	1.19274e-07
PF3D7_0800400	0.690244	1	2.85323	1.19274e-07
PF3D7_0408000	2.03075	0.00246017	2.63593	1.37059e-07
PF3D7_1479800	0.213405	1	-3.99587	1.37731e-07
PF3D7_0913800	0.661265	0.989119	2.43098	1.52789e-07
PF3D7_1125800	0.866363	0.591404	2.37003	1.58211e-07
PF3D7_1437300	0.614026	1	2.3511	1.70813e-07
PF3D7_0814600	-0.266635	1	2.87477	1.91148e-07
PF3D7_1210200	-0.935397	0.565154	2.46594	1.93125e-07
PF3D7_0917400	0.719356	0.918268	2.38077	1.97746e-07
PF3D7_1113000	1.09394	0.294171	2.33309	2.14377e-07
PF3D7_1313600	0.575681	1	2.33657	2.34099e-07
PF3D7_0532800	-0.41223	1	-4.6225	2.34319e-07
PF3D7_1361500.1	0.907796	0.558072	2.31425	2.87897e-07
PF3D7_1361500.2	0.907796	0.558072	2.31425	2.87897e-07
PF3D7_1351600	-0.410711	1	2.38166	2.98198e-07
PF3D7_0902100	1.5784	0.0236842	2.31567	3.4695e-07
PF3D7_0415800	1.23182	0.174291	2.32373	3.52598e-07
PF3D7_1116000	0.696107	0.893597	2.28208	4.08084e-07
PF3D7_0937000	-0.482074	1	-4.01264	4.44464e-07
PF3D7_1100700	1.78362	0.986453	-5.10437	5.03961e-07
PF3D7_1335400	0.819092	0.693772	2.29423	5.22673e-07
PF3D7_0900500	1.94766	0.00246017	2.34396	5.73925e-07
PF3D7_1341500	0.99612	0.48922	2.30709	6.64431e-07
PF3D7_1035900	0.813458	0.70491	2.26711	6.80948e-07
PF3D7_1009700	0.876539	0.612946	2.25989	7.78007e-07
PF3D7_0936900	0.330014	1	-3.78616	7.88915e-07
PF3D7_0934800	0.580305	1	2.22066	8.79017e-07
PF3D7_0423400	1.50011	0.0437354	2.26275	9.67102e-07
PF3D7_0711700	1.45771	0.0407587	2.27763	1.04463e-06
PF3D7_1206300	0.8245	0.664266	2.209	1.06332e-06
PF3D7_1231400	1.06473	0.320146	2.21528	1.12032e-06
PF3D7_0802600	0.683011	0.925805	2.20518	1.13606e-06
PF3D7_1040100	-1.75936	0.427724	-4.10066	1.17136e-06
PF3D7_1230300	-0.231913	1	2.33346	1.25015e-06
PF3D7_0620400	0.860001	0.623792	2.22467	1.25869e-06
PF3D7_1438800	-0.666711	1	2.37366	1.28446e-06
PF3D7_1003000	1.1041	0.294795	2.19456	1.48825e-06
PF3D7_1019100	0.311978	1	2.19014	1.48825e-06
PF3D7_1479200	4.96425	3.35605e-05	4.87929	1.59803e-06
PF3D7_1310200	0.810473	0.804076	2.22706	2.00104e-06
PF3D7_1112900	0.277464	1	2.20363	2.08906e-06
PF3D7_1252100	1.21145	0.171674	2.15078	2.22688e-06
PF3D7_0805100	-0.491219	1	2.26471	2.24713e-06
PF3D7_1030200	0.841224	0.643812	2.15067	2.85511e-06
PF3D7_0533000	0.598713	1	-2.99712	2.88536e-06
PF3D7_0813100	0.739316	0.870731	2.15449	2.91752e-06
PF3D7_1206000	0.846246	0.801769	2.22837	2.96434e-06
PF3D7_0402500	-2.09611	0.0802771	-2.905	3.03826e-06
PF3D7_1478400	0.463947	1	-3.01286	3.03826e-06
PF3D7_0400300	1.18133	0.294795	2.19043	3.38712e-06
PF3D7_1337700	0.56872	1	2.13656	3.38712e-06
PF3D7_1136700.1	1.13779	0.268793	2.12435	3.44022e-06
PF3D7_1136700.2	1.13779	0.268793	2.12435	3.44022e-06
PF3D7_1206400	1.26472	0.567955	2.53678	3.44459e-06
PF3D7_0423900	1.35467	0.1249	2.38615	3.48742e-06
PF3D7_1036300	0.936074	0.567955	2.20309	3.50879e-06
PF3D7_1404700	1.12525	0.471689	2.5183	3.70588e-06
PF3D7_0617600	2.35899	0.000527127	-2.65983	3.75087e-06
PF3D7_1459900	0.0947965	1	2.25581	3.92858e-06
PF3D7_1005800	1.02651	0.427724	2.12631	4.09086e-06
PF3D7_0831600	0.766349	0.799311	2.10486	4.10917e-06
PF3D7_1036400	0.192869	1	2.90951	4.29615e-06
PF3D7_1019200	0.356341	1	2.82507	5.22184e-06
PF3D7_1243900	0.185362	1	2.08513	5.30846e-06
PF3D7_1344300	0.948071	0.479031	2.08463	5.30846e-06
PF3D7_0221700	1.01935	0.398329	2.16854	5.32269e-06
PF3D7_1000800	-4.6723	0.352476	-3.04858	6.15743e-06
PF3D7_1218000	1.24383	0.177559	2.13223	6.3857e-06
PF3D7_1217400	0.320623	1	2.08285	6.83142e-06
PF3D7_0600200	-3.78702	7.31298e-10	-2.51677	7.38595e-06
PF3D7_1037500	1.27478	0.140901	2.07329	7.62849e-06
PF3D7_0729700	0.547352	1	2.09013	7.77294e-06
PF3D7_0425600	-0.161676	1	-3.64395	7.82351e-06
PF3D7_1327300	0.359441	1	2.04938	7.85551e-06
PF3D7_0206200	0.942019	0.511693	2.07956	8.24968e-06
PF3D7_1361400	0.867249	0.68343	2.09633	8.46909e-06
PF3D7_1025400	0.709214	0.893367	2.04196	9.01721e-06
PF3D7_0308700	1.03625	0.375937	2.0564	9.27776e-06
PF3D7_1145200	0.628619	1	2.02931	9.67644e-06
PF3D7_1359700	0.822424	0.696549	2.03688	9.91215e-06
PF3D7_1477200	0.792043	1	-3.81245	9.98631e-06
PF3D7_1348700	0.0320139	1	2.15735	1.02283e-05
PF3D7_0917300	0.846095	0.750686	2.06628	1.04175e-05
PF3D7_1014900	0.617721	1	2.01859	1.12328e-05
PF3D7_0919300	0.996422	0.427724	2.07307	1.13241e-05
PF3D7_0811700	0.426245	1	2.06415	1.22845e-05
PF3D7_0414800	1.78225	0.00936817	2.10761	1.25316e-05
PF3D7_1013800	0.625661	1	2.00162	1.43465e-05
PF3D7_0528400	0.901639	0.565154	2.01014	1.5128e-05
PF3D7_0713300	-1.30733	0.157744	-2.67569	1.61845e-05
PF3D7_0832900	0.660602	1	-3.19187	1.65512e-05
PF3D7_0909500	-0.517285	1	2.13361	1.70506e-05
PF3D7_1149200	0.440329	1	1.98735	1.74181e-05
PF3D7_1209600	0.576283	1	2.08413	1.85377e-05
PF3D7_1114900	0.330192	1	1.98194	1.87558e-05
PF3D7_1455600	0.704168	0.920363	1.98404	1.89368e-05
PF3D7_1224200	0.0578785	1	1.99367	2.10658e-05
PF3D7_1430200	0.344428	1	1.97647	2.1128e-05
PF3D7_1000600	0.603448	1	-2.51256	2.12921e-05
PF3D7_1401600	0.349088	1	1.96112	2.32541e-05
PF3D7_0115300	-2.16674	0.480008	-4.54989	2.39814e-05
PF3D7_1233200.1	-0.0692809	1	1.96037	2.56802e-05
PF3D7_1233200.2	-0.0692809	1	1.96037	2.56802e-05
PF3D7_0616500	-1.17006	0.353096	2.20934	2.85368e-05
PF3D7_1310700	0.839483	0.653388	1.9714	2.93583e-05
PF3D7_0832600	-2.20775	0.785423	-3.31642	2.9396e-05
PF3D7_1348000	-0.135148	1	1.96013	3.00857e-05
PF3D7_1479700	-2.18758	0.469013	-3.11189	3.00949e-05
PF3D7_1472500	0.171699	1	2.00133	3.06862e-05
PF3D7_1021700	1.22342	0.157417	1.92472	3.20523e-05
PF3D7_0532600	-0.156015	1	-2.32523	3.20579e-05
PF3D7_0223400	0.624151	1	2.17592	3.32855e-05
PF3D7_0530900	0.642858	0.997988	1.92381	3.45084e-05
PF3D7_1101300	-1.60936	0.653388	-2.6509	3.45532e-05
PF3D7_1031200	1.10189	0.302384	1.94052	3.46146e-05
PF3D7_1249700	-0.249621	1	2.26251	3.53031e-05
PF3D7_1000700	-1.28199	1	-3.42531	3.55676e-05
PF3D7_0931900	0.635748	1	1.97523	3.76892e-05
PF3D7_1247800	-0.11509	1	1.9408	3.81123e-05
PF3D7_0832500	-1.48001	1	-3.26913	4.10708e-05
PF3D7_1138000	0.893803	0.558179	1.89847	4.51793e-05
PF3D7_0508500	0.433533	1	1.89879	4.72937e-05
PF3D7_1240100	0.530376	1	1.99762	4.73854e-05
PF3D7_0625000.1	0.651268	1	1.90796	5.05688e-05
PF3D7_0625000.2	0.651268	1	1.90796	5.05688e-05
PF3D7_1472600	0.912341	0.558179	1.90738	5.05688e-05
PF3D7_1425500	0.172591	1	2.21359	5.41294e-05
PF3D7_0410000	0.0197996	1	1.88455	5.47819e-05
PF3D7_0828700	0.280635	1	1.8906	5.51209e-05
PF3D7_0621400	-0.677907	0.990633	1.9365	5.51872e-05
PF3D7_1003600	0.906758	0.558072	1.89813	5.6602e-05
PF3D7_1352100	0.75482	0.870731	1.90557	5.67199e-05
PF3D7_1331500	1.1351	0.26665	1.89391	5.9404e-05
PF3D7_1449600	0.494099	1	1.89551	5.9404e-05
PF3D7_0722200	0.735253	0.849479	1.87171	6.12353e-05
PF3D7_0932000	0.990966	0.429378	1.88218	6.12353e-05
PF3D7_1022700	1.02089	0.400887	1.89303	6.22747e-05
PF3D7_1235200	0.570802	1	1.86921	6.50709e-05
PF3D7_0501600	1.10813	0.283438	1.87039	6.76522e-05
PF3D7_1431400	0.589423	1	1.85991	7.01881e-05
PF3D7_0609700	-0.0547326	1	1.85497	7.34391e-05
PF3D7_1016800	0.498005	1	1.90256	7.57535e-05
PF3D7_0404800	0.42979	1	1.86632	8.10422e-05
PF3D7_0532700	-0.59052	1	-2.89488	8.15509e-05
PF3D7_0115400	-3.01402	1	-3.0559	8.15652e-05
PF3D7_1201200	0.455873	1	1.89501	8.90718e-05
PF3D7_0522400	0.972889	0.427724	1.83055	9.01572e-05
PF3D7_1345600	0.620372	1	1.8523	9.01754e-05
PF3D7_0725500	-0.290636	1	1.88076	9.0324e-05
PF3D7_1327500	1.40524	0.0759409	1.85208	9.0324e-05
PF3D7_0621100	0.367076	1	1.83293	9.16845e-05
PF3D7_1358400	0.228821	1	2.00215	9.16845e-05
PF3D7_1400600	-3.54029	0.891954	-3.29425	9.17302e-05
PF3D7_1254700	-0.839717	1	-2.62495	9.34578e-05
PF3D7_0831400	-0.379419	1	-2.13214	0.00010204
PF3D7_1016000	0.865218	0.612946	1.84274	0.00010204
PF3D7_0810300	0.652371	0.983888	1.81548	0.00010891
PF3D7_1216600	0.0718182	1	2.65089	0.000111102
PF3D7_0920700	1.27261	0.148697	1.83143	0.000112134
PF3D7_1477400	-0.120009	1	-2.26676	0.000112134
PF3D7_1035500	0.856359	0.61031	1.82008	0.000115124
PF3D7_1409400	0.670378	0.959151	1.80953	0.000121375
PF3D7_1027300	0.128681	1	1.79958	0.00012234
PF3D7_1353700	-0.468484	1	-2.56178	0.000122375
PF3D7_1410400	0.998169	0.401634	1.80515	0.000122375
PF3D7_0300200	1.98347	0.183576	2.17734	0.000126292
PF3D7_0400700	1.83329	0.173939	2.5327	0.000126292
PF3D7_1140000	-1.25005	0.318934	1.90985	0.000127789
PF3D7_0937200	-0.150188	1	-2.25844	0.000127863
PF3D7_1207400	-0.225702	1	1.90541	0.000133278
PF3D7_1000900	-0.152969	1	-2.47711	0.000140985
PF3D7_1422200	0.634521	1	1.82789	0.000141527
PF3D7_0407600	-0.647148	1	1.91562	0.000145917
PF3D7_0916000	0.526143	1	1.78642	0.000147036
PF3D7_0720700	-0.193642	1	1.77395	0.000159294
PF3D7_1372100	-0.257252	1	-2.1723	0.000159294
PF3D7_0215300	-0.252052	1	1.87474	0.000160832
PF3D7_1040400	-1.05806	1	-5.93869	0.000164044
PF3D7_0632700	1.2259	0.282152	1.82525	0.000169681
PF3D7_0805200	1.14363	0.282152	1.86929	0.000169681
PF3D7_1316200	0.941093	0.529759	1.78683	0.000172895
PF3D7_1020300	-0.423811	1	1.7895	0.000174959
PF3D7_1209500.1	0.677068	0.948139	1.77436	0.000174959
PF3D7_1209500.2	0.677068	0.948139	1.77436	0.000174959
PF3D7_1476300	0.925004	0.529759	1.76933	0.000186221
PF3D7_1359800	1.07945	0.398329	1.82956	0.000187309
PF3D7_0914100	1.02467	0.368992	1.76167	0.000188926
PF3D7_1479900	-3.92729	0.701747	-3.36363	0.000196052
PF3D7_0600300	-2.28615	0.390642	-2.91346	0.000198519
PF3D7_1026500	0.482994	1	1.85095	0.000208203
PF3D7_1423400	-0.650168	1	1.83481	0.000216149
PF3D7_1036500	1.02074	0.376861	1.75411	0.000222926
PF3D7_1400700	1.04834	1	-3.14952	0.000223436
PF3D7_0412400	-1.93144	0.0040457	-2.10069	0.000239232
PF3D7_0522100	0.628004	1	1.74816	0.000240065
PF3D7_1018200	0.676453	0.933753	1.73675	0.000240065
PF3D7_0620200	0.142174	1	1.91827	0.000245831
PF3D7_1123200	0.651954	1	1.74938	0.000266706
PF3D7_1342200	-0.299244	1	-2.09892	0.000271992
PF3D7_0937100	-0.0293787	1	-5.82555	0.000286836
PF3D7_0220400	0.589008	1	2.40936	0.000304073
PF3D7_1479400	0.3849	1	2.96665	0.000306071
PF3D7_0937300	2.73329	0.000295426	4.15893	0.000313624
PF3D7_1307900	0.869605	0.634564	1.72205	0.000313624
PF3D7_1246300	-0.0765253	1	1.71162	0.000318823
PF3D7_0202300	0.167227	1	-2.63447	0.000327364
PF3D7_0917200	0.504349	1	1.79903	0.00033411
PF3D7_0423800	1.1728	0.260683	1.73756	0.000337237
PF3D7_0909700	-0.194616	1	1.72438	0.000340678
PFC10_API0038	1.05314	1	2.46865	0.000359463
PF3D7_1435200	0.0639628	1	1.71153	0.000377769
PFC10_API0059	2.88988	0.00467332	3.19027	0.000410758
PF3D7_0828600	0.451542	1	1.68671	0.000430682
PF3D7_0531100	0.0886105	1	1.68089	0.000444009
PF3D7_0802700	-0.114301	1	1.72904	0.000448513
PF3D7_0723300	0.415882	1	1.69091	0.000455107
PF3D7_1017100	1.87497	0.00403897	1.69706	0.000470888
PF3D7_1232500	0.934043	0.504893	1.675	0.000473221
PF3D7_1456100	-0.0965355	1	-2.0251	0.000473221
PF3D7_1302200	1.40737	0.185283	2.0804	0.000480379
PF3D7_1025900	0.522356	1	1.66177	0.00050842
PF3D7_0900400	2.56157	0.316284	2.14712	0.000516397
PF3D7_1236500	-1.34525	0.401507	2.34797	0.000524578
PF3D7_1436600	0.595757	1	1.66463	0.000524578
PF3D7_1446100	-0.594356	1	1.78802	0.000528667
PF3D7_0732400	-1.2103	1	-3.00219	0.000553529
PF3D7_0900700	4.97633	1.14532e-12	2.71258	0.000559964
PF3D7_1142900	0.910411	0.565173	1.67249	0.000559964
PF3D7_0712600	-3.41905	2.10152e-08	-1.91236	0.000561634
PF3D7_1480000	-2.49724	0.128424	-5.67998	0.000561634
PF3D7_0707300	0.600397	1	1.65051	0.000562271
PF3D7_1146600	1.16532	0.217627	1.65171	0.000574756
PF3D7_1243400	1.76488	0.00670622	1.67191	0.000597128
PF3D7_0929400	0.66018	0.962889	1.64319	0.000597336
PF3D7_1449200	1.85358	0.00661927	1.67657	0.000650422
PF3D7_1447400	0.0641572	1	-2.03184	0.000659042
PF3D7_0832700	-2.06683	0.198551	-5.63979	0.000678268
PF3D7_0832000	-0.291111	1	-1.93202	0.000705054
PF3D7_1100300	0.0861358	1	-3.15183	0.000714254
PF3D7_1037400	0.608382	1	1.6484	0.000738391
PFC10_API0029	1.85552	0.0108362	1.82714	0.000741312
PF3D7_1421400	-0.541859	1	-1.91822	0.000749392
PF3D7_0613600	0.535921	1	1.62584	0.000768842
PF3D7_1137200	0.77189	0.801769	1.64226	0.000771981
PF3D7_1035600	1.39953	0.0762889	1.63501	0.000783229
PF3D7_1102700	-0.407745	1	1.64715	0.000793594
PF3D7_1432200	0.422008	1	1.62099	0.00080648
PF3D7_1477000	0.956932	0.479031	1.93919	0.000817828
PFC10_API0030	1.24456	0.320146	1.98245	0.000847784
PF3D7_0908200	0.921985	0.55402	1.61574	0.000878152
PF3D7_1007200	0.548962	1	1.61158	0.000888392
PF3D7_0518900	0.369367	1	1.78887	0.000893563
PF3D7_1236900	0.42075	1	1.6357	0.000931987
PF3D7_1469200	1.28872	0.142798	1.6173	0.000996383
PF3D7_0731800	-0.0259915	1	1.64878	0.00100956
PF3D7_1474000	0.0477628	1	1.62062	0.00100956
PF3D7_0300900	-2.93858	0.0235205	-1.85853	0.00101166
PF3D7_1335500	-0.279663	1	1.81502	0.001034
PF3D7_1440400	0.534979	1	1.59219	0.00104479
PF3D7_0924000	0.522085	1	1.59069	0.00105387
PF3D7_1119700	0.0793746	1	1.61708	0.00105387
PF3D7_1365600	0.309355	1	1.59246	0.00105749
PF3D7_0600800	0.0351032	1	-2.89394	0.00107087
PF3D7_0930500	0.39999	1	1.58629	0.00109027
PF3D7_1035800	-1.20126	0.270929	1.68655	0.00110512
PF3D7_1323700	0.702624	0.913804	1.59208	0.001128
PF3D7_1335200	0.348413	1	2.29973	0.00114159
PF3D7_1373400	-2.20937	0.00680149	-2.17239	0.00116059
PF3D7_0407700	0.906802	0.554315	1.57587	0.00117952
PF3D7_1321000	-1.60109	0.0785982	1.8164	0.00120494
PF3D7_1337100	0.315803	1	-1.80878	0.00132909
PF3D7_1461800	-0.355043	1	1.59009	0.00140551
PF3D7_1449000	-0.900189	0.697708	1.89296	0.00141207
PF3D7_0403800	1.03532	0.379718	1.57883	0.00142718
PF3D7_1146700	0.904592	0.804076	1.71354	0.00148539
PF3D7_1133400	1.01309	0.384813	1.55802	0.00148873
PF3D7_1227300	0.287905	1	1.56843	0.00148873
PF3D7_0421700	-0.625354	1	2.45021	0.00149373
PF3D7_0303600	-0.440157	1	-1.96113	0.00154442
PF3D7_0302300	-0.806314	0.763569	-1.75483	0.00168062
PF3D7_1477100	-1.36528	1	-2.80278	0.00173878
PF3D7_0203000	0.6143	1	1.5327	0.00176512
PF3D7_0923100	-0.406885	1	-1.88261	0.00177586
PF3D7_1461400	0.808736	0.714008	1.54357	0.00178273
PF3D7_0702000	-0.0268732	1	1.57122	0.00179226
PF3D7_0811600	0.144969	1	1.53767	0.00179226
PF3D7_0713100	-1.95087	0.00784534	-1.83956	0.00182829
PF3D7_1420100	-0.32884	1	1.55179	0.00187009
PF3D7_1040500	-0.157447	1	-3.25317	0.00191199
PF3D7_0501500	1.17266	0.217627	1.52965	0.00191927
PF3D7_1450500	0.676003	0.948139	1.52915	0.00192178
PF3D7_0115600	-0.0489818	1	-1.84095	0.00194183
PF3D7_0614100	0.65652	0.99777	1.53143	0.00194624
PF3D7_0830500	0.357679	1	1.52696	0.00194624
PF3D7_1028000	-0.576994	1	-1.73641	0.00194624
PF3D7_1478900	0.500192	1	1.51976	0.00196084
PF3D7_0404100	-0.263742	1	1.56515	0.00205546
PF3D7_1254100	0.642289	1	-3.74154	0.00205546
PF3D7_1300600	0.19411	1	1.60898	0.00205546
PF3D7_1341800	-0.268079	1	1.53285	0.00205546
PF3D7_0921100	-0.410893	1	-1.92163	0.00208242
PF3D7_1409500	0.0353623	1	1.55241	0.00208386
PF3D7_0402100	0.407812	1	1.52011	0.00211363
PF3D7_1138700	0.037124	1	1.5139	0.00213954
PF3D7_1322600	0.753221	0.893367	1.53046	0.00214939
PF3D7_1023800	0.353998	1	1.56743	0.00215946
PF3D7_0832400	2.82157	1	-3.22835	0.00215996
PF3D7_1405700	1.0934	0.315698	1.5328	0.00215996
PF3D7_0405200	0.543491	1	1.52344	0.00218252
PF3D7_0507400	1.19874	0.26102	1.56191	0.00231814
PF3D7_0810900.1	0.908708	0.565173	1.51819	0.00231814
PF3D7_0810900.2	0.908708	0.565173	1.51819	0.00231814
PF3D7_0808800	-1.83718	0.088275	-1.78773	0.00234905
PF3D7_1364800	0.0417543	1	-1.76273	0.00239193
PF3D7_0407800	0.909155	0.54575	1.49075	0.00248773
PF3D7_0318800	0.661907	1	1.83564	0.00250692
PF3D7_0501700	0.0321257	1	1.72387	0.0025382
PF3D7_1451600	-1.091	0.417113	1.61579	0.00254093
PF3D7_0932100	0.715846	0.878134	1.4881	0.00255761
PF3D7_0929500	0.284649	1	1.54033	0.00263119
PF3D7_0909000	-0.517664	1	1.51725	0.00264969
PF3D7_0919900	0.64951	0.985787	1.48232	0.00265958
PF3D7_0201800	-0.610359	1	-1.67392	0.00269675
PF3D7_0607700	0.0641826	1	1.48032	0.00273094
PF3D7_1417300	0.686997	0.927099	1.48392	0.00274854
PF3D7_0807700	0.483483	1	1.49113	0.0027665
PF3D7_1312800	0.728803	0.862252	1.4764	0.0028008
PF3D7_0520600	-0.016477	1	-1.67847	0.00282512
PF3D7_0914400	0.309644	1	1.48315	0.00287529
PF3D7_0818300	0.390329	1	1.78843	0.00290733
PF3D7_0829500	-0.566876	1	1.52472	0.00290782
PF3D7_1365200	0.0568977	1	-1.89796	0.00290782
PF3D7_0308100	0.941536	0.487352	1.47095	0.0029492
PF3D7_1135100	-0.123434	1	1.48371	0.00295945
PF3D7_0803500	0.732968	0.862252	1.47569	0.00301097
PF3D7_0726200	-0.299674	1	-1.68912	0.00304379
PF3D7_1229300	0.699429	0.895824	1.47142	0.0030656
PF3D7_0935700	0.413382	1	1.51374	0.00322415
PF3D7_0704100	0.490121	1	1.4578	0.00322877
PF3D7_0732900	-4.36506	0.00177881	-1.83167	0.00322877
PF3D7_1320700	0.632357	1	1.45687	0.00346283
PF3D7_1307400	0.432765	1	1.71688	0.00348793
PF3D7_0315900	0.632935	1	1.54661	0.00360138
PF3D7_1014700	0.240413	1	-1.66877	0.00363465
PF3D7_1036000	1.21586	0.174291	1.45981	0.00364836
PF3D7_0508900	0.538869	1	1.44241	0.00371581
PF3D7_0830700	-0.0986363	1	-1.67756	0.00374327
PF3D7_1475500	-0.775138	0.836647	1.51987	0.00375924
PF3D7_0630100	1.27963	0.218803	1.5296	0.00386415
PF3D7_1022300	-0.196866	1	-1.72835	0.00386415
PF3D7_1410800	0.490716	1	1.4532	0.00388718
PF3D7_0216700.1	0.693563	0.893597	1.43595	0.00389679
PF3D7_0216700.2	0.693563	0.893597	1.43595	0.00389679
PF3D7_0910700	0.120649	1	1.49925	0.00389679
PF3D7_0308500	-0.195619	1	-1.6292	0.00393481
PF3D7_0632600	-0.87724	0.889033	2.30889	0.00399189
PF3D7_0632000	-3.89565	0.714008	-5.17298	0.00410504
PF3D7_1019600	0.216359	1	1.43414	0.00410504
PF3D7_1415100	1.06508	0.337625	1.44466	0.00410504
PF3D7_0822200	-0.385063	1	-1.68076	0.00416673
PF3D7_0114000	-0.341149	1	1.46871	0.0041678
PF3D7_1213700	-0.176469	1	-1.60408	0.00417192
PF3D7_0705100	0.395208	1	1.43893	0.00418003
PF3D7_0106600	-0.11975	1	1.52064	0.00420959
PF3D7_0924600	-0.36535	1	1.42709	0.00428084
PF3D7_1306000	0.512417	1	1.43401	0.00428955
PF3D7_0927400	0.31727	1	1.46035	0.00435619
PF3D7_1406800	0.602936	1	1.42504	0.00441928
PF3D7_0104500	0.166128	1	-1.64811	0.00448922
PF3D7_0723200	-0.468092	1	1.53665	0.00452818
PF3D7_0110900	-0.00408189	1	-1.76701	0.00457951
PF3D7_0421300	-1.4452	0.0834444	-1.85778	0.00474921
PF3D7_1033300	-0.405323	1	-1.77749	0.00478671
PF3D7_1335000	0.916664	0.623792	1.45266	0.00484536
PF3D7_1441300	-0.0357673	1	1.41554	0.00484758
PF3D7_1420200	0.638485	1	1.4121	0.00500616
PF3D7_1429500	-0.0537982	1	-1.67108	0.00500616
PF3D7_0301200	0.0678144	1	1.51891	0.00513107
PF3D7_1115900	-0.0623614	1	1.40595	0.00518595
PF3D7_1442000	-0.127616	1	-1.64791	0.00518595
PF3D7_1236800	0.20434	1	1.40694	0.00520499
PF3D7_0200200	0.496441	1	-3.51462	0.00520775
PF3D7_0631800	-3.94291	0.697562	-3.51271	0.00523335
PF3D7_1456200	0.200203	1	-1.61971	0.00525206
PF3D7_1419300	-0.196355	1	-1.63231	0.00534566
PF3D7_0500900	0.870039	0.673133	1.42095	0.005413
PF3D7_1001000	-0.201064	1	-1.58823	0.005413
PF3D7_1137800	0.491559	1	1.58212	0.00550092
PF3D7_1438400	0.520551	1	1.3963	0.00555284
PFC10_API0028	1.64033	0.0165484	1.43392	0.00556374
malmito_rna_RNA18:rRNA	1.34454	0.317429	-1.7892	0.00586902
PF3D7_0522600	1.08814	0.312772	1.39622	0.00589017
PF3D7_0814400	-0.0514051	1	1.40292	0.00591053
PF3D7_0107200	-0.419553	1	-1.59034	0.00595843
PF3D7_0812300	-0.314078	1	1.57703	0.00595843
PF3D7_1130800	0.0728108	1	-1.60087	0.00603584
PF3D7_0602500	-0.153272	1	-1.64581	0.00605896
PF3D7_1319600	-0.434489	1	1.40574	0.00607854
PF3D7_1026200	0.176981	1	-1.57881	0.00613135
PF3D7_1471000	-0.0900556	1	-1.60016	0.00613135
PF3D7_1413600	0.119274	1	1.4644	0.0061362
PF3D7_0923300	-0.461353	1	-1.6335	0.0061731
PF3D7_0813800	-0.445677	1	1.50236	0.00619365
PF3D7_0704500	0.517554	1	1.37755	0.00636255
PF3D7_1411200	0.027494	1	1.38118	0.00639358
PF3D7_1020200	-1.13516	0.337063	1.40966	0.00651654
PF3D7_1201100	-0.221229	1	-1.57827	0.00667209
PFC10_API0033	1.07332	0.488412	1.66795	0.00667209
PF3D7_1367600	0.316755	1	-1.63078	0.00668338
PF3D7_0709900	-0.361219	1	1.38096	0.00669815
PF3D7_1247500	0.451984	1	1.39249	0.00691813
PF3D7_1040800	2.56512	0.156758	-2.69932	0.00693512
PF3D7_0221500	0.602177	1	-1.89113	0.00706871
PF3D7_1147000	0.47694	1	1.36858	0.00711269
PF3D7_1449100	0.239796	1	1.36265	0.00716485
PF3D7_0909200	0.492407	1	1.59963	0.00729078
PF3D7_1476000	-0.224955	1	-1.70908	0.00742221
PF3D7_0500300	1.82732	0.367529	1.71776	0.00758416
PF3D7_0630400	-0.236299	1	1.40135	0.00758416
PF3D7_1143600	-0.625168	1	1.54937	0.00791383
PF3D7_1402900	0.55523	1	1.37154	0.00799781
PF3D7_0425500	0.150139	1	-1.63331	0.00804858
PF3D7_1300300	-3.2955	5.50431e-08	-1.52975	0.0081645
PF3D7_1140400	0.972201	0.480698	1.35796	0.00828752
PF3D7_0525800	0.777268	0.769713	1.35043	0.00833556
PF3D7_1235000	-0.130483	1	1.39124	0.008409
PF3D7_0314800	0.591101	1	1.36729	0.00843483
PF3D7_0402600	-1.29088	1	-2.48728	0.00850247
PF3D7_1414500	0.0343604	1	1.33728	0.00858036
PF3D7_1125400	-0.124229	1	-1.50187	0.00872317
PF3D7_1357900	0.168172	1	-1.50613	0.00875936
PF3D7_1024200	-0.00660967	1	-1.66645	0.00877059
PF3D7_0316000	1.11982	0.275677	1.3535	0.0087759
PF3D7_1301300	-0.665069	1	-1.86927	0.00884566
PF3D7_0102200	0.42548	1	1.33706	0.00886292
PF3D7_0928600	-0.72445	1	-1.58725	0.00906301
PF3D7_1308000	0.749447	0.824265	1.33405	0.00906301
PF3D7_0708300	-0.345182	1	-1.51856	0.00944208
PF3D7_1254200	-4.17149	0.566697	-4.91265	0.00945466
PF3D7_1303500	0.0993259	1	1.32498	0.00946457
PF3D7_1204000	0.157126	1	1.51556	0.00958834
PF3D7_0826700	-0.147221	1	-1.46892	0.00970595
PF3D7_1008500	-0.0148911	1	1.32771	0.00975938
PF3D7_0900300	-4.30349	0.00238002	-2.15992	0.00979844
PF3D7_1127700	0.73079	1	2.34654	0.00982198
PFC10_API0039	1.88608	0.167564	1.92726	0.0101344
PF3D7_0506900	0.940234	0.511693	1.32227	0.0101657
PF3D7_0517900	0.324478	1	1.32685	0.0104579
PF3D7_0412900	1.59424	0.0679882	2.09829	0.0104959
PF3D7_1343000	-0.0388662	1	-1.45331	0.010652
PF3D7_1425400	0.792577	0.770749	1.32191	0.0108171
PF3D7_1214500	-0.514868	1	-1.54802	0.0108887
PF3D7_0902000	-0.0714851	1	-1.52104	0.0109951
PF3D7_0625400	0.407781	1	1.33004	0.0111336
PF3D7_1115700	-0.397612	1	-1.4776	0.0111336
PF3D7_1139400	-0.509032	1	-1.6231	0.0114603
PF3D7_0408200	-0.114137	1	1.31572	0.0114873
PF3D7_1362800	0.25969	1	1.30203	0.0115982
PF3D7_0904200	-0.910603	0.592533	-1.56534	0.0116253
PF3D7_0108200	0.383517	1	1.33935	0.0116817
PF3D7_1035100	1.15542	0.240799	1.30338	0.0118734
PF3D7_0902500	0.0228499	1	1.3442	0.0119094
PF3D7_0723100	-0.651692	1	1.89005	0.0120171
PF3D7_0321100	0.856796	0.617912	1.29385	0.0122291
PF3D7_0713200	-0.722408	0.90184	-1.56501	0.0122446
PF3D7_1116900	-0.92904	0.771671	1.38534	0.012282
PF3D7_1416200	0.313456	1	1.29149	0.0124176
PF3D7_1134400	0.281269	1	-1.45041	0.0126105
PF3D7_1208300	0.0605263	1	-1.50387	0.0126977
PF3D7_1358900	-0.378095	1	-1.43696	0.0127098
PF3D7_0533100	-0.485093	1	-1.44527	0.0127896
PF3D7_1415800	0.144334	1	-1.47969	0.0129177
PF3D7_0202100	0.690718	0.918268	1.3026	0.013224
PF3D7_1316400	-0.437487	1	-1.5424	0.013224
PF3D7_0418000	0.218659	1	1.28518	0.0134013
PF3D7_0405500	0.114674	1	-1.48409	0.013518
PF3D7_0516300	0.000760282	1	-1.44139	0.0135405
PF3D7_1477700	-0.104445	1	-1.53106	0.0136087
PF3D7_1118400	0.406979	1	1.30226	0.0136594
PF3D7_0831000	0.27423	1	-1.58346	0.0137124
PF3D7_0306200	-0.359892	1	-1.42431	0.0140979
PF3D7_0808900	-2.5204	0.00384388	-1.49447	0.0141581
PF3D7_1220800	-0.882089	0.986453	1.70119	0.0144399
PF3D7_0932200	0.904708	0.558072	1.26996	0.0145451
PF3D7_1325400	0.58854	1	1.26798	0.0145697
PF3D7_1145000	-0.114978	1	1.2986	0.0148477
PF3D7_0425800	-3.17001	2.05277e-07	-1.46755	0.0153551
PF3D7_0810700	0.227133	1	-1.48799	0.0153551
PF3D7_1331000	0.801314	0.785423	1.28251	0.0153551
PF3D7_1372200	0.0988069	1	-1.47346	0.0153551
PF3D7_1128900	0.820688	0.696549	1.26337	0.015576
PF3D7_1144000	0.0362342	1	-1.39958	0.015779
PF3D7_1402000	-0.151321	1	-1.39794	0.0158527
PF3D7_1446300	0.645298	1	1.27456	0.0158527
PF3D7_0617700	0.387603	1	-1.6934	0.0159051
PF3D7_1314600	0.194005	1	-1.4317	0.0160592
PF3D7_1331100	-0.119475	1	1.25634	0.0160726
PF3D7_1311700	-0.0350787	1	-1.44789	0.0161053
PF3D7_0905300	-0.0771454	1	1.27888	0.0162439
PF3D7_0512700	0.0404544	1	-1.44407	0.0166131
PF3D7_1356300	0.573656	1	1.24989	0.0168349
PF3D7_1238600	0.979982	0.48922	1.26193	0.0168619
PF3D7_1361800	0.557267	1	1.24578	0.0169946
PF3D7_1134900	0.79521	1	1.37079	0.0171909
PF3D7_1466700	-0.306194	1	-1.41103	0.0171909
PF3D7_0630800	-0.392576	1	1.29224	0.0172074
PF3D7_1131000	0.442298	1	-1.43733	0.0174426
PF3D7_1015900	0.172782	1	-1.37033	0.0176668
PF3D7_1369800	0.592724	1	-2.31534	0.0182994
PF3D7_0912200	-0.561322	1	-1.45786	0.0183382
PF3D7_1448000	-0.582661	1	-1.37696	0.0183613
PF3D7_1315300	0.285655	1	1.24604	0.0184219
PF3D7_0935800	0.531218	1	1.2338	0.0185312
PF3D7_1467900	0.661032	0.962889	1.23562	0.0185312
PF3D7_1478100	0.579976	1	1.27136	0.0185575
PF3D7_1479500	0	1	-4.68575	0.0186111
PF3D7_1412500	-0.0637923	1	-1.39753	0.0186695
PF3D7_1363300	-0.468365	1	-1.46428	0.0188432
PF3D7_1467200	-0.152495	1	-1.39883	0.0190887
PF3D7_0407200	-0.396779	1	-1.39155	0.0191562
PF3D7_0712800	-3.47078	1.6605e-08	-1.51686	0.0192173
PF3D7_1206100	-0.352273	1	1.27841	0.0192173
PF3D7_1349400	-0.37827	1	-1.37874	0.019642
PF3D7_1025000	0.0231563	1	1.22681	0.0197914
PF3D7_0201300	-1.66395	1	-4.65768	0.0197948
PF3D7_0802800	0.717174	0.883116	1.22853	0.0197948
PF3D7_1254500	-2.60261	0.48922	-4.6569	0.0197948
PF3D7_0833400	-0.708266	1	-1.71075	0.0200432
PF3D7_1016400	-0.173321	1	-1.35491	0.0200432
PF3D7_0513700	-0.774945	0.849479	-1.39502	0.0200449
PF3D7_0216800	-0.250646	1	1.22956	0.0202249
PF3D7_0100300	-4.51623	3.59006e-10	-2.08346	0.0202266
PF3D7_1421200	-0.825678	0.726967	-1.34746	0.0202785
PF3D7_0723800	0.57076	1	1.2206	0.020281
PF3D7_1232700	0.0871585	1	1.22637	0.0203682
PF3D7_1423500	-0.872824	0.664993	1.23668	0.0203949
PF3D7_0420300	0.60868	1	1.21781	0.0206046
PF3D7_0510700	-2.20822	0.0407587	-4.63239	0.02081
PF3D7_1149800	2.35062	4.3907e-05	-1.43395	0.02081
PF3D7_0216600	0.405069	1	1.22165	0.0209438
PF3D7_1478800	-0.11559	1	1.27807	0.021498
PF3D7_0700700	0.126453	1	-2.68226	0.0215769
PF3D7_1135700	0.43179	1	-1.47748	0.0217013
PF3D7_1439500	0.728483	0.870731	1.21985	0.0217089
PF3D7_1245300	0.116855	1	-1.38996	0.0221566
PF3D7_0401700	0.84934	0.787584	-1.34307	0.0222239
PF3D7_0301800	0.494312	1	1.25796	0.0222436
PF3D7_0604900	0.421415	1	-1.407	0.0223708
PF3D7_1333000	0.0372045	1	-1.33282	0.0224439
PF3D7_0301600	-0.146555	1	-1.34208	0.022467
PF3D7_1215300	-0.137978	1	-1.39205	0.0224769
PF3D7_1430500	-0.0781881	1	1.28232	0.0224769
PF3D7_0421500	-2.17928	1	-3.12851	0.022667
PF3D7_0829200	0.0624262	1	-1.39394	0.0226949
PF3D7_1232900	-0.262033	1	-1.36102	0.0229152
PF3D7_0922400	-0.35917	1	-1.33767	0.0230171
PF3D7_1100400	2.20868	0.926299	-3.12082	0.0231765
PF3D7_0419400	0.655443	0.986453	1.20236	0.0232994
PF3D7_0924500	0.049025	1	1.20485	0.0234211
PF3D7_1400400	2.24031	0.009601	1.56503	0.0234211
PF3D7_0920500	1.04744	0.38161	1.21137	0.0234602
PF3D7_1103000	-0.555779	1	-1.61859	0.0235392
PF3D7_0219100	-0.27579	1	-1.35788	0.0235417
PF3D7_0522900	-0.620952	1	1.24882	0.0235417
PF3D7_1204400	-0.756297	0.889033	-1.53591	0.0235623
PF3D7_1321500.1	0.719387	0.878134	1.1984	0.0235931
PF3D7_1321500.2	0.719387	0.878134	1.1984	0.0235931
PF3D7_1444100	0.229276	1	1.20267	0.0235931
PF3D7_0221200	0.308762	1	-1.32199	0.0238058
PF3D7_0806300	0.447556	1	1.19945	0.0238058
PF3D7_0303200	0.636037	1	1.19491	0.0240132
PF3D7_1367300	-0.199189	1	-1.62446	0.0240132
PF3D7_0304000	-0.426557	1	1.2789	0.0241579
PF3D7_1112100	0.592696	1	1.1935	0.0241579
PF3D7_0828900	0.753165	0.870731	1.2138	0.0241974
PF3D7_0521100	0.26296	1	-1.413	0.0243981
PF3D7_1138400	0.55307	1	1.19261	0.0243981
PFC10_API0017	0	1	3.98781	0.0243981
PF3D7_0217700	-0.239096	1	-1.34524	0.0249766
PF3D7_0222700	-3.52451	0.893367	-4.56017	0.0249766
PF3D7_0214000	-0.174942	1	-1.31631	0.0250363
PF3D7_1243700	0.660655	0.977496	1.19449	0.0250363
PF3D7_1343100	1.14644	0.294171	1.20564	0.0250726
PF3D7_1412600	-0.098748	1	-1.32748	0.0250726
PF3D7_1370400	0.0714068	1	-1.43122	0.02513
PF3D7_1303900	-0.504106	1	-1.34527	0.0251718
PF3D7_1205600	0.208818	1	-1.29916	0.0256138
PF3D7_1115800	0.76665	0.801682	1.22729	0.0257584
PF3D7_0213700	-0.0499959	1	-1.41977	0.0259458
PF3D7_0401300	0	1	-2.38219	0.0260995
PF3D7_0831900	0.399764	1	-1.33685	0.02613
PF3D7_0209300	0.0631962	1	-1.37708	0.0261918
PF3D7_1334900	0.89631	1	1.40374	0.0261918
PF3D7_0409900	0.147372	1	1.26761	0.0263658
PF3D7_0411400	-0.276352	1	-1.32077	0.0265259
PF3D7_0305200	0.0121084	1	1.18094	0.0265452
PF3D7_0801400	-0.485402	1	1.71517	0.0265452
PF3D7_0802300	-0.510756	1	-1.30143	0.0265452
PF3D7_1122300	0.105269	1	1.23814	0.0265452
PF3D7_0821900	-0.0846776	1	-1.33597	0.0266264
PF3D7_1317900	-0.384708	1	-1.3259	0.0266692
PF3D7_1477300	-0.156114	1	-1.3259	0.0268709
PF3D7_1329400	-0.110065	1	-1.30369	0.0269228
PF3D7_1251400	-0.692465	1	-1.34548	0.0270941
PF3D7_1359900	-0.0274959	1	1.17754	0.0270941
PF3D7_0604100	0.737712	0.841864	1.17329	0.0271218
PF3D7_0806200	0.472747	1	1.17863	0.0274999
PF3D7_0730500	0.813763	0.693772	1.17099	0.0276193
PF3D7_0802100	0.71594	0.874999	1.16945	0.0277782
PF3D7_1455200.1	0.169562	1	-1.30808	0.0277782
PF3D7_1455200.2	0.169562	1	-1.30808	0.0277782
PF3D7_0730000	-0.699171	1	-1.37805	0.0280732
PFC10_API0043	0.687377	1	2.19207	0.0283483
PF3D7_0717500	0.750865	0.824265	1.17094	0.0284014
PF3D7_1141800	0.322547	1	1.17878	0.0284014
PF3D7_1416600	-0.0543389	1	1.19274	0.0284014
PF3D7_0513400	-0.135124	1	-1.29705	0.0284826
PF3D7_1036700	0.332805	1	-1.28306	0.0287266
PF3D7_0816800	-1.42216	0.137239	-1.39469	0.0287826
PF3D7_1337000	0.113104	1	-1.31077	0.0289611
PF3D7_0105300	0.685249	0.930847	1.16676	0.0289692
PF3D7_1456300	-0.0257866	1	-1.34498	0.0289692
PF3D7_1114800	-0.328412	1	1.18052	0.029006
PF3D7_1475800	0.590936	1	1.18154	0.029006
PF3D7_1020100	-0.763977	1	1.86283	0.0290419
PF3D7_1462000	-1.03393	0.697708	-1.49004	0.029059
PF3D7_0630500	-0.193861	1	-1.29235	0.0293468
PF3D7_0102100	-0.244771	1	-3.02991	0.0297584
PF3D7_0707500	0.456815	1	1.17099	0.0297584
PF3D7_0208000	0.718356	0.889033	1.15939	0.0302925
PF3D7_0700500	1.5044	0.763569	-2.17702	0.0302925
PF3D7_0730100	-0.524786	1	-1.29487	0.0302925
PF3D7_0833500	-3.4376	3.0517e-08	-1.36736	0.0302925
PF3D7_1426700	-0.036474	1	1.15819	0.0302925
PF3D7_1316700	-0.954772	0.558072	1.18609	0.0303467
PF3D7_0509800	0.147129	1	1.15716	0.0303775
PF3D7_1133600	0.199423	1	-1.34601	0.0306998
PF3D7_0937400	3.89909	0.0226172	2.02691	0.0308853
PF3D7_1116100	0.877757	0.567955	1.15218	0.0308853
PF3D7_0211500	0.535773	1	1.16077	0.0312377
PF3D7_1431900	0.0530842	1	1.16615	0.0312564
PF3D7_0722900	-0.365081	1	1.17552	0.0314127
PF3D7_1100500	0	1	-2.56611	0.0315616
PF3D7_1150400	-1.22209	0.217627	-1.31827	0.0319032
PF3D7_1015300	-0.0222725	1	-1.27529	0.03197
PF3D7_1473600	0.100431	1	-1.29899	0.0322097
PF3D7_1110300	-0.0290229	1	-1.26839	0.0324651
PF3D7_0603300	-0.136674	1	-1.28818	0.0326786
PF3D7_0112100	0.120292	1	-4.43586	0.032715
PF3D7_0710300	-0.586859	1	-1.33669	0.032715
PF3D7_0201600	-0.510222	1	-1.26391	0.0334335
PF3D7_1021800	0.542712	1	1.13897	0.0336222
PF3D7_1238000	0.272443	1	1.16407	0.0336535
PF3D7_1455800	-0.778901	0.820842	-1.33842	0.033853
PF3D7_0400900	-3.91101	0.709397	-2.98632	0.0343372
PF3D7_1434100	-0.356994	1	-1.27717	0.034393
PF3D7_1127200	-1.35828	1	-4.41071	0.0344555
PF3D7_0727200	0.0259142	1	-1.26027	0.0345443
PF3D7_0503500	0.0315369	1	1.1461	0.0347256
PF3D7_0101300	1.51942	0.849479	-1.54464	0.034866
PF3D7_0526100	-0.430815	1	-1.36763	0.0350356
PF3D7_1463400	-0.196408	1	-1.3524	0.0350691
PF3D7_0204100	0.484511	1	1.13179	0.0352405
PF3D7_1238900	1.35298	0.0910511	1.14563	0.0354596
PF3D7_1332800	-0.202618	1	-1.26928	0.0356684
PF3D7_1316300	-1.32283	0.409267	1.41954	0.0357893
PF3D7_1302900	-0.0273295	1	-1.25902	0.0366254
PF3D7_0718900	0.123364	1	-1.63313	0.0367096
PF3D7_1465300	-0.735809	0.90184	-1.25992	0.0368066
PF3D7_0706300	0.918873	0.558072	1.1457	0.0370244
PF3D7_1129600	-0.542988	1	1.15325	0.0370244
PF3D7_0910500	0.443272	1	1.12826	0.0371098
PF3D7_0905200	-0.570244	1	-1.2708	0.0375554
PF3D7_0104300	0.237071	1	1.1212	0.0376206
PF3D7_0700200	-4.2326	0.558072	-1.71548	0.037832
PF3D7_1230500	-0.170718	1	-1.33573	0.0379029
PF3D7_1342700	0.334875	1	-1.3697	0.0379029
PF3D7_1216800	0.621008	1	-1.91828	0.0379842
PF3D7_0507200	0.598651	1	1.1289	0.0381259
PF3D7_1477900	1.14865	0.294171	1.19905	0.0387485
PF3D7_0704800	0.787677	0.760077	1.11967	0.0391907
PF3D7_1210300	-0.31746	1	-1.26993	0.0391907
PF3D7_0112900	0.319581	1	1.16168	0.0395629
PF3D7_1426500	-0.956528	0.558072	1.17145	0.039791
PF3D7_0822100	-0.13894	1	-1.25734	0.0398284
PF3D7_0611600	0.305019	1	1.11684	0.0398307
PF3D7_1139500.1	-0.728096	1	-1.3585	0.0398307
PF3D7_1139500.2	-0.728096	1	-1.3585	0.0398307
PF3D7_0722800	-1.12325	0.358544	1.18882	0.0398673
PF3D7_1250200	0.277421	1	1.11365	0.0401217
PF3D7_1420300	0.124006	1	1.22647	0.0401217
PF3D7_1327600	-0.190502	1	1.14537	0.0403591
PF3D7_1229200	-0.129478	1	1.29478	0.0406442
PF3D7_1365400	-0.632603	1	-1.26882	0.0407321
PF3D7_0218500	-0.114968	1	-1.23998	0.0408616
PF3D7_1442500	-0.284584	1	-1.21853	0.0409594
PF3D7_0508100	0.749742	0.815644	1.10722	0.040971
PF3D7_0936600	0.104345	1	-1.24251	0.040971
PF3D7_0312200	0.533755	1	1.12345	0.0410349
PF3D7_0733000	-3.95531	3.59006e-10	-1.33387	0.0415776
PF3D7_0212600	1.02121	0.382717	1.11374	0.0420272
PFC10_API0040	0.958741	1	1.76557	0.0420272
PF3D7_0832800	-0.669563	1	-4.32452	0.0420969
PF3D7_1221300	0.400565	1	1.10284	0.0420969
PF3D7_1476200	-0.467717	1	-1.21189	0.0420969
PF3D7_1364000	-0.0230617	1	1.12552	0.0422317
PF3D7_1252500	0.137016	1	1.15496	0.0422399
PF3D7_0319800	-0.454889	1	1.15194	0.0424787
PF3D7_0601900	-0.023406	1	-1.23376	0.0424787
PF3D7_1311600	0.203684	1	1.10957	0.0426776
PF3D7_0510400	0.0128861	1	-1.26747	0.0426796
PF3D7_1122600	-0.00280838	1	1.10822	0.0429467
PF3D7_1035400	0.99575	0.407211	1.10431	0.0429809
PF3D7_0601200	1.32078	1	-1.57331	0.0433872
PF3D7_1148900	0.278324	1	-1.50104	0.0433872
PF3D7_1425000	0.0913983	1	-1.44725	0.0439613
mal_rna_13:rRNA	1.28644	0.283438	-1.30331	0.0439613
PF3D7_1403800	0.0352665	1	1.10311	0.0454851
PF3D7_0321300	-0.236919	1	1.12447	0.045745
PF3D7_0522300	-0.295659	1	-1.1998	0.045745
PF3D7_0530300	0.407905	1	1.092	0.045745
PF3D7_0602200	-0.121644	1	-1.24522	0.045745
PF3D7_0706600	0.453207	1	-1.32481	0.045745
PF3D7_1023000	0.755601	0.841864	1.10491	0.045745
PF3D7_1209400	0.92303	0.536271	1.09551	0.045745
PF3D7_1327900	-1.38474	0.804828	-4.276	0.045745
PF3D7_1469500	-0.371384	1	-1.29752	0.045745
PF3D7_0702200	0.282248	1	1.09767	0.046372
PF3D7_1443000	0.361298	1	1.09016	0.0464305
PF3D7_0700900	0.38107	1	2.66303	0.0469533
PF3D7_0502800	0.0222204	1	-1.24257	0.0473711
PF3D7_1029200	-0.375893	1	-1.21264	0.0473711
PF3D7_1300400	-5.60723	8.33518e-09	-2.20545	0.0477322
PF3D7_1213000	0.0603009	1	-2.43761	0.0482048
PF3D7_1231700	-0.263641	1	-1.19022	0.0482048
PF3D7_1243200	0.0750715	1	-1.37599	0.0482048
PF3D7_1245900	-0.173905	1	-1.22379	0.0482048
PF3D7_1313800	-0.329822	1	1.08115	0.0482048
PF3D7_1401000	-1.43861	0.736351	-1.53037	0.0482048
PF3D7_1477500	-0.0280387	1	-1.18912	0.0482146
PF3D7_0929600	0.0669451	1	1.09059	0.0482886
PF3D7_0420700	-2.30403	0.000409641	-1.4448	0.0482894
PF3D7_0936500	0.0738587	1	-2.04742	0.048352
PF3D7_0210800	-0.125951	1	-1.22448	0.0488803
PF3D7_0914800	0.434837	1	1.11608	0.0489045
PF3D7_0909100	-0.754463	0.881885	1.09388	0.0489076
PF3D7_1402500	-0.366912	1	-1.17093	0.0491072
PF3D7_1240400	-0.56619	1	-1.2094	0.0492918
PF3D7_1457900	-0.248442	1	1.07529	0.0492918
PF3D7_1408500	0.153064	1	-1.25517	0.0493499
PF3D7_0921300	-0.358661	1	-1.20415	0.0493587
PF3D7_1249100	-0.216156	1	-1.18656	0.0495975
PF3D7_1020700	-0.263239	1	-1.17974	0.0499163
PF3D7_0928000.1	0.507755	1	1.07632	0.0499507
PF3D7_0928000.2	0.507755	1	1.07632	0.0499507
PF3D7_1029900	0.678558	0.930497	1.07239	0.0499507
PF3D7_1453600	-0.122095	1	-1.18134	0.0499983
PF3D7_1144300	-0.870269	0.640948	-1.1632	0.0509617
PF3D7_1127600	0.656863	0.98374	1.06963	0.0512715
PF3D7_1416900	0.407303	1	-1.17478	0.0512715
PF3D7_0501200	0.162591	1	-1.16891	0.0512946
PF3D7_1124800	0.102406	1	-1.17542	0.0513797
PF3D7_1343600	-0.181778	1	-1.2094	0.0518617
PF3D7_1219000	0.341932	1	1.06643	0.0519884
PF3D7_1365100	-0.485177	1	-1.19975	0.0519884
PF3D7_1108900	-0.212185	1	-1.19267	0.0523969
PF3D7_1214200	0.253558	1	-1.24436	0.0524113
PF3D7_0514600	-0.131123	1	-1.1704	0.0525264
PF3D7_1356700	0.174393	1	1.08141	0.0525264
PF3D7_1224400	-0.035151	1	-1.18259	0.0526293
PF3D7_1016700	0.18572	1	-1.20403	0.0526767
PF3D7_0613800	0.322866	1	1.06101	0.0527077
PF3D7_1109700	0.639229	1	-1.90265	0.0527754
PF3D7_0403900	0.545141	1	1.06501	0.0535304
PF3D7_1372800	-2.16097	1	-4.20226	0.0538534
PF3D7_0816100	0.231014	1	1.08405	0.0538763
PF3D7_1127900	0.897865	0.567955	1.07873	0.0540396
PF3D7_1142500	-0.0752009	1	-1.16033	0.0540396
PF3D7_1130900	-0.0906951	1	-1.17044	0.0541434
PF3D7_1224700	0.266062	1	1.06267	0.0542575
PF3D7_1428200	0.27343	1	1.06435	0.0543999
PF3D7_1309600	-0.0764271	1	-1.25046	0.0545783
PF3D7_1317500	0.558199	1	-1.2279	0.0547941
PF3D7_0819500	-0.208764	1	-1.16074	0.0553058
PF3D7_0833000	-0.718726	1	-4.18451	0.0553058
PF3D7_0623800	0.193692	1	1.05541	0.0555139
PF3D7_0500700	0.514907	1	1.48965	0.0556805
PF3D7_1432300	-0.254266	1	1.05985	0.0558539
PF3D7_0815800	0.357863	1	1.05211	0.055998
PF3D7_1101700	0	1	-4.17595	0.0560032
PF3D7_1363600	-0.574195	1	-1.20091	0.0564224
PF3D7_0702600	0.332954	1	1.74879	0.0564291
PF3D7_0717900	-0.396244	1	-1.15952	0.0564291
PF3D7_0820300	0.201853	1	1.05735	0.0564291
PF3D7_1124700	0.328366	1	-1.16346	0.0564291
PF3D7_1225400	-0.00145377	1	-1.30622	0.0564291
PF3D7_1344800	-0.577648	1	-1.15364	0.0564291
PF3D7_1419200	0.224877	1	-1.14724	0.0568197
PF3D7_0709000	-0.466092	1	-1.15334	0.0571206
PF3D7_0302500	0.624103	1	1.05102	0.0571753
PF3D7_0710500	0.107962	1	-1.15233	0.0571961
PF3D7_0513500	-0.246263	1	-1.38201	0.0573711
PF3D7_0423500	0.878619	0.588157	1.05123	0.0578754
PF3D7_0610500	0.169698	1	-1.20661	0.0578754
PF3D7_0412700	-0.455672	1	-1.15054	0.0582027
PF3D7_0819100	-0.184242	1	-1.17113	0.0582455
PF3D7_0927200	-0.167525	1	1.07524	0.0583297
PF3D7_1027500	-0.712364	1	-1.17492	0.0583297
PF3D7_0524900	-0.19482	1	-1.14344	0.0587757
PF3D7_1003500	-0.436906	1	-1.135	0.0587801
PF3D7_0913100	0.0474361	1	-1.16695	0.0589841
PF3D7_0522800	-0.000380218	1	-1.18098	0.0592016
PF3D7_0626500	0.0148079	1	1.10616	0.0592016
PF3D7_1348100	0.0278709	1	1.05695	0.0592016
PF3D7_0626600	-0.150934	1	-1.26163	0.0593849
PF3D7_1205200	0.853356	0.697708	1.07706	0.0593849
PF3D7_0817200	-0.129677	1	1.05473	0.05941
PF3D7_1012600	-0.177046	1	-1.14651	0.0594339
PF3D7_0516700	0.0870346	1	1.04144	0.0594794
PFC10_API0022	0	1	3.58667	0.0596144
PFC10_API0023:tRNA	0	1	3.58667	0.0596144
PF3D7_0605000	-0.85115	0.952365	-1.20937	0.059722
PF3D7_0831700	0.031937	1	-1.13035	0.0600315
PF3D7_0916600	-0.213853	1	-1.18461	0.0606536
PF3D7_1435300	0.302769	1	1.03565	0.0606648
PF3D7_1216200	-0.315743	1	-1.12197	0.0612897
PF3D7_1437900	-0.0500299	1	-1.13305	0.0615754
PF3D7_0923200	-0.0349093	1	-1.1392	0.0616187
PF3D7_1038200	0.0197555	1	-1.25332	0.0616187
PF3D7_1239800	0.45882	1	1.03244	0.0616187
PF3D7_0719600	-0.16628	1	-1.12146	0.0620634
PF3D7_0731300	0.0775739	1	-1.13781	0.0620634
PF3D7_0909800	-0.0314185	1	-1.19827	0.0623323
PF3D7_0410700	0.398059	1	1.03183	0.0629103
PF3D7_1223100	0.900739	0.558072	1.03125	0.0635256
PF3D7_0609500	-0.23236	1	1.12691	0.0635506
PF3D7_0312800	-0.51341	1	-1.11253	0.0642183
PF3D7_1319300	-0.695392	0.960766	-1.15012	0.0642829
PF3D7_0200400	-2.17928	1	-2.74875	0.0644002
PF3D7_1224600	-0.232172	1	-1.14645	0.0644332
PF3D7_1414400	0.259297	1	1.02931	0.0644332
PF3D7_0823100	-0.182776	1	-1.13201	0.0644551
PF3D7_0415600	0.781597	1	-1.21689	0.0646612
PF3D7_1414200	0.682058	0.941157	1.03332	0.0646612
PF3D7_0506000	0.0316279	1	-1.14367	0.0649246
PF3D7_0919700	-0.314688	1	-1.12972	0.0649312
PF3D7_0517700	-0.18352	1	-1.12054	0.0654378
PF3D7_1444200	0.31674	1	1.04018	0.0656172
PF3D7_0210700	1.20543	0.186413	1.03131	0.0656712
PF3D7_0502500	-0.182594	1	-1.25284	0.0656712
PF3D7_1110100	0.197245	1	1.02386	0.0656712
PF3D7_1371900	0.0931419	1	-1.15394	0.0656712
PF3D7_1466600	-0.562703	1	-1.368	0.0656712
PF3D7_1027200	-0.124441	1	-1.13236	0.0658141
PF3D7_1350600	-0.273543	1	1.12884	0.0665079
PF3D7_0518800	-1.24554	0.236646	-1.46457	0.0668433
PF3D7_1443200	-0.459184	1	-1.13407	0.066907
PF3D7_0405300	-0.538071	1	1.04133	0.0672594
PF3D7_0930700	-0.14425	1	-1.14348	0.0672594
PF3D7_1466500	-0.796452	0.867696	-1.37272	0.0672594
PF3D7_0622900	0.174677	1	1.01792	0.0673228
PF3D7_0824100	0.467122	1	-1.12878	0.0673228
PFC10_API0037	0.813896	1	2.88106	0.0673228
PF3D7_0905500	1.04988	0.37364	1.02695	0.067612
PF3D7_1410200	-0.377028	1	-1.10937	0.0679191
PF3D7_0714200	0.0388026	1	1.0168	0.0679482
PF3D7_0617000	-0.0765759	1	-1.13929	0.0680592
PF3D7_0222100	1.59441	0.988858	-1.3407	0.068125
PF3D7_0621800	0.0396996	1	-1.10377	0.0682184
PF3D7_0302400	-1.37787	0.375658	1.21443	0.0683855
PF3D7_0400400	0.285318	1	1.0332	0.0683855
PF3D7_1459100	-0.135696	1	-1.19963	0.0683855
PF3D7_1241600	-0.321383	1	-1.12184	0.0689274
PF3D7_1423600	-0.391212	1	-1.10447	0.068993
PF3D7_1035700	0.738857	0.841864	1.01248	0.0690369
PF3D7_0208200	0.0353231	1	-1.12085	0.0691846
PF3D7_0900200	-1.50736	0.177559	-1.15798	0.069273
PF3D7_1407100	0.0166547	1	-1.11304	0.069273
PF3D7_1029300	0.05147	1	-1.10722	0.069528
PF3D7_1128400	-0.66477	1	-1.10371	0.0697074
PF3D7_0417600	-0.0686539	1	1.03285	0.0699408
PF3D7_1030800	0.248188	1	1.02192	0.0699408
PF3D7_1040600	-3.02338	0.228476	-1.82421	0.0699408
PF3D7_1134700	-0.168103	1	-1.10307	0.0699408
PF3D7_1254600	0	1	-4.04901	0.0699408
PF3D7_1459700	0.429968	1	-1.10271	0.0699408
PF3D7_1356100	0.315838	1	1.00908	0.0703526
PF3D7_1351300	-1.09972	0.841864	-1.7363	0.0704383
PF3D7_1401800	0.341412	1	1.01233	0.0706274
PF3D7_1012400	-0.00364209	1	-1.09563	0.0708963
PF3D7_1247400	-0.0167342	1	-1.10779	0.0708963
PF3D7_1149900	5.28593	5.72426e-06	-1.14796	0.0709797
PF3D7_0921800	0.110996	1	-1.13544	0.0714717
PF3D7_1123600	-0.333646	1	-1.11651	0.0716221
PF3D7_1006500	0.214776	1	-1.11729	0.0718148
PF3D7_1436300	0.426278	1	1.00453	0.0721463
PF3D7_0805800	-1.44194	0.589975	1.54361	0.0723938
PF3D7_0908600	-0.516907	1	-1.11259	0.0723938
PF3D7_0626400	0.499911	1	1.00875	0.0723952
PF3D7_0212200	0.0860654	1	-1.12918	0.0730461
PF3D7_0314900	0.293678	1	1.01507	0.0730461
PF3D7_1351100	-0.458117	1	-1.10482	0.0730461
PF3D7_1226000	0.17745	1	-1.10164	0.073325
PF3D7_0604800	-0.409245	1	-1.1169	0.0736816
PF3D7_0729400	-0.0128467	1	-1.10037	0.0739541
PF3D7_1134000	-0.181915	1	-1.08322	0.0739541
PF3D7_1314900	-0.283111	1	-1.08865	0.0739541
PF3D7_0303100	0.917938	0.558072	1.00349	0.0743013
PF3D7_1311000	0.262321	1	-1.24869	0.0748847
PF3D7_0205400	-0.28782	1	-1.10309	0.0749395
PF3D7_1102900	0.332076	1	-1.27681	0.0749395
PF3D7_0803200	0.706177	0.891954	0.995988	0.0749989
PF3D7_1343700	0.25376	1	1.00254	0.0749989
PF3D7_1365700	0.269066	1	1.00324	0.0749989
PF3D7_1470200	-0.154063	1	-1.10551	0.0751442
PF3D7_0805900	-0.253946	1	-1.10498	0.0754289
PF3D7_1139200	-0.565146	1	-1.16374	0.0757497
PF3D7_1027900	-0.562494	1	-1.09696	0.0761056
PF3D7_0832200.1	0.0903662	1	-1.07453	0.076763
PF3D7_0832200.2	0.0903662	1	-1.07453	0.076763
PF3D7_1221000	0.56448	1	0.991294	0.076763
PF3D7_1316600	0.811949	0.714008	0.993902	0.0768762
PF3D7_1218300	0.0615849	1	0.996482	0.07743
PF3D7_1443300	-0.360175	1	-1.08252	0.0782644
PF3D7_1201000	-0.150983	1	-1.07013	0.0782775
PF3D7_1243800	0.195457	1	0.994186	0.0782775
PF3D7_0211100	-0.450853	1	-1.12007	0.0782851
PF3D7_0937800	-1.64944	0.0296417	0.995313	0.0784919
PF3D7_0723000	-0.179005	1	-1.15415	0.078557
PF3D7_1100800	1.24286	1	-1.32853	0.078557
PF3D7_1209300	0.532027	1	0.986452	0.078557
PF3D7_1459500	-0.0443667	1	-1.11325	0.078557
PF3D7_0623200	0.157048	1	-1.08943	0.0789068
PF3D7_0902600	-0.26645	1	-1.13346	0.0799303
PF3D7_0424000	0.601296	1	-1.08257	0.0799704
PF3D7_0622100	-0.477222	1	1.00861	0.0799704
PF3D7_0901600	-4.65789	0.356717	-1.45121	0.0799758
PF3D7_0935600	0.130012	1	0.99383	0.0805488
PF3D7_1454900	-1.75433	0.0256424	-1.40925	0.0805488
PF3D7_0826000	-0.352926	1	-1.11653	0.0807117
PF3D7_0528700	-0.138677	1	-1.10091	0.0811782
PF3D7_1039000	-0.148229	1	-1.06522	0.0811782
PF3D7_0405600	-0.249869	1	-1.06649	0.0817851
PF3D7_0529200	-0.552223	1	-1.07681	0.0817851
PF3D7_0915300	-0.306982	1	-1.07848	0.0817851
PF3D7_1123900	0.112714	1	-1.07798	0.0817851
PF3D7_0401500	-0.776434	1	-1.38354	0.0821687
PF3D7_0906800	-0.295359	1	-1.11396	0.0830709
PF3D7_0208700.1	-0.229397	1	-1.06555	0.0833573
PF3D7_0208700.2	-0.229397	1	-1.06555	0.0833573
PF3D7_0512200	-0.271025	1	-1.06546	0.0835161
PF3D7_0930400.1	0.0725919	1	0.978691	0.083578
PF3D7_0930400.2	0.0725919	1	0.978691	0.083578
PF3D7_1104700.1	0.137324	1	-1.06111	0.083578
PF3D7_1104700.2	0.137324	1	-1.06111	0.083578
PF3D7_1245600	-0.888124	0.668423	1.16803	0.0843601
PF3D7_1010400	0.0423079	1	0.986552	0.0853003
PF3D7_1360400	0.173305	1	-1.08352	0.0856617
PF3D7_0322200	-0.777791	0.870731	1.00457	0.0859987
PF3D7_1325200	-0.231772	1	-1.09245	0.0879249
PF3D7_0317900	-0.566531	1	-1.06738	0.0880955
PF3D7_0622700	-0.383777	1	-1.07233	0.0880955
PF3D7_0715000	0.108395	1	-1.07557	0.0881118
PF3D7_1355300	-0.488536	1	-1.0614	0.0881417
PF3D7_0805400	-0.612094	1	-1.07124	0.0888861
PF3D7_0729300	-0.149339	1	-1.04418	0.0889052
PF3D7_1480100	-2.85881	0.000107558	-2.61469	0.0890069
PF3D7_1225500	-0.146437	1	-1.0708	0.0897032
PF3D7_0107600	0.100417	1	1.00299	0.0899494
PF3D7_1336300	-1.22762	0.801682	-1.20378	0.0899988
PF3D7_0101600	0.0608634	1	-1.73928	0.0900206
PF3D7_0401900	-0.81255	0.772081	1.03847	0.0905166
PF3D7_1312500	0.914041	0.567955	0.992691	0.0905166
PF3D7_0913000	-0.106666	1	-1.04368	0.0908963
PF3D7_0200700	-2.17928	1	-3.89634	0.0915099
PF3D7_1134300	0.259733	1	0.958179	0.0915806
PF3D7_0609600	-0.462831	1	1.04659	0.0916593
PF3D7_0215100	0.034718	1	0.966839	0.0918471
PF3D7_0610800	-0.11698	1	-1.03651	0.092732
PF3D7_1327800	-0.374535	1	-1.04084	0.092732
PF3D7_1361300	-0.326847	1	0.988431	0.092732
PF3D7_1357700	-0.434878	1	-1.03595	0.0929118
PF3D7_0505900	-0.220099	1	-1.03794	0.0932477
PF3D7_0605600	-0.470528	1	0.993287	0.0934151
PF3D7_0511900	-0.539714	1	-1.07639	0.0936402
PF3D7_1222600	-0.435116	1	0.968724	0.0940303
PF3D7_0912800	-0.120771	1	-1.03527	0.0946852
PF3D7_0424400	-1.35742	0.133836	1.03918	0.0951665
PF3D7_0318100	-0.139998	1	-1.05799	0.0953305
PF3D7_0921500	0.321954	1	-1.18263	0.0953305
PF3D7_1031900	-0.0915578	1	-1.03911	0.0953305
PF3D7_1219400	-1.43427	0.101554	-1.17182	0.0960754
PF3D7_1361000	-0.0848453	1	-1.03812	0.0960754
PF3D7_0605900	0.061868	1	0.95804	0.0961851
PF3D7_0729200	-0.621505	1	-1.07413	0.0964004
PF3D7_0628300	0.375915	1	0.946228	0.0964436
PF3D7_0731900	1.46442	0.348022	2.19597	0.0965798
PF3D7_1214600	-0.118514	1	-1.03544	0.0966009
PF3D7_0814500	0.390417	1	0.957707	0.0968182
PF3D7_1366000	0.938909	0.990633	1.14757	0.0968182
PF3D7_0304200	0.031283	1	0.96	0.096829
PF3D7_0729800	0.78882	1	1.72454	0.096829
PFC10_API0027	1.13386	0.904179	1.5187	0.0978432
PF3D7_1002300	-0.0356479	1	-1.32017	0.0979872
PF3D7_1452600	-0.0445489	1	0.945844	0.0982242
PF3D7_0628500	-0.507893	1	-1.0877	0.0987659
PF3D7_1110700	-0.194193	1	0.94884	0.0987659
PF3D7_1362900	-0.382873	1	0.958408	0.0999421
PF3D7_0608000	-0.195815	1	-1.01917	0.0999477
PF3D7_1005200	-0.383359	1	-1.94218	0.0999477
PF3D7_1107800	0.372262	1	0.939517	0.0999477
PF3D7_1018400	-0.233501	1	-1.1027	0.100125
PF3D7_1032900	-0.299365	1	-1.03059	0.100573
PF3D7_0401000	-3.52451	0.893367	-2.55066	0.101213
PF3D7_1465600	-0.424207	1	-1.13152	0.101345
PF3D7_0705800	-0.147411	1	-1.01547	0.101476
PF3D7_0921200	-0.56067	1	-1.01303	0.101656
PF3D7_1010500	0.13005	1	1.04891	0.101688
PF3D7_1132200	-0.118787	1	-1.01364	0.101688
PF3D7_1409000	-0.892647	0.673133	-1.04514	0.101701
PF3D7_0800900	0.17417	1	1.49189	0.102029
PF3D7_0207100	0.593593	1	0.934644	0.102398
PF3D7_0608700	-0.0238034	1	-1.00784	0.102474
PF3D7_0206600	-0.267527	1	-1.07172	0.102534
PF3D7_1303600	0.284758	1	0.952889	0.102534
PF3D7_0703600	0.787398	0.76937	0.935796	0.102582
PF3D7_1133000	0.276003	1	1.01719	0.102582
PF3D7_1300900	2.61751	0.320146	-1.32397	0.102582
PF3D7_0702500	0.0474189	1	-1.01696	0.102824
PF3D7_1456400	-0.617935	1	1.04996	0.102887
PF3D7_0414300	0.0758963	1	-1.03919	0.103443
PF3D7_0822700	-0.403124	1	-1.01973	0.103738
PF3D7_0516000	0.121562	1	-1.01112	0.1043
PF3D7_1029100.1	0.24655	1	-1.0189	0.104476
PF3D7_1029100.2	0.24655	1	-1.0189	0.104476
PF3D7_0712000	0.314212	1	-1.02684	0.104691
PF3D7_1010700	0.0749077	1	-1.01534	0.105599
PF3D7_1122000	0.442721	1	-1.15092	0.105716
PF3D7_0529400.1	0.492803	1	0.926542	0.105768
PF3D7_0529400.2	0.492803	1	0.926542	0.105768
PF3D7_1418100	-0.406006	1	-1.07263	0.105867
PF3D7_1405500	-0.223079	1	-1.02962	0.106253
PF3D7_0626100	-0.428403	1	-1.00523	0.106254
PF3D7_0706200	1.24239	0.565173	-1.11014	0.106254
PF3D7_0819200	0.421395	1	-1.12	0.106254
PF3D7_0903900	0.46908	1	-1.02511	0.106254
PF3D7_0907200	-0.17888	1	0.92871	0.106254
PF3D7_1344100	0.323852	1	0.9325	0.106254
PF3D7_1434000	-0.0834254	1	-1.00516	0.106254
PF3D7_1460700	-0.41665	1	-0.99925	0.106254
PF3D7_1319900	-0.0247624	1	-1.04132	0.106444
PF3D7_1364900	-0.323606	1	-1.02873	0.106444
PFC10_API0060	2.92963	2.36885e-06	1.04234	0.106444
PF3D7_0510300	-0.322262	1	-1.10481	0.107329
PF3D7_1309000	0.0321057	1	-1.0085	0.107329
PF3D7_0723600	0.141367	1	-1.03736	0.108074
PF3D7_1332700	0.0331606	1	-1.00621	0.108074
PF3D7_0406400	-0.424508	1	0.926209	0.108098
PF3D7_1476400	-0.0711291	1	-1.014	0.108202
PF3D7_0710600	-0.519856	1	-0.991227	0.10848
PF3D7_1121100	-0.100123	1	0.921723	0.10848
PF3D7_1224100	0.74005	0.883116	0.931445	0.10848
PF3D7_1305700	-0.238931	1	-1.07847	0.10848
PF3D7_0721600	0.232059	1	-0.993345	0.10877
PF3D7_1119200	-0.110568	1	-1.04535	0.10877
PF3D7_1470700	-0.166164	1	-1.01577	0.108786
PF3D7_1147500	-0.456734	1	-1.0477	0.108954
PF3D7_1460300	-0.0730246	1	-1.00387	0.108988
PF3D7_1372700	1.28728	1	1.73208	0.10945
PF3D7_0210100.1	0.172975	1	-0.991481	0.109689
PF3D7_0210100.2	0.172975	1	-0.991481	0.109689
PF3D7_1243600	0.504951	1	0.925862	0.109922
PF3D7_0311600	-0.131707	1	-0.998183	0.110232
PF3D7_0508400	0.161721	1	0.922436	0.110854
PF3D7_1130600	-0.153487	1	-1.00272	0.110854
PF3D7_1008600	-0.549994	1	0.985738	0.11116
PF3D7_0621200	0.110636	1	-0.992719	0.111732
PF3D7_0923000	-0.0297024	1	-0.998927	0.111799
PF3D7_1146900	0.00811367	1	-1.00811	0.111807
PF3D7_0629600	0.444657	1	-1.03601	0.112454
PF3D7_1030300	0.405037	1	0.9165	0.112454
PF3D7_1301400	0.137987	1	-0.99642	0.112454
PF3D7_0322800	-0.0334856	1	-1.08992	0.112635
PF3D7_0521200	-0.585767	1	-1.0555	0.113612
PF3D7_0901500	-1.34993	1	-1.4766	0.113902
PF3D7_0810800	-0.408053	1	-0.982417	0.114263
PF3D7_0913400	-0.723604	1	-1.04211	0.114603
PF3D7_1146500	-0.785003	0.927099	1.15971	0.114603
PF3D7_0713800	0.884059	0.596395	0.921996	0.114668
PF3D7_1249000	-0.214422	1	-0.999787	0.114698
PF3D7_1462600	0.339675	1	-1.64966	0.114698
PF3D7_1348900	-0.0851352	1	-1.18736	0.115031
PF3D7_0214500	0.119754	1	-1.15016	0.115773
PF3D7_1025200	0.797493	0.989119	0.956168	0.116296
PF3D7_1239300	-0.217327	1	-1.01141	0.116769
PF3D7_0632500	-1.9981	0.00246017	-1.0032	0.116809
PF3D7_1004600	0.347878	1	0.907858	0.117525
PF3D7_1204600	0.0151705	1	-1.01282	0.118063
PF3D7_1238100	0.244615	1	-0.98333	0.118249
PF3D7_0516200	0.0356729	1	-0.98173	0.118631
PF3D7_0630900	-0.189758	1	-0.987982	0.118705
PF3D7_0831100	-0.295541	1	-1.08235	0.118705
PF3D7_0930300	0.974912	0.427724	0.900823	0.119136
PF3D7_0610700	-0.201726	1	-0.974341	0.119479
PF3D7_1112500	-0.00112382	1	-1.00746	0.119479
PF3D7_1349500	-0.026987	1	0.900502	0.119807
PF3D7_1111200	-0.36545	1	-0.971712	0.121172
PF3D7_1223900	0.337041	1	-0.992382	0.121172
PF3D7_0203200	0.0480046	1	0.944683	0.121961
PF3D7_0408100	-0.00152798	1	0.900667	0.122257
PF3D7_1357800	0.100021	1	-0.966465	0.122634
PF3D7_1325800	-0.557371	1	-0.981499	0.122713
PF3D7_0216300	-0.425602	1	-0.976901	0.122895
PF3D7_1133300	1.06194	0.381989	0.903916	0.12369
PF3D7_1408600	-0.33848	1	-0.960723	0.123768
PF3D7_1246400	0.684027	0.930497	0.902356	0.124258
PF3D7_0822300	0.309131	1	-1.00475	0.124355
PF3D7_1349300	-0.113175	1	0.896242	0.124807
PF3D7_1328600	-0.538738	1	-1.05923	0.125142
PF3D7_0713000	-1.81233	0.789952	-3.67919	0.125397
PF3D7_1038100	-0.249367	1	-0.975687	0.125397
PF3D7_1432900	0.0671763	1	0.899978	0.126235
PF3D7_0114600	-0.0565661	1	-1.48665	0.127124
PF3D7_1460400	-0.0164886	1	-0.96636	0.127563
PF3D7_1469400	0.154789	1	-0.964117	0.127607
PF3D7_1346000	-0.55471	1	0.936383	0.127691
PF3D7_1120400	-0.207112	1	-1.01543	0.1282
PF3D7_1401500	-0.333085	1	-0.983983	0.128236
PF3D7_0621300	-0.073831	1	-0.958899	0.12824
PF3D7_1122800	-0.115461	1	0.896461	0.12824
PF3D7_1302000	-0.620451	1	-0.957876	0.128535
PF3D7_1428100	0.788381	0.824286	0.907309	0.128577
PF3D7_1421600	-0.386271	1	-0.962416	0.128682
PF3D7_0306300	-0.0838707	1	-0.951701	0.129346
PF3D7_0406600	-0.512945	1	-1.33292	0.129472
PF3D7_0105500	-0.402087	1	0.962254	0.129869
PF3D7_0425700	-3.01817	0.00323664	-1.70893	0.129869
PF3D7_0803600	0.0899218	1	0.88475	0.130076
PF3D7_0530700	-0.719852	0.904179	-0.955344	0.130792
PF3D7_1465700	-0.667922	1	-0.997317	0.130863
PF3D7_0612700	0.607544	1	0.887825	0.130955
PF3D7_1206600	-0.504827	1	-0.951286	0.131224
PF3D7_0812700	-0.216034	1	-0.984935	0.132
PF3D7_1019900	0.985659	0.479031	0.9009	0.132
PF3D7_1149100.1	-0.0835578	1	-0.952327	0.132
PF3D7_1149100.2	-0.0835578	1	-0.952327	0.132
PF3D7_1354200	0.0241761	1	0.882875	0.132
PF3D7_1026100	-0.0840377	1	-0.980997	0.132159
PF3D7_0718600	0.511548	1	0.890002	0.132255
PF3D7_0700800	4.23241	0.36155	-1.283	0.132373
PF3D7_1371800	0.503163	1	-0.950568	0.132451
PF3D7_1468000	0.31597	1	0.890439	0.132451
PF3D7_1012500	-0.465103	1	-0.951338	0.132479
PF3D7_1367400	-0.228372	1	-0.954557	0.132544
PF3D7_0707200	0.60975	1	0.880596	0.132673
PF3D7_0303400	-0.24963	1	0.881725	0.132766
PF3D7_1442400	0.39325	1	0.87868	0.132766
PF3D7_1450900	-0.25941	1	-0.969305	0.132862
PF3D7_0612200	0.269177	1	0.877462	0.133047
PF3D7_0323300	-0.54152	1	0.92932	0.133201
PF3D7_1115300	-0.47915	1	-0.974493	0.133447
PF3D7_1464700	0.053209	1	0.88559	0.133447
PF3D7_0717600	0.524402	1	0.87777	0.133612
PF3D7_1009500	-0.261403	1	-0.959368	0.133612
PF3D7_1227700	0.0441336	1	0.878212	0.133612
PF3D7_0413100	-2.18678	0.101554	2.5791	0.133933
PF3D7_0901400	-3.89565	0.714008	-2.41897	0.133933
PF3D7_1450000	0.440478	1	0.88137	0.134063
PFC10_API0012	-2.19584	1	2.57683	0.134259
PF3D7_1354500	-0.271206	1	-0.942205	0.135172
PF3D7_1454100	1.07197	0.786176	-0.996115	0.135209
PF3D7_1127300	-0.280959	1	-0.976511	0.135248
PF3D7_0109600	0.102754	1	-0.941663	0.135336
PF3D7_0304500	0.26428	1	-0.943159	0.135544
PF3D7_0200500	2.82157	1	2.56265	0.137138
PF3D7_0502400	0.0392895	1	0.899873	0.137344
PF3D7_1339100	0.344995	1	1.05459	0.137583
PF3D7_1334200	-0.193713	1	-0.941236	0.137595
PF3D7_1009000	-0.0525735	1	-0.963326	0.137738
PF3D7_0705500	0.174838	1	0.868385	0.138021
PF3D7_0603800	0.325584	1	0.869403	0.138117
PF3D7_0701600	0.841965	1	-1.06146	0.138117
PF3D7_1409800	0.0410845	1	-0.945086	0.138294
PF3D7_1451500	0.135132	1	-0.976698	0.138294
PF3D7_1225000	-0.112466	1	-0.977282	0.138464
PF3D7_0324800	0.307666	1	-1.13959	0.138507
PF3D7_1235100	-0.919389	1	1.06257	0.138973
PF3D7_1107900	-0.591182	1	0.895607	0.139216
PF3D7_0218400	-0.359496	1	-0.942751	0.139875
PF3D7_0916100	-0.672196	1	-0.974833	0.139875
PF3D7_0619700	0.291861	1	0.866985	0.140724
PF3D7_1479100	0	1	3.09544	0.140833
PF3D7_1447500	-0.209161	1	1.02862	0.141013
malmito_rna_RNA22:rRNA	0.936081	0.612946	-0.973377	0.141055
PF3D7_0216000	-0.700839	0.93195	0.876632	0.141072
PF3D7_1316100	0.0161297	1	0.86815	0.141072
PF3D7_0627500	0.0248293	1	-0.931548	0.141523
PF3D7_0716800	-0.174848	1	-0.927182	0.141523
PF3D7_0732500	-0.373479	1	-1.49818	0.141523
PF3D7_0814700	0.736651	0.986453	1.14916	0.141523
PF3D7_1323100	0.376895	1	-0.942095	0.141523
PF3D7_0921000.1	0.31229	1	-0.935231	0.141633
PF3D7_0921000.2	0.31229	1	-0.935231	0.141633
PF3D7_1461900	-0.34301	1	-0.925777	0.141809
PF3D7_0820400	0.201747	1	-0.940622	0.1424
PF3D7_0416500	0.240868	1	0.869926	0.143141
PF3D7_0626700	-0.19904	1	-0.931146	0.143141
PF3D7_0707100	-2.16097	1	3.06863	0.143141
PF3D7_0901200	0.660602	1	3.06863	0.143141
PF3D7_1040000	0	1	3.06863	0.143141
PF3D7_1105300	0.714483	0.893367	0.864065	0.143814
PF3D7_1109400	0.127292	1	-0.926509	0.143814
PF3D7_1111600	-0.886777	0.710049	-0.953133	0.143814
PF3D7_0407900	0.760578	0.799854	0.86113	0.143939
PF3D7_0307100	0.171519	1	-0.919272	0.144714
PF3D7_1434700	-0.15239	1	-0.945116	0.144714
PF3D7_0307000	-0.592616	1	-1.43647	0.145247
PF3D7_0201400	-0.47387	1	-1.65591	0.145303
PF3D7_0812000	-0.0696508	1	-0.933661	0.145303
PF3D7_1351400	-0.10013	1	-0.919984	0.145303
PF3D7_1213200	-0.193418	1	-0.940564	0.145345
PF3D7_1216700	-0.495586	1	-0.960389	0.145462
PF3D7_1229500	-0.261159	1	-0.921346	0.146826
PF3D7_0716900	-0.279855	1	-0.924253	0.146892
PF3D7_0506300	0.551166	1	-0.945038	0.147046
PF3D7_1144700	-0.14949	1	-0.926314	0.147046
PF3D7_1307700	0.165261	1	0.855751	0.147046
PF3D7_0532500	-0.0215317	1	-0.994409	0.147285
PF3D7_0522000	0.470075	1	-0.988987	0.147595
PF3D7_0918800	-0.341821	1	-0.930363	0.147595
PF3D7_1314100	-0.72866	0.948139	-0.930198	0.147595
PF3D7_1416700	-0.229397	1	-0.945959	0.147595
PF3D7_0903800	-1.59565	0.0507709	-1.01281	0.147868
PF3D7_0502300	-2.15201	0.00736066	1.14198	0.148015
PF3D7_0715500	0.330638	1	-0.959037	0.148506
PF3D7_1453200	-0.111946	1	0.851771	0.149072
PF3D7_0820900	-0.178284	1	0.853654	0.149299
PF3D7_1302400	-0.343466	1	-1.05294	0.149489
PF3D7_0110300	-0.356535	1	-0.956954	0.149565
PF3D7_1124200	0.222712	1	0.853738	0.150472
PF3D7_1125300	-0.332409	1	-0.913106	0.150562
PF3D7_1309800	0.196242	1	-0.920747	0.150845
PF3D7_1472300	0.152602	1	0.85227	0.150845
PF3D7_0626800	-0.127252	1	-0.906642	0.151608
PF3D7_0216900	0.124837	1	0.884801	0.151755
PF3D7_1128500	-0.294152	1	-0.922097	0.152466
PF3D7_1414900	-0.389864	1	-0.942484	0.153046
PF3D7_0501000	0.110182	1	-0.909359	0.153119
PF3D7_0918100	-0.0228069	1	0.849909	0.153119
PF3D7_1212200	0.616832	1	-0.919136	0.153119
PF3D7_1474100	0.290492	1	-0.912296	0.153119
PF3D7_0214800	0.106631	1	0.848416	0.153128
PF3D7_1434800	0.413963	1	-0.911575	0.153765
PF3D7_0209600	0.277102	1	0.843275	0.154835
PF3D7_0707700	0.101906	1	0.846885	0.155115
PF3D7_1358500	-0.381822	1	-0.911802	0.155327
PF3D7_1478500	-1.04886	1	-1.95899	0.155679
PF3D7_1136000	-0.0235575	1	0.84224	0.155866
PF3D7_1227100	-0.163066	1	-0.902449	0.155866
PF3D7_1349100	-0.124866	1	0.866523	0.155866
PF3D7_0305500	0.0356362	1	0.839318	0.156176
PF3D7_0409800	0.119951	1	0.844482	0.156409
PF3D7_0106000	0.785559	0.769713	0.841776	0.156609
PF3D7_0916500	-0.354374	1	-0.902766	0.157047
PF3D7_1373300	-7.3842	3.46247e-05	-1.95383	0.157047
PF3D7_0423700	0.569273	1	0.850935	0.157144
PF3D7_0524200	0.457456	1	0.909849	0.157144
PF3D7_1001500	0.440445	1	-0.96227	0.157144
PF3D7_1028100	-0.501841	1	-0.96541	0.157144
PF3D7_1303000	-0.461726	1	-0.929182	0.157144
PF3D7_1400800	-0.0586715	1	1.67347	0.157144
PF3D7_1411100.1	0.327856	1	0.841421	0.157144
PF3D7_1411100.2	0.327856	1	0.841421	0.157144
PF3D7_1460000	-0.32818	1	0.998856	0.157144
PF3D7_1318000	0.549699	1	0.869059	0.157588
PF3D7_0832300	3.77054	0.590574	1.13053	0.157736
PF3D7_0111500	0.954462	0.479031	0.835678	0.158548
PF3D7_0833100	1.25822	1	-3.49659	0.158548
PF3D7_0222800	-2.17928	1	-3.4952	0.158705
PF3D7_1129400	-0.121394	1	-0.897901	0.158849
PF3D7_0312000	0.148673	1	-0.951524	0.159709
PF3D7_0407500	-0.383555	1	-0.938993	0.159709
PF3D7_1363200	-0.5786	1	-0.926714	0.159899
PF3D7_1144900	0.104107	1	0.844605	0.161135
PF3D7_1447300	-0.128545	1	-0.904933	0.161197
PF3D7_1204500	-0.227255	1	-0.925473	0.16156
PF3D7_1251000	-0.619645	1	-1.10148	0.16163
PF3D7_1451700	0.8121	0.715041	0.833272	0.16163
PF3D7_0422700	-0.149272	1	-0.900015	0.161702
PF3D7_1322900	-0.825268	0.760077	-0.907716	0.161804
PF3D7_0306900	-0.00396288	1	-0.893313	0.162001
PF3D7_1427800	0.02096	1	-0.916434	0.162001
PF3D7_1402600	-0.762886	1	-1.01159	0.162278
PF3D7_0927500	0.743186	0.874999	0.847499	0.162327
PF3D7_1423900	-0.148722	1	-1.09233	0.162723
PF3D7_1407900	0.132799	1	-0.891519	0.163065
PF3D7_1445300	0.0506715	1	-0.896392	0.163136
PF3D7_1445700	0.105911	1	-0.894155	0.163884
PF3D7_0831800	0.0300032	1	-0.907025	0.16393
PF3D7_1440000	0.105381	1	0.828055	0.16393
PF3D7_0317300	-0.0741822	1	0.826989	0.164058
PF3D7_1100200	-0.0916184	1	-0.915799	0.164058
PF3D7_1327700	0.256639	1	-0.932201	0.164498
PFC10_API0015	2.28458	0.0428662	1.12298	0.164611
PF3D7_0508300	-0.138526	1	-0.911243	0.165011
PF3D7_1104800	-0.207019	1	-0.886414	0.165011
PF3D7_1011600	0.0663468	1	-0.978172	0.165048
PF3D7_0825700	-2.71225	0.00038312	-1.38782	0.165182
PF3D7_0321700	0.263421	1	0.826074	0.165452
PF3D7_0821400	0.311969	1	0.835994	0.16559
PF3D7_1221400	-1.24465	0.217627	0.850064	0.16559
PF3D7_1359200	0.214541	1	-0.87923	0.16559
PF3D7_0515300	-0.0786903	1	0.825633	0.166261
PF3D7_1347200	0.0240545	1	-0.881504	0.166261
PF3D7_1431700	0.249232	1	-0.884163	0.166279
PF3D7_1453100	-0.462037	1	0.842423	0.166942
PF3D7_0532300	0.0952706	1	-0.881119	0.167007
PF3D7_0910000	-0.133246	1	0.847439	0.167007
PF3D7_1247100	-0.338259	1	-0.952235	0.167216
PF3D7_1314800	-0.205678	1	-1.26512	0.167406
PF3D7_0202500	0.404311	1	0.840021	0.167418
PF3D7_1034700	1.02145	0.953194	0.879334	0.167418
PF3D7_1437600	0.151193	1	-0.941401	0.167418
PF3D7_0407400	-0.509692	1	-0.912859	0.167792
PF3D7_1010200	-0.405383	1	-0.881766	0.167792
PF3D7_1308300	-0.0342869	1	-0.888353	0.167792
PF3D7_0826800	-0.207388	1	-0.97524	0.167994
PF3D7_1252300	-0.26052	1	-0.911895	0.168577
PF3D7_1419600	-0.143353	1	0.828922	0.168577
PF3D7_0609400	-0.0550402	1	-0.890021	0.169306
PF3D7_0805700	0.533479	1	0.82016	0.169306
PF3D7_0817000	-0.273932	1	-0.973793	0.169334
PF3D7_1200700	0.162227	1	0.831587	0.170123
PF3D7_1312700	-0.0941535	1	-0.878224	0.170825
PF3D7_0622000	-0.410179	1	-0.906826	0.170836
PF3D7_1327000	-0.614191	1	-0.877791	0.170956
PF3D7_0304700	-0.0554311	1	-0.951493	0.171068
PF3D7_0818400	-0.790994	0.789952	-0.873184	0.171068
PF3D7_0905700.1	-0.145671	1	-0.877118	0.171068
PF3D7_0905700.2	-0.145671	1	-0.877118	0.171068
PF3D7_0905700.3	-0.145671	1	-0.877118	0.171068
PF3D7_1116800	0.377342	1	0.817993	0.171068
PF3D7_1228900	-0.428122	1	-0.871086	0.171068
PF3D7_0221100	0.533753	1	0.971321	0.171114
PF3D7_0912500	-0.698567	0.930349	-0.869109	0.171162
PF3D7_1350500	0.035089	1	0.819511	0.17117
PF3D7_0104700	-0.485621	1	-1.00423	0.171745
PF3D7_1009200	-0.186018	1	-0.880155	0.172123
PF3D7_0421600	-1.63419	1	-2.27101	0.172155
PF3D7_0821000	0.202218	1	0.815052	0.172566
PF3D7_1123100	-0.242951	1	0.813173	0.172589
PF3D7_0216200	0.0357965	1	-0.939811	0.172676
PF3D7_0920100	0.334324	1	-0.883215	0.1729
PF3D7_0622300	-0.309223	1	-0.884384	0.173453
PF3D7_0809800	0.135712	1	0.83348	0.173453
PF3D7_1238200	-0.816586	0.893597	-1.11315	0.173453
PF3D7_1302100	0.0909899	1	0.822709	0.173453
PF3D7_0418400	-0.317021	1	-0.943096	0.173598
PF3D7_1119900	-0.438567	1	0.813729	0.173609
PF3D7_1124900	0.0620749	1	-0.866315	0.173609
PF3D7_1305400	-0.517635	1	-0.877342	0.173609
PF3D7_1327100	-0.448803	1	-0.916196	0.173609
PF3D7_0603700	-0.179659	1	-0.884516	0.173904
PF3D7_1124400	-0.00408211	1	-0.876789	0.174095
PF3D7_1316500	-0.331977	1	-0.872526	0.174127
PF3D7_1355600	-0.147106	1	-0.893019	0.174127
PF3D7_0801300	-0.709412	1	-1.00271	0.174567
PF3D7_0632800	-2.70325	9.01413e-06	0.836958	0.174621
PF3D7_0920600	0.625252	1	0.811927	0.174621
PF3D7_1024300	0.211869	1	-0.895111	0.174621
PF3D7_1030900	-0.902256	0.697708	0.836846	0.174621
PF3D7_1408900	-0.0201664	1	-0.94211	0.174621
PF3D7_1421700	-0.606817	1	-1.13204	0.174621
PF3D7_1428300	0.0358754	1	-0.873532	0.174633
PF3D7_0714400	0.258605	1	-0.875329	0.174948
PF3D7_1333500	0.175308	1	-0.873481	0.175007
PF3D7_1010800	-0.434266	1	-0.890294	0.175666
PF3D7_1338800	-0.764304	0.862252	-0.871235	0.175775
PF3D7_1351800.1	-0.128898	1	-0.964473	0.175775
PF3D7_1351800.2	-0.128898	1	-0.964473	0.175775
PF3D7_0515700	0.701735	0.893367	0.808654	0.175892
PF3D7_1126500	-0.327592	1	-0.864396	0.175892
PF3D7_1321900	0.405682	1	0.820025	0.175892
PF3D7_1342800	-0.310196	1	-0.861217	0.177588
PF3D7_0807200	-0.460024	1	-0.867708	0.17856
PF3D7_0936200	0.256412	1	-0.862676	0.17856
PF3D7_1136500.1	0.158158	1	0.803547	0.17856
PF3D7_1136500.2	0.158158	1	0.803547	0.17856
PF3D7_1310600	0.530015	1	0.813889	0.17856
PF3D7_0704200	-0.358579	1	-0.872586	0.17893
PF3D7_0824500	0.0229498	1	-0.864283	0.17893
PF3D7_1436000	-0.315072	1	-0.858304	0.17893
PF3D7_0924200	-0.30076	1	-0.872013	0.179016
PF3D7_0424500	0.124774	1	0.817446	0.179074
PF3D7_0213400	0.211291	1	-0.857659	0.179123
PF3D7_1007400	0.71498	0.893367	0.812005	0.179193
PF3D7_0529900	-0.0368896	1	0.80331	0.179307
PF3D7_0708000	-0.580279	1	-0.861724	0.179307
PF3D7_1320900	-0.187085	1	-0.859911	0.179307
PF3D7_1460600	1.1297	0.278577	0.814629	0.179307
PF3D7_0628900	-0.124115	1	-0.858935	0.179721
PF3D7_1149400	0.50393	1	-0.859356	0.17993
PF3D7_1204700	-0.0876124	1	-0.889828	0.17993
PF3D7_0602900	0.381747	1	0.810049	0.180437
PF3D7_0501400	0.163897	1	0.801139	0.180546
PF3D7_1439300	-0.197178	1	0.799997	0.180888
PF3D7_1118200	-0.153445	1	-0.853864	0.181141
PF3D7_1250100	-1.83153	0.0104526	0.867926	0.181326
PF3D7_0602100	-0.33486	1	-0.857627	0.181346
PF3D7_0410400	-0.219452	1	-0.868325	0.181483
PF3D7_1233400	-0.158889	1	-0.857477	0.181664
PF3D7_0529500	-0.673222	0.99777	-0.858985	0.181819
PF3D7_0830000	-0.460661	1	-0.956058	0.182255
PF3D7_1123700	0.0869721	1	-0.871824	0.182451
PF3D7_0730900	-0.224641	1	-0.860308	0.183534
PF3D7_1026400	0.498027	1	0.819605	0.183534
PF3D7_1354600	0.253273	1	-0.857428	0.18405
PF3D7_1338300	-0.117069	1	-0.849475	0.18413
PF3D7_1205000	0.119998	1	0.798858	0.184568
PF3D7_0524700	0.301326	1	-0.900178	0.185136
PF3D7_0516500	-0.599575	1	0.812578	0.18596
PF3D7_0404900	1.14527	0.258229	0.796987	0.185989
PF3D7_1205100	-0.234493	1	-0.853494	0.186032
PF3D7_0922900	-0.0952373	1	-0.873283	0.18696
PF3D7_1018500	-0.537464	1	-0.856538	0.187551
PF3D7_1137400	-0.0178172	1	-0.855299	0.187551
PF3D7_1473900	-0.307603	1	0.805889	0.18756
PF3D7_1307300	-0.35802	1	-0.855196	0.187784
PF3D7_1336600	-0.188816	1	-0.868148	0.188125
PF3D7_0206900.1	1.24859	0.156115	0.794022	0.188301
PF3D7_0206900.2	1.24859	0.156115	0.794022	0.188301
PF3D7_0726800	-1.04425	0.597768	-0.943524	0.188301
PF3D7_1014400	-0.107553	1	-0.869397	0.188301
PF3D7_1203600	0.276519	1	-0.885724	0.188301
PF3D7_1442700	0.0913924	1	0.791179	0.188301
PF3D7_1446200	-0.374294	1	-0.843385	0.188301
PF3D7_1475700	0.17454	1	-0.932867	0.188547
PF3D7_0306700	0.519632	1	-0.860521	0.188641
PF3D7_0209900	-0.261928	1	-1.10428	0.188912
PF3D7_0818800	0.00233383	1	-0.863045	0.188955
PF3D7_1142300	0.174036	1	0.788675	0.189032
PF3D7_1367700	-0.48914	1	-0.841266	0.189032
PF3D7_1328200	0.323108	1	0.789291	0.189359
PF3D7_0512800	-0.247934	1	-0.845244	0.189808
PF3D7_0525700	1.03054	0.474921	0.810008	0.190345
PF3D7_1441600	-0.330516	1	0.805	0.190345
PF3D7_1346200	-0.580202	1	-1.11605	0.191274
PF3D7_1134200	-0.347194	1	-0.842824	0.191409
PF3D7_1357300	-0.511862	1	1.2064	0.19176
PF3D7_0611700	0.213765	1	-0.842876	0.192439
PF3D7_0322600	-0.405904	1	0.832095	0.192768
PF3D7_0704300	0.590285	1	0.783271	0.192899
PF3D7_0714100	-0.13188	1	0.931777	0.193362
PF3D7_0516900	-0.196333	1	-0.833301	0.193407
PF3D7_0732000	2.89597	1	-2.20197	0.194054
PF3D7_1119600	-0.656618	1	-0.838706	0.194054
PF3D7_0815600	-0.0976409	1	-0.8313	0.194392
PF3D7_1013200	0.947812	0.484337	0.782912	0.194466
PF3D7_1101100	0.633594	1	-1.08354	0.194466
PF3D7_1470400	-0.409637	1	-0.882727	0.194466
PF3D7_0517600	-0.301137	1	0.906066	0.194776
PF3D7_1466900	-0.398594	1	0.784458	0.194814
PF3D7_0727600	-0.281357	1	-0.847868	0.19492
PF3D7_0937700	-0.811116	1	-0.985337	0.19492
PF3D7_1019400	0.366619	1	-0.83222	0.19492
PF3D7_1476700	-0.41787	1	-0.872535	0.19492
PF3D7_0903300	0.307453	1	0.779607	0.195044
PF3D7_1429300	-0.392527	1	-0.840124	0.195044
PF3D7_1246500	-0.489094	1	-0.846106	0.195197
PF3D7_0104100	0.410744	1	0.782725	0.195394
PF3D7_0903200	0.144303	1	-0.827284	0.196036
PF3D7_1212600.1	-0.0684109	1	-0.838869	0.196159
PF3D7_1212600.2	-0.0684109	1	-0.838869	0.196159
PF3D7_0912700	-0.0272421	1	-0.897932	0.196169
PF3D7_1425900	-0.410323	1	-0.848438	0.196169
PF3D7_0829700	-0.0526752	1	-0.872283	0.196209
PF3D7_1411900	-0.127672	1	-0.848814	0.196252
PF3D7_0629000	-0.248114	1	-0.858037	0.196895
PF3D7_0901900	0.320576	1	-0.854049	0.197211
PF3D7_0818500	0.429507	1	0.781295	0.198083
PF3D7_1208600	-0.214161	1	-0.852848	0.198138
PF3D7_0420600	0.522153	1	0.77995	0.198357
PF3D7_0716100	-0.227808	1	-0.829981	0.198357
PF3D7_1125200	-0.267399	1	-0.846467	0.198357
PF3D7_1454200	-0.506353	1	-0.848256	0.198357
PF3D7_1207700	-1.46883	0.0928092	-0.894604	0.20039
PF3D7_1338500	-0.0228061	1	-0.873058	0.200627
PF3D7_1149000	-0.181088	1	-0.819108	0.201621
PF3D7_0514100	0.324102	1	0.774238	0.201814
PF3D7_1246700	-0.21704	1	-0.838405	0.201814
PF3D7_1411500	-0.313714	1	-0.831131	0.201814
PF3D7_0419200	-0.175953	1	0.78423	0.202329
PF3D7_1254400	-0.465448	1	-3.27271	0.202329
PF3D7_0419100	-0.162717	1	-0.843224	0.202561
PF3D7_0525000	-0.00488147	1	-0.834986	0.202561
PF3D7_0824200	-0.246978	1	-0.823216	0.202561
PF3D7_1247900	0.100472	1	-0.86631	0.203287
PF3D7_0719700	-0.0113422	1	-0.81854	0.203767
PF3D7_0410200	-0.192449	1	-3.2624	0.204048
PF3D7_1119100	-0.00880218	1	-0.830509	0.205668
PF3D7_1464200	0.0230713	1	-0.859171	0.205766
PF3D7_1427600	0.144143	1	-0.826784	0.206055
PF3D7_1255000	0.336762	1	-3.25076	0.206443
PF3D7_1363000	-0.45882	1	-0.841229	0.206683
PF3D7_0606000	-0.0138947	1	0.767585	0.207236
PF3D7_1100100	-2.4333	0.000118476	0.791998	0.207645
PF3D7_1032200	-1.0446	0.470853	-0.845702	0.207695
PF3D7_1205400	0.0832901	1	0.774993	0.208384
PF3D7_1007000	0.156924	1	-0.812705	0.208548
PF3D7_1230200	-0.245434	1	-0.815993	0.208548
PF3D7_1009900	-0.475998	1	-0.82144	0.208651
PF3D7_0519000	0.0607169	1	-0.833775	0.209135
PF3D7_0620700	0.322549	1	0.772424	0.209135
PF3D7_1114600	0.033906	1	0.808124	0.209135
PF3D7_1312100	0.208458	1	0.765751	0.209135
PF3D7_1142000	-0.238154	1	-0.835665	0.209482
PF3D7_1244100	0.330674	1	0.762035	0.209482
PF3D7_1217600	-0.0849493	1	0.859107	0.210547
PF3D7_1222800	-0.75077	0.889033	-0.840897	0.21076
PF3D7_1001300	0.886888	0.799854	-0.827441	0.211236
PF3D7_0212300	-0.0375003	1	-0.808765	0.213087
PF3D7_1429900	-0.0915988	1	0.7631	0.213411
PF3D7_0107100	0.130808	1	-0.828676	0.214119
PF3D7_0503900	-0.275085	1	-0.826347	0.214119
PF3D7_1201500	0.171774	1	-0.811779	0.214119
PF3D7_1214700	-0.522785	1	-0.848127	0.214119
PF3D7_0825900	-1.16476	0.317615	-0.940366	0.214493
PF3D7_1469300	-0.126631	1	-0.835271	0.214493
PF3D7_0919600	0.517807	1	-0.813724	0.214545
PF3D7_0808600	1.01143	0.382717	-0.847742	0.214766
PF3D7_1017300.1	0.105723	1	0.761206	0.214951
PF3D7_1017300.2	0.105723	1	0.761206	0.214951
PF3D7_1344000	0.266537	1	-0.81378	0.215033
PF3D7_0316600	-0.550005	1	-0.802334	0.215064
PF3D7_0112200	-0.419637	1	-0.802147	0.215301
PF3D7_1342100	0.0639518	1	0.757701	0.215301
PF3D7_1038400	-0.982796	0.485611	0.775486	0.21712
PF3D7_0916300	-0.0204392	1	0.763113	0.217189
PF3D7_1215100	-0.215286	1	-0.813026	0.217189
PF3D7_1004200	0.25617	1	0.753326	0.217214
PF3D7_0618100	0.917613	0.558072	0.75997	0.217284
PF3D7_0910200	0.149879	1	0.752711	0.217284
PF3D7_1016300	-0.42402	1	-0.799825	0.217298
PF3D7_0609900	-0.271571	1	0.757039	0.218032
PF3D7_0922500	-0.112437	1	-0.801519	0.218032
PF3D7_1218100	0.178246	1	0.80562	0.218054
PF3D7_0710400	-0.00403368	1	-0.824699	0.218228
PF3D7_0715200	0.0797949	1	0.753719	0.218237
PF3D7_1128300	-0.848462	0.696549	-0.804541	0.21866
PF3D7_1200500	0.139266	1	0.785804	0.21866
PF3D7_1010300	0.47061	1	0.759714	0.218674
PF3D7_0902900	-0.481648	1	-0.95714	0.219139
PF3D7_1340100	-0.204777	1	-0.821343	0.219347
PF3D7_1209800	0.274833	1	-0.823515	0.219402
PF3D7_1430400	-0.421052	1	-0.865328	0.219417
PF3D7_1117700	0.0611763	1	-0.793855	0.219474
PF3D7_1339700	0.483125	1	0.749479	0.219474
PF3D7_1142700	-0.399588	1	-0.799098	0.220697
PF3D7_0409400	0.0264261	1	-0.803048	0.221065
PF3D7_1250500	-0.205321	1	-0.809615	0.221065
PF3D7_1143800	0.49956	1	0.753135	0.22143
PF3D7_0201700	-0.048417	1	0.775923	0.221572
PF3D7_0419900	-0.0861967	1	0.74668	0.221572
PF3D7_0508000	0.573627	1	0.750785	0.221572
PF3D7_0627600	-0.278761	1	-0.854806	0.221572
PF3D7_1103100	0.128558	1	-0.799678	0.221572
PF3D7_1129800	-0.205495	1	-0.824661	0.221572
PF3D7_1131400	0.0726877	1	-0.803653	0.221572
PF3D7_1144500	-0.327771	1	-0.80898	0.221572
PF3D7_1209200	-0.261926	1	-0.804102	0.221572
PF3D7_1205500	0.0394339	1	0.746016	0.222439
PF3D7_0814100	-0.455061	1	-0.852106	0.222462
PF3D7_0932700	-0.253881	1	-0.827364	0.222462
PF3D7_1024700	-0.350094	1	-0.811693	0.22337
PF3D7_1417500	0.0362444	1	-0.798342	0.224245
PF3D7_1334400	1.48718	0.358544	0.835942	0.224386
PF3D7_0504500	-0.993651	0.538113	0.774181	0.224506
PF3D7_0211000	-0.443125	1	-0.869998	0.224559
PF3D7_0719100	-0.157449	1	-0.802512	0.224939
PF3D7_0819900	-0.268857	1	-0.796547	0.224939
PF3D7_1008100	-0.131505	1	0.741541	0.22546
PF3D7_1038300	-0.302882	1	-0.845776	0.22546
PF3D7_1406000	-0.020992	1	-0.801974	0.22546
PF3D7_0414600	0.932499	0.567955	0.756405	0.225973
PF3D7_0420500	0.839647	0.8689	0.777484	0.22632
PF3D7_1122500	0.531269	1	0.745077	0.22632
PF3D7_1243000	0.310621	1	0.758862	0.22632
PF3D7_1447000	-0.0207538	1	-0.789289	0.22632
PF3D7_1228200	0.374444	1	-0.811713	0.226484
PF3D7_0933100	-0.524351	1	0.755418	0.226489
PF3D7_0508600	0.238512	1	0.755498	0.227065
PF3D7_0616700	0.222044	1	-0.855131	0.227655
PF3D7_0208900	-0.57514	1	-0.906359	0.228027
PF3D7_0422400	-0.490554	1	-0.782927	0.228159
PF3D7_0703400	-0.0692103	1	-0.794825	0.228354
PF3D7_1443500	-0.219489	1	-0.796078	0.228354
malmito_rna_17:rRNA	0.966367	0.558179	-0.8198	0.228354
PF3D7_1347400	-0.0819305	1	-0.832562	0.228679
PF3D7_1328400	-0.314722	1	-0.803906	0.228754
PF3D7_1223700	0.0422501	1	-0.791404	0.228841
PF3D7_1429000	0.115975	1	-0.837835	0.229631
PF3D7_1243500	0.54968	1	0.748133	0.229684
PF3D7_1027400	0.106402	1	-0.794745	0.230196
PF3D7_0219900	0.137793	1	0.783502	0.230244
PF3D7_1232600	0.373567	1	0.744976	0.230244
PF3D7_1474300	-0.576569	1	-0.807626	0.230244
PF3D7_0720200	0.0442816	1	-0.784374	0.230381
PF3D7_1402700	-0.196594	1	-0.781268	0.230381
PF3D7_0308000	-0.124895	1	-0.789735	0.230658
PF3D7_1448900	-0.218166	1	-0.82977	0.230658
PF3D7_0113000	-0.33756	1	-0.780021	0.231204
PF3D7_1223000	0.431465	1	0.746876	0.231723
PF3D7_0719000	-0.0917632	1	-0.808473	0.232135
PF3D7_0321800	0.00481574	1	0.733746	0.23216
PF3D7_1301800	-0.309497	1	0.78507	0.23216
PF3D7_1006400	-0.346951	1	-0.790567	0.232687
PF3D7_0511700	-0.338407	1	0.758891	0.233077
PF3D7_0821500	0.265044	1	-0.800938	0.233077
PF3D7_0319300	-0.421147	1	-0.820742	0.233234
PF3D7_1145400	0.115942	1	0.732784	0.233379
PF3D7_0210400	0.491981	1	-0.797633	0.233491
PF3D7_0705700	-0.281051	1	-0.779719	0.233491
PF3D7_1015600	-0.0324929	1	-0.778333	0.233491
PF3D7_1120100	0.170481	1	-0.779817	0.233491
PF3D7_1237800	0.0284572	1	-0.820301	0.233491
PF3D7_1435800	0.229507	1	-0.801724	0.233491
PF3D7_0214400	-0.257398	1	-0.784898	0.233589
PF3D7_1416800	-0.419829	1	-0.795332	0.233776
PF3D7_1006300	-0.779397	0.930847	-0.975887	0.233871
PF3D7_1427200	0.292495	1	0.743582	0.233885
PF3D7_1303700	0.162155	1	0.733874	0.234283
PF3D7_1213500	-1.2461	0.317615	-0.844353	0.234579
PF3D7_1425800	0.399599	1	0.733484	0.234757
PF3D7_0530500	-0.431099	1	-0.920178	0.235349
PF3D7_1431800	0.0552695	1	-0.777044	0.235653
PF3D7_0309800	-0.361633	1	-0.778789	0.235862
PF3D7_1207900	-0.458328	1	-0.78643	0.236014
PF3D7_0100800	-0.192449	1	-2.07268	0.236137
PF3D7_0111800	-0.147242	1	-0.775997	0.237092
PF3D7_0603200	0.262662	1	-0.777342	0.237623
PF3D7_1219300	-2.90278	6.87048e-06	0.992711	0.238377
PF3D7_1220300	0.084305	1	0.727617	0.238709
PF3D7_1253200	-0.124048	1	-1.09995	0.238709
PF3D7_1202600	-0.0776053	1	0.724762	0.238851
PF3D7_0810400	0.285147	1	-0.800647	0.239199
PF3D7_0513100	-0.311953	1	0.735003	0.239429
PF3D7_0623900	0.230616	1	-0.799716	0.239429
PF3D7_1402100	-0.347976	1	-0.776877	0.239856
PF3D7_0424700	-0.192086	1	-0.772315	0.240484
PF3D7_1418300	0.338641	1	-0.82855	0.240732
PF3D7_0203800	-0.318305	1	-0.767418	0.240822
PF3D7_1336800	-0.0856703	1	-0.77066	0.240962
PF3D7_1304600	0.0858797	1	-0.779637	0.242084
PF3D7_0215400	-0.221581	1	0.7259	0.242194
PF3D7_0311300	0.622202	1	0.723809	0.242194
PF3D7_1309500	0.222964	1	-0.789016	0.242194
PF3D7_1458300	0.615705	1	0.722655	0.242194
PF3D7_1409300	0.874817	0.591404	0.72522	0.24269
PF3D7_0523200	-0.0823942	1	-0.771116	0.242968
PF3D7_1346900	0.380284	1	0.731933	0.242968
PF3D7_1435900	-0.202492	1	-0.806596	0.242968
PF3D7_0415700	1.58874	0.032322	0.732245	0.243313
PF3D7_0720400	-0.174092	1	-0.772141	0.243313
PF3D7_0817400	0.125136	1	-0.767263	0.243313
PF3D7_0935400	-0.655938	1	-0.765794	0.243313
PF3D7_1465900	0.398732	1	-0.763606	0.243516
PF3D7_0915000	0.00303226	1	0.725136	0.243804
PF3D7_1009600	-0.286295	1	-0.81289	0.244139
PF3D7_0204200	0.212771	1	0.719141	0.244709
PF3D7_0900100	-2.39557	0.000393154	-0.840097	0.244803
PF3D7_0527900	-0.0492826	1	-0.765299	0.245279
PF3D7_0603000	-0.0881613	1	0.724658	0.245279
PF3D7_0932900	-0.0201826	1	-1.11168	0.245279
PF3D7_1210100	0.808938	0.780353	0.729396	0.245279
PF3D7_1244800	-0.261535	1	-0.762171	0.245279
PF3D7_1334500	0.129426	1	-0.762279	0.245279
PF3D7_1335100	0.778938	0.769713	0.719502	0.245384
PF3D7_0912100	-0.397394	1	-0.769851	0.245936
PF3D7_1464800	0.696222	1	-1.5235	0.245952
PF3D7_1346400	-0.115379	1	0.715361	0.246123
PF3D7_0322400	-0.22967	1	-0.760136	0.246514
PF3D7_0613000.1	0.105727	1	-0.75945	0.246514
PF3D7_0613000.2	0.105727	1	-0.75945	0.246514
PF3D7_0613000.3	0.105727	1	-0.75945	0.246514
PF3D7_0813600	-0.0263232	1	-0.766743	0.246514
PF3D7_1353500	-0.232285	1	-0.794394	0.246514
PF3D7_1470100	-0.277861	1	-0.759534	0.246514
PF3D7_0512100	0.251302	1	-0.800132	0.246939
PF3D7_0301900	-0.406662	1	-0.790607	0.247173
PF3D7_0520000	0.248648	1	-0.762102	0.247173
PF3D7_0919800	0.0966296	1	0.716223	0.247173
PF3D7_1126400	-0.156762	1	-0.769936	0.247173
PF3D7_1356600	0.107959	1	0.731837	0.247606
PF3D7_0314400	-0.201182	1	-0.774813	0.24819
PF3D7_0319000	0.338315	1	0.713787	0.248453
PF3D7_0417000	-0.432098	1	-0.978129	0.248453
PF3D7_1349800	-0.0221307	1	-0.767765	0.248453
PF3D7_1304900	-0.215967	1	-0.761916	0.248951
PF3D7_1148700	-0.111552	1	-0.775648	0.249023
PF3D7_1028700	0.76832	0.785423	0.71391	0.249635
PF3D7_1240900	-1.62116	0.0302945	0.719924	0.249764
PF3D7_0621700	0.191973	1	-0.754676	0.249769
PF3D7_0211600	0.458778	1	0.723976	0.250091
PF3D7_0926600	-0.0602072	1	0.773293	0.250091
PF3D7_1421300	0.0707015	1	0.726732	0.250091
PF3D7_1444900	0.759642	0.930497	-0.774527	0.250807
PF3D7_1028200	-0.0619132	1	0.716762	0.251194
PF3D7_1367000	0.418861	1	-0.758588	0.251701
PF3D7_0514000	-0.205005	1	0.7242	0.251988
PF3D7_1141700	0.236676	1	-0.758336	0.251988
PF3D7_1428600	0.509453	1	-0.749713	0.251988
PF3D7_1465200	-0.118686	1	-0.7654	0.251988
PF3D7_1247300	-0.0274229	1	-0.757744	0.252224
PF3D7_1362200	-0.239032	1	-0.755849	0.252224
PF3D7_0221600	1.53892	1	2.18698	0.252334
PF3D7_1150100	1.2534	1	2.18698	0.252334
PF3D7_0824400	0.420817	1	-0.753102	0.252447
PF3D7_1000400	0.735004	1	1.9264	0.252447
PF3D7_1019700	0.236609	1	0.709182	0.252447
PF3D7_1300100	-1.68228	0.0302945	0.728832	0.252447
PF3D7_0800100	-2.83139	5.99287e-06	0.736394	0.252453
PF3D7_0709600	-0.210498	1	-0.75197	0.253769
PF3D7_0525200	0.538601	1	0.706121	0.254142
PF3D7_0308800	0.72665	0.893367	0.715491	0.254936
PF3D7_0205500	0.12502	1	-0.763759	0.255228
PF3D7_1022100	-0.016938	1	-0.770796	0.255228
PF3D7_1234800	-0.427185	1	-0.747492	0.255228
PF3D7_0708100	-0.00299751	1	-0.767397	0.256047
PF3D7_0924800	-0.301924	1	0.755731	0.256047
PF3D7_0109700	0.0615926	1	-0.771502	0.256259
PF3D7_1331800	0.00995547	1	-0.747797	0.256496
PF3D7_1041000	0.121723	1	-1.50314	0.256712
PF3D7_1242600	-0.346024	1	-0.760895	0.256786
PF3D7_1111700	-0.116572	1	-0.761911	0.257539
PF3D7_1217100.1	0.284689	1	-0.75797	0.257539
PF3D7_1217100.2	0.284689	1	-0.75797	0.257539
PF3D7_0628700	-0.0601127	1	-0.751098	0.258419
PF3D7_0808300	0.0573132	1	0.704228	0.258425
PF3D7_1149500	-1.17181	0.315698	-1.19061	0.258552
PF3D7_0727900	-0.687297	0.960766	0.707576	0.258998
PF3D7_1026900	0.0797031	1	-0.809149	0.258998
PF3D7_1117900	-0.14377	1	0.701808	0.258998
PF3D7_1323000	-1.00805	0.557243	-0.781489	0.259153
PF3D7_1478300	-0.242469	1	1.72617	0.259153
PF3D7_0320900	0.568551	1	0.703064	0.259669
PFC10_API0020	2.08965	0.726389	2.15341	0.260404
PF3D7_0109300	-0.0629646	1	-0.757887	0.260635
PF3D7_0514500	-0.268259	1	-0.762232	0.260682
PF3D7_0319600	0.13724	1	-0.741977	0.260808
PF3D7_0320300	0.0377493	1	-0.741284	0.261132
PF3D7_1305200	0.60601	1	-0.840602	0.261132
PF3D7_1345300	0.382082	1	0.706772	0.261392
PF3D7_1237600	-0.155854	1	-0.746459	0.261522
PF3D7_0317600	0.45116	1	-0.741352	0.261704
PF3D7_0905000	0.0871768	1	-0.796377	0.261704
PF3D7_1237900	0.108428	1	0.697723	0.262192
PF3D7_0220600	0.115438	1	-0.749672	0.262222
PF3D7_0106400	0.125757	1	-0.744548	0.262367
PF3D7_1355800	-0.243937	1	-0.761016	0.262367
PF3D7_1254800	-0.701662	1	-1.37329	0.262546
PF3D7_0522700	0.377384	1	-0.750118	0.262709
PF3D7_0503800	0.0245515	1	-0.742897	0.263493
PF3D7_1024400	0.549351	1	0.710941	0.263708
PF3D7_1442900	-0.272179	1	0.693982	0.264367
PF3D7_1422000	-0.195583	1	0.755059	0.264373
PF3D7_1142200	0.111273	1	-0.764875	0.265233
PF3D7_0410800	0.0927726	1	0.693732	0.265236
PF3D7_0607200	0.136665	1	-0.743568	0.265496
PF3D7_0702800	-0.00805556	1	-0.860204	0.265496
PF3D7_1413300	-0.272587	1	-0.841439	0.265688
PF3D7_0608200	-0.385471	1	-0.752361	0.265761
PF3D7_0611500	-0.44839	1	0.751571	0.265761
PF3D7_0732100	-2.16097	1	-2.98007	0.265761
PF3D7_1032300	0.131864	1	-0.742282	0.265761
PF3D7_1356900	-0.38501	1	-0.735775	0.265761
PF3D7_1420400	-0.179442	1	-0.732971	0.265761
PFC10_API0031	2.81207	0.459278	1.87962	0.265761
PF3D7_0219800	0.616281	1	0.700676	0.265859
PF3D7_0528800	-0.0880728	1	-0.741979	0.266147
PF3D7_0509700	-0.436043	1	-0.743804	0.267059
PF3D7_0928100	-0.263454	1	0.713796	0.267059
PF3D7_1359500	-0.692561	1	-0.889553	0.267059
PF3D7_1437800	-0.614083	1	-0.752137	0.267059
PF3D7_1135000.1	-0.0612569	1	-0.748874	0.2671
PF3D7_1135000.2	-0.0612569	1	-0.748874	0.2671
PF3D7_1135000.3	-0.0612569	1	-0.748874	0.2671
PF3D7_0318400	-0.325329	1	0.731898	0.267138
PF3D7_1238400	-0.0225667	1	-0.753683	0.267138
PF3D7_1307000	0.0821917	1	-0.73173	0.267138
PF3D7_1474400	-0.160883	1	0.693714	0.267138
PF3D7_1227900	-0.168061	1	-0.753623	0.267646
PF3D7_1434900	0.088014	1	0.716221	0.267646
PF3D7_1144100	0.263066	1	-0.74688	0.26773
PF3D7_1246100	-0.251913	1	-0.745702	0.26784
PF3D7_0103000	0.121394	1	0.694285	0.267938
PF3D7_0716600	0.363047	1	-0.765058	0.267938
PF3D7_1109000	-0.0104196	1	-0.775247	0.267938
PF3D7_1200300	-1.12743	1	-2.95906	0.267938
PF3D7_1305500	-0.153769	1	-0.74579	0.267938
PF3D7_1320800	-0.125294	1	-0.732673	0.267952
PF3D7_0627100	0.275671	1	0.689874	0.268195
PF3D7_0825000	0.167262	1	0.690794	0.268195
PF3D7_0825500	-0.254364	1	-0.73666	0.268195
PF3D7_1023200	-0.191877	1	-0.739296	0.268195
PF3D7_1328300	0.561521	1	0.689361	0.268195
PF3D7_0603900	-0.0765938	1	0.705501	0.268257
PF3D7_0607600	0.0921498	1	0.687691	0.268257
PF3D7_0926500	0.236002	1	0.687637	0.268257
PF3D7_1417900	0.056745	1	-0.752296	0.268257
PF3D7_1010000	-0.0729572	1	-0.75279	0.270183
PF3D7_1120600	0.587066	1	0.686391	0.270183
PF3D7_0814300	-0.412435	1	-0.731731	0.270232
PF3D7_0531000	0.26405	1	0.700732	0.270612
PF3D7_0707000	-4.2174	0.558179	1.85507	0.270612
PF3D7_0914300	-0.228156	1	-0.72887	0.270612
PF3D7_1117400	0.162899	1	0.690065	0.270612
PF3D7_1331900	0.120484	1	-0.869333	0.270612
PF3D7_1337600	-2.03799	0.567955	1.68484	0.270612
PF3D7_1340300	-0.221161	1	-0.728171	0.270612
PF3D7_0213900	-0.551125	1	-0.730289	0.270673
PF3D7_0114400	0.0720655	1	0.995355	0.270774
PF3D7_0525600	0.174468	1	-0.729131	0.271635
PF3D7_0732700	-3.50775	0.893367	-1.26753	0.271635
[truncated: 3,780 more rows]

## Sheet: Rings
Table S5A: Transcripts that are over 2-fold differentially regulated in PfAlba1-Ty1 rings
[Gene ID]	[Product Description]
PF3D7_1031000	25 kDa ookinete surface antigen precursor (Pfs25)
PF3D7_1477800	acyl-CoA binding protein (ACBP)
PF3D7_1372400	acyl-CoA synthetase (ACS4)
PFC10_API0059	apicoplast ribosomal protein S11 (rps11)
PFC10_API0029	apicoplast ribosomal protein S7 (rps7)
PF3D7_0423400	asparagine-rich protein (AARP)
PF3D7_0210600	conserved Plasmodium protein, unknown function
PF3D7_0308300	conserved Plasmodium protein, unknown function
PF3D7_0408000	conserved Plasmodium protein, unknown function
PF3D7_0414800	conserved Plasmodium protein, unknown function
PF3D7_0415700	conserved Plasmodium protein, unknown function
PF3D7_0502300	conserved Plasmodium protein, unknown function
PF3D7_0510700	conserved Plasmodium protein, unknown function
PF3D7_0825700	conserved Plasmodium protein, unknown function
PF3D7_1017100	conserved Plasmodium protein, unknown function
PF3D7_1131500	conserved Plasmodium protein, unknown function
PF3D7_1141100	conserved Plasmodium protein, unknown function
PF3D7_1243400	conserved Plasmodium protein, unknown function
PF3D7_1449200	conserved Plasmodium protein, unknown function
PF3D7_1454900	conserved Plasmodium protein, unknown function
PF3D7_0630000	CPW-WPC family protein
PF3D7_0113800	DBL containing protein, unknown function
PFC10_API0028	elongation factor (tufA)
PF3D7_1371600	erythrocyte binding like protein 1, pseudogene (EBL1)
PF3D7_0413400	erythrocyte membrane protein 1 (PfEMP1), exon1, pseudogene (VAR pseudogene)
PF3D7_1240200	erythrocyte membrane protein 1 (PfEMP1), pseudogene
PF3D7_0600100	erythrocyte membrane protein 1 (PfEMP1), pseudogene (VAR)
PF3D7_1480100	erythrocyte membrane protein 1 (PfEMP1), truncated, pseudogene
PF3D7_0100100	erythrocyte membrane protein 1, PfEMP1 (VAR)
PF3D7_0100300	erythrocyte membrane protein 1, PfEMP1 (VAR)
PF3D7_0115700	erythrocyte membrane protein 1, PfEMP1 (VAR)
PF3D7_0223500	erythrocyte membrane protein 1, PfEMP1 (VAR)
PF3D7_0300100	erythrocyte membrane protein 1, PfEMP1 (VAR)
PF3D7_0324900	erythrocyte membrane protein 1, PfEMP1 (VAR)
PF3D7_0400100	erythrocyte membrane protein 1, PfEMP1 (VAR)
PF3D7_0412400	erythrocyte membrane protein 1, PfEMP1 (VAR)
PF3D7_0420700	erythrocyte membrane protein 1, PfEMP1 (VAR)
PF3D7_0421100	erythrocyte membrane protein 1, PfEMP1 (VAR)
PF3D7_0425800	erythrocyte membrane protein 1, PfEMP1 (VAR)
PF3D7_0426000	erythrocyte membrane protein 1, PfEMP1 (VAR)
PF3D7_0500100	erythrocyte membrane protein 1, PfEMP1 (VAR)
PF3D7_0600200	erythrocyte membrane protein 1, PfEMP1 (VAR)
PF3D7_0600400	erythrocyte membrane protein 1, PfEMP1 (VAR)
PF3D7_0632500	erythrocyte membrane protein 1, PfEMP1 (VAR)
PF3D7_0632800	erythrocyte membrane protein 1, PfEMP1 (VAR)
PF3D7_0700100	erythrocyte membrane protein 1, PfEMP1 (VAR)
PF3D7_0711700	erythrocyte membrane protein 1, PfEMP1 (VAR)
PF3D7_0712600	erythrocyte membrane protein 1, PfEMP1 (VAR)
PF3D7_0712800	erythrocyte membrane protein 1, PfEMP1 (VAR)
PF3D7_0733000	erythrocyte membrane protein 1, PfEMP1 (VAR)
PF3D7_0800100	erythrocyte membrane protein 1, PfEMP1 (VAR)
PF3D7_0800200	erythrocyte membrane protein 1, PfEMP1 (VAR)
PF3D7_0800300	erythrocyte membrane protein 1, PfEMP1 (VAR)
PF3D7_0808700	erythrocyte membrane protein 1, PfEMP1 (VAR)
PF3D7_0833500	erythrocyte membrane protein 1, PfEMP1 (VAR)
PF3D7_0900100	erythrocyte membrane protein 1, PfEMP1 (VAR)
PF3D7_0937600	erythrocyte membrane protein 1, PfEMP1 (VAR)
PF3D7_0937800	erythrocyte membrane protein 1, PfEMP1 (VAR)
PF3D7_1000100	erythrocyte membrane protein 1, PfEMP1 (VAR)
PF3D7_1100100	erythrocyte membrane protein 1, PfEMP1 (VAR)
PF3D7_1200100	erythrocyte membrane protein 1, PfEMP1 (VAR)
PF3D7_1200400	erythrocyte membrane protein 1, PfEMP1 (VAR)
PF3D7_1219300	erythrocyte membrane protein 1, PfEMP1 (VAR)
PF3D7_1240300	erythrocyte membrane protein 1, PfEMP1 (VAR)
PF3D7_1240900	erythrocyte membrane protein 1, PfEMP1 (VAR)
PF3D7_1255200	erythrocyte membrane protein 1, PfEMP1 (VAR)
PF3D7_1300100	erythrocyte membrane protein 1, PfEMP1 (VAR)
PF3D7_1300300	erythrocyte membrane protein 1, PfEMP1 (VAR)
PF3D7_1373500	erythrocyte membrane protein 1, PfEMP1 (VAR)
PF3D7_1301200	glycophorin binding protein (GBPH2)
PF3D7_0628100	HECT-domain (ubiquitin-transferase), putative
PFC10_API0060	molecular chaperone (Clp (C?))
PF3D7_1250100	osmiophilic body protein (G377)
PF3D7_0713100	Pfmc-2TM Maurer's cleft two transmembrane protein (MC-2TM)
PF3D7_0425200	Plasmodium exported protein (hyp15), unknown function
PF3D7_0425100	Plasmodium exported protein (hyp6), unknown function
PF3D7_0114800	Plasmodium exported protein (hyp7), unknown function
PF3D7_0425400	Plasmodium exported protein (PHISTa), unknown function
PF3D7_1479200	Plasmodium exported protein (PHISTa), unknown function
PF3D7_0425300	Plasmodium exported protein (PHISTa), unknown function, pseudogene
PF3D7_0425000	Plasmodium exported protein, unknown function, pseudogene
PF3D7_0930000	procollagen lysine 5-dioxygenase, putative
PF3D7_0402300	reticulocyte binding protein homologue 1,normocyte binding protein 1 (RH1)
PF3D7_1252400	reticulocyte binding protein homologue 3, pseudogene (RH3)
PF3D7_0424100	reticulocyte binding protein homologue 5 (RH5)
PF3D7_0425700	rifin (RIF)
PF3D7_0500400	rifin (RIF)
PF3D7_0732200	rifin (RIF)
PF3D7_0732900	rifin (RIF)
PF3D7_0800500	rifin (RIF)
PF3D7_0808900	rifin (RIF)
PF3D7_0900300	rifin (RIF)
PF3D7_0900500	rifin (RIF)
PF3D7_0900600	rifin (RIF)
PF3D7_0900700	rifin (RIF)
PF3D7_0937300	rifin (RIF)
PF3D7_0937400	rifin (RIF)
PF3D7_1000200	rifin (RIF)
PF3D7_1040300	rifin (RIF)
PF3D7_1041100	rifin (RIF)
PF3D7_1041200	rifin (RIF)
PF3D7_1149800	rifin (RIF)
PF3D7_1300400	rifin (RIF)
PF3D7_1372600	rifin (RIF)
PF3D7_1373300	rifin (RIF)
PF3D7_1373400	rifin (RIF)
PF3D7_1400400	rifin (RIF)
PF3D7_0617500	rifin, pseudogene
PF3D7_0832100	rifin, pseudogene (RIF)
PFC10_API0015	RNA polymerase B (rpoB)
PF3D7_1371700	serine/threonine protein kinase, FIKK family
PF3D7_0902100	serine/threonine protein kinase, FIKK family (FIKK9.2)
PF3D7_0617600	stevor
PF3D7_1149900	stevor
PF3D7_0300900	stevor-like
PF3D7_1372500	stevor, pseudogene
PF3D7_0318700	trophozoite stage antigen

## Sheet: Trophozoites
Table S5B: Transcripts that are over 2-fold differentially regulated in PfAlba1-Ty1 trophozoites
[Gene ID]	[Product Description]
PF3D7_1215300	10 kDa chaperonin (CPN10)
PF3D7_1333000	20 kDa chaperonin (CPN20)
PF3D7_0209300	2C-methyl-D-erythritol 2,4-cyclodiphosphate synthase (IspF)
PF3D7_1321500.1	3',5'-cyclic nucleotide phosphodiesterase, putative (PDEbeta)
PF3D7_1321500.2	3',5'-cyclic nucleotide phosphodiesterase, putative (PDEbeta)
PF3D7_1144000	40S ribosomal protein S21 (RPS21)
PF3D7_1421200	40S ribosomal protein S25 (RPS25)
PF3D7_1144300	60S ribosomal protein L41 (RPL41)
PF3D7_0803500	AAA family ATPase, putative
PF3D7_1139500.1	AAA family ATPase, putative
PF3D7_1139500.2	AAA family ATPase, putative
PF3D7_1352100	ABC transporter, (heavy metal transporter family), putative
PF3D7_1412500	actin II (ACT2)
PF3D7_1361400	actin-depolymerizing factor 2 (ADF2)
PF3D7_0910700	actin-like protein, putative (ALP5a)
PF3D7_0409900	actin-like protein, putative (ALP5b)
PF3D7_0306200	activator of Hsp90 ATPase (AHA1)
PF3D7_0308500	activator of Hsp90 ATPase, putative
PF3D7_1477800	acyl-CoA binding protein (ACBP)
PF3D7_1479000	acyl-CoA synthetase (ACS1a)
PF3D7_0215300	acyl-CoA synthetase (ACS8)
PF3D7_1477900	acyl-CoA synthetase, pseudogene (ACS1b)
PF3D7_0110900	adenylate kinase-like protein 1 (AKLP1)
PF3D7_0931900	adenylate kinase-like protein 2 (AKLP2)
PF3D7_0802600	adenylyl cyclase beta (ACbeta)
PF3D7_0920500	ADP-ribosylation factor, putative
PF3D7_1316200	ADP-ribosylation factor, putative
PF3D7_1359800	ADP-ribosylation factor, putative
PF3D7_1442000	ADP-ribosylation factor, putative
PF3D7_0405200	ag-1 blood stage membrane protein homologue (MAg-1)
PF3D7_0403800	alpha/beta hydrolase, putative
PF3D7_0731800	alpha/beta hydrolase, putative (GEXP08)
PF3D7_1231400	amino acid transporter, putative
PF3D7_1329400	AMP deaminase, putative
PF3D7_0501700	anaphase promoting complex subunit, putative
PF3D7_1410800	ankyrin-repeat protein, putative
PF3D7_1423100	ankyrin, putative
PF3D7_1133400	apical membrane antigen 1 (AMA1)
PF3D7_0419700	apical merozoite protein (Pf34)
PF3D7_0511600	apical rhoptry neck protein (ARNP)
PF3D7_0405900	apical sushi protein (ASP)
PF3D7_1329700	apicoplast calcium binding protein 1 (ACBP1)
PFC10_API0038	apicoplast ribosomal protein L16 (rpl16)
PFC10_API0043	apicoplast ribosomal protein L4 (rpl4)
PFC10_API0059	apicoplast ribosomal protein S11 (rps11)
PFC10_API0030	apicoplast ribosomal protein S12 (rps12)
PFC10_API0040	apicoplast ribosomal protein S19 (rps19)
PFC10_API0033	apicoplast ribosomal protein S5 (rps5)
PFC10_API0029	apicoplast ribosomal protein S7 (rps7)
PF3D7_1130800	armadillo repeat protein PF16, putative
PF3D7_0414900	armadillo-domain containing rhoptry protein (ARO)
PF3D7_0423400	asparagine-rich protein (AARP)
PF3D7_1426500	ATP-binding cassette sub-family G member 2 (ABCG2)
PF3D7_1414500	atypical protein kinase, ABC-1 family, putative (ABCk2)
PF3D7_0520600	bis(5'-nucleosyl)-tetraphosphatase [asymmetrical]
PF3D7_0217500	calcium-dependent protein kinase 1 (CDPK1)
PF3D7_0717500	calcium-dependent protein kinase 4 (CDPK4)
PF3D7_1337800	calcium-dependent protein kinase 5 (CDPK5)
PF3D7_1104900	calcium/calmodulin-dependent protein kinase, putative
PF3D7_0934800	cAMP-dependent protein kinase catalytic subunit (PKAc)
PF3D7_0107200	carbon catabolite repressor protein 4, putative
PF3D7_1140000	carbonic anhydrase (CA)
PF3D7_1439500	CCAAT-binding transcription factor, putative
PF3D7_1146600	CCAAT-box DNA binding protein subunit B (NFYB)
PF3D7_1216600	cell traversal protein for ookinetes and sporozoites (CelTOS)
PF3D7_1232500	CG2-related protein, putative
PF3D7_1436600	cGMP-dependent protein kinase (PKG)
PF3D7_1209500.1	cGMP-specific phosphodiesterase (PDE1)
PF3D7_1209500.2	cGMP-specific phosphodiesterase (PDE1)
PF3D7_0216800	conserved Plasmodium membrane protein, unknown function
PF3D7_0526100	conserved Plasmodium membrane protein, unknown function
PF3D7_0530300	conserved Plasmodium membrane protein, unknown function
PF3D7_0618000	conserved Plasmodium membrane protein, unknown function
PF3D7_0704100	conserved Plasmodium membrane protein, unknown function
PF3D7_0709900	conserved Plasmodium membrane protein, unknown function
PF3D7_0710300	conserved Plasmodium membrane protein, unknown function
PF3D7_0725500	conserved Plasmodium membrane protein, unknown function
PF3D7_0806200	conserved Plasmodium membrane protein, unknown function
PF3D7_0822200	conserved Plasmodium membrane protein, unknown function
PF3D7_0909100	conserved Plasmodium membrane protein, unknown function
PF3D7_0912200	conserved Plasmodium membrane protein, unknown function
PF3D7_0917200	conserved Plasmodium membrane protein, unknown function
PF3D7_0917300	conserved Plasmodium membrane protein, unknown function
PF3D7_0924500	conserved Plasmodium membrane protein, unknown function
PF3D7_1005800	conserved Plasmodium membrane protein, unknown function
PF3D7_1008500	conserved Plasmodium membrane protein, unknown function
PF3D7_1021700	conserved Plasmodium membrane protein, unknown function
PF3D7_1023000	conserved Plasmodium membrane protein, unknown function
PF3D7_1025400	conserved Plasmodium membrane protein, unknown function
PF3D7_1204400	conserved Plasmodium membrane protein, unknown function
PF3D7_1250200	conserved Plasmodium membrane protein, unknown function
PF3D7_1308000	conserved Plasmodium membrane protein, unknown function
PF3D7_1313500	conserved Plasmodium membrane protein, unknown function
PF3D7_1313800	conserved Plasmodium membrane protein, unknown function
PF3D7_1332100	conserved Plasmodium membrane protein, unknown function
PF3D7_1342200	conserved Plasmodium membrane protein, unknown function
PF3D7_1359900	conserved Plasmodium membrane protein, unknown function
PF3D7_1409400	conserved Plasmodium membrane protein, unknown function
PF3D7_1423400	conserved Plasmodium membrane protein, unknown function
PF3D7_1431900	conserved Plasmodium membrane protein, unknown function
PF3D7_1434400	conserved Plasmodium membrane protein, unknown function
PF3D7_1446300	conserved Plasmodium membrane protein, unknown function
PF3D7_1459900	conserved Plasmodium membrane protein, unknown function
PF3D7_1463900	conserved Plasmodium membrane protein, unknown function
PF3D7_0105400.1	conserved Plasmodium protein, unknown function
PF3D7_0105400.2	conserved Plasmodium protein, unknown function
PF3D7_0106600	conserved Plasmodium protein, unknown function
PF3D7_0112100	conserved Plasmodium protein, unknown function
PF3D7_0203000	conserved Plasmodium protein, unknown function
PF3D7_0204100	conserved Plasmodium protein, unknown function
PF3D7_0209500	conserved Plasmodium protein, unknown function
PF3D7_0210600	conserved Plasmodium protein, unknown function
PF3D7_0210800	conserved Plasmodium protein, unknown function
PF3D7_0214700	conserved Plasmodium protein, unknown function
PF3D7_0216700.1	conserved Plasmodium protein, unknown function
PF3D7_0216700.2	conserved Plasmodium protein, unknown function
PF3D7_0305200	conserved Plasmodium protein, unknown function
PF3D7_0308100	conserved Plasmodium protein, unknown function
PF3D7_0308300	conserved Plasmodium protein, unknown function
PF3D7_0308700	conserved Plasmodium protein, unknown function
PF3D7_0314800	conserved Plasmodium protein, unknown function
PF3D7_0315900	conserved Plasmodium protein, unknown function
PF3D7_0318500	conserved Plasmodium protein, unknown function
PF3D7_0319800	conserved Plasmodium protein, unknown function
PF3D7_0321100	conserved Plasmodium protein, unknown function
PF3D7_0321300	conserved Plasmodium protein, unknown function
PF3D7_0404000	conserved Plasmodium protein, unknown function
PF3D7_0404800	conserved Plasmodium protein, unknown function
PF3D7_0405500	conserved Plasmodium protein, unknown function
PF3D7_0407600	conserved Plasmodium protein, unknown function
PF3D7_0407700	conserved Plasmodium protein, unknown function
PF3D7_0407800	conserved Plasmodium protein, unknown function
PF3D7_0408000	conserved Plasmodium protein, unknown function
PF3D7_0408200	conserved Plasmodium protein, unknown function
PF3D7_0410000	conserved Plasmodium protein, unknown function
PF3D7_0414800	conserved Plasmodium protein, unknown function
PF3D7_0418000	conserved Plasmodium protein, unknown function
PF3D7_0419400	conserved Plasmodium protein, unknown function
PF3D7_0421700	conserved Plasmodium protein, unknown function
PF3D7_0423300	conserved Plasmodium protein, unknown function
PF3D7_0507300	conserved Plasmodium protein, unknown function
PF3D7_0507400	conserved Plasmodium protein, unknown function
PF3D7_0508900	conserved Plasmodium protein, unknown function
PF3D7_0510400	conserved Plasmodium protein, unknown function
PF3D7_0510700	conserved Plasmodium protein, unknown function
PF3D7_0515400	conserved Plasmodium protein, unknown function
PF3D7_0518900	conserved Plasmodium protein, unknown function
PF3D7_0521100	conserved Plasmodium protein, unknown function
PF3D7_0522100	conserved Plasmodium protein, unknown function
PF3D7_0522400	conserved Plasmodium protein, unknown function
PF3D7_0525300	conserved Plasmodium protein, unknown function
PF3D7_0528300	conserved Plasmodium protein, unknown function
PF3D7_0531100	conserved Plasmodium protein, unknown function
PF3D7_0601900	conserved Plasmodium protein, unknown function
PF3D7_0604900	conserved Plasmodium protein, unknown function
PF3D7_0605700	conserved Plasmodium protein, unknown function
PF3D7_0607700	conserved Plasmodium protein, unknown function
PF3D7_0609700	conserved Plasmodium protein, unknown function
PF3D7_0611600	conserved Plasmodium protein, unknown function
PF3D7_0613600	conserved Plasmodium protein, unknown function
PF3D7_0614100	conserved Plasmodium protein, unknown function
PF3D7_0614600	conserved Plasmodium protein, unknown function
PF3D7_0614700	conserved Plasmodium protein, unknown function
PF3D7_0620200	conserved Plasmodium protein, unknown function
PF3D7_0620300	conserved Plasmodium protein, unknown function
PF3D7_0621100	conserved Plasmodium protein, unknown function
PF3D7_0625400	conserved Plasmodium protein, unknown function
PF3D7_0630100	conserved Plasmodium protein, unknown function
PF3D7_0630400	conserved Plasmodium protein, unknown function
PF3D7_0630800	conserved Plasmodium protein, unknown function
PF3D7_0704800	conserved Plasmodium protein, unknown function
PF3D7_0705100	conserved Plasmodium protein, unknown function
PF3D7_0706300	conserved Plasmodium protein, unknown function
PF3D7_0706600	conserved Plasmodium protein, unknown function
PF3D7_0707500	conserved Plasmodium protein, unknown function
PF3D7_0718900	conserved Plasmodium protein, unknown function
PF3D7_0722800	conserved Plasmodium protein, unknown function
PF3D7_0722900	conserved Plasmodium protein, unknown function
PF3D7_0723100	conserved Plasmodium protein, unknown function
PF3D7_0723200	conserved Plasmodium protein, unknown function
PF3D7_0723300	conserved Plasmodium protein, unknown function
PF3D7_0723800	conserved Plasmodium protein, unknown function
PF3D7_0725400	conserved Plasmodium protein, unknown function
PF3D7_0729700	conserved Plasmodium protein, unknown function
PF3D7_0730000	conserved Plasmodium protein, unknown function
PF3D7_0730400	conserved Plasmodium protein, unknown function
PF3D7_0730500	conserved Plasmodium protein, unknown function
PF3D7_0802700	conserved Plasmodium protein, unknown function
PF3D7_0805100	conserved Plasmodium protein, unknown function
PF3D7_0805300	conserved Plasmodium protein, unknown function
PF3D7_0810700	conserved Plasmodium protein, unknown function
PF3D7_0810900.1	conserved Plasmodium protein, unknown function
PF3D7_0810900.2	conserved Plasmodium protein, unknown function
PF3D7_0811600	conserved Plasmodium protein, unknown function
PF3D7_0811700	conserved Plasmodium protein, unknown function
PF3D7_0813100	conserved Plasmodium protein, unknown function
PF3D7_0814600	conserved Plasmodium protein, unknown function
PF3D7_0817600	conserved Plasmodium protein, unknown function
PF3D7_0821900	conserved Plasmodium protein, unknown function
PF3D7_0822900	conserved Plasmodium protein, unknown function
PF3D7_0828700	conserved Plasmodium protein, unknown function
PF3D7_0828900	conserved Plasmodium protein, unknown function
PF3D7_0829500	conserved Plasmodium protein, unknown function
PF3D7_0903600.1	conserved Plasmodium protein, unknown function
PF3D7_0903600.2	conserved Plasmodium protein, unknown function
PF3D7_0904200	conserved Plasmodium protein, unknown function
PF3D7_0907500	conserved Plasmodium protein, unknown function
PF3D7_0908200	conserved Plasmodium protein, unknown function
PF3D7_0908500	conserved Plasmodium protein, unknown function
PF3D7_0909000	conserved Plasmodium protein, unknown function
PF3D7_0911100	conserved Plasmodium protein, unknown function
PF3D7_0913800	conserved Plasmodium protein, unknown function
PF3D7_0914100	conserved Plasmodium protein, unknown function
PF3D7_0914400	conserved Plasmodium protein, unknown function
PF3D7_0917400	conserved Plasmodium protein, unknown function
PF3D7_0918700	conserved Plasmodium protein, unknown function
PF3D7_0920700	conserved Plasmodium protein, unknown function
PF3D7_0921100	conserved Plasmodium protein, unknown function
PF3D7_0921300	conserved Plasmodium protein, unknown function
PF3D7_0924600	conserved Plasmodium protein, unknown function
PF3D7_0927400	conserved Plasmodium protein, unknown function
PF3D7_0928600	conserved Plasmodium protein, unknown function
PF3D7_0932000	conserved Plasmodium protein, unknown function
PF3D7_0934600	conserved Plasmodium protein, unknown function
PF3D7_1003000	conserved Plasmodium protein, unknown function
PF3D7_1003400	conserved Plasmodium protein, unknown function
PF3D7_1012200	conserved Plasmodium protein, unknown function
PF3D7_1013800	conserved Plasmodium protein, unknown function
PF3D7_1014100	conserved Plasmodium protein, unknown function
PF3D7_1014900	conserved Plasmodium protein, unknown function
PF3D7_1016000	conserved Plasmodium protein, unknown function
PF3D7_1016100	conserved Plasmodium protein, unknown function
PF3D7_1017500	conserved Plasmodium protein, unknown function
PF3D7_1019100	conserved Plasmodium protein, unknown function
PF3D7_1019200	conserved Plasmodium protein, unknown function
PF3D7_1019600	conserved Plasmodium protein, unknown function
PF3D7_1020200	conserved Plasmodium protein, unknown function
PF3D7_1023800	conserved Plasmodium protein, unknown function
PF3D7_1025900	conserved Plasmodium protein, unknown function
PF3D7_1026200	conserved Plasmodium protein, unknown function
PF3D7_1026500	conserved Plasmodium protein, unknown function
PF3D7_1026600	conserved Plasmodium protein, unknown function
PF3D7_1028900	conserved Plasmodium protein, unknown function
PF3D7_1029200	conserved Plasmodium protein, unknown function
PF3D7_1029900	conserved Plasmodium protein, unknown function
PF3D7_1030200	conserved Plasmodium protein, unknown function
PF3D7_1033300	conserved Plasmodium protein, unknown function
PF3D7_1037400	conserved Plasmodium protein, unknown function
PF3D7_1103000	conserved Plasmodium protein, unknown function
PF3D7_1108100	conserved Plasmodium protein, unknown function
PF3D7_1110300	conserved Plasmodium protein, unknown function
PF3D7_1112100	conserved Plasmodium protein, unknown function
PF3D7_1112900	conserved Plasmodium protein, unknown function
PF3D7_1113000	conserved Plasmodium protein, unknown function
PF3D7_1114900	conserved Plasmodium protein, unknown function
PF3D7_1115800	conserved Plasmodium protein, unknown function
PF3D7_1116900	conserved Plasmodium protein, unknown function
PF3D7_1118700	conserved Plasmodium protein, unknown function
PF3D7_1119700	conserved Plasmodium protein, unknown function
PF3D7_1122300	conserved Plasmodium protein, unknown function
PF3D7_1122600	conserved Plasmodium protein, unknown function
PF3D7_1126700	conserved Plasmodium protein, unknown function
PF3D7_1127200	conserved Plasmodium protein, unknown function
PF3D7_1127700	conserved Plasmodium protein, unknown function
PF3D7_1128900	conserved Plasmodium protein, unknown function
PF3D7_1129300	conserved Plasmodium protein, unknown function
PF3D7_1133600	conserved Plasmodium protein, unknown function
PF3D7_1134400	conserved Plasmodium protein, unknown function
PF3D7_1134900	conserved Plasmodium protein, unknown function
PF3D7_1135700	conserved Plasmodium protein, unknown function
PF3D7_1136200	conserved Plasmodium protein, unknown function
PF3D7_1136700.1	conserved Plasmodium protein, unknown function
PF3D7_1136700.2	conserved Plasmodium protein, unknown function
PF3D7_1137200	conserved Plasmodium protein, unknown function
PF3D7_1137800	conserved Plasmodium protein, unknown function
PF3D7_1138000	conserved Plasmodium protein, unknown function
PF3D7_1138700	conserved Plasmodium protein, unknown function
PF3D7_1140400	conserved Plasmodium protein, unknown function
PF3D7_1140600	conserved Plasmodium protein, unknown function
PF3D7_1142900	conserved Plasmodium protein, unknown function
PF3D7_1143600	conserved Plasmodium protein, unknown function
PF3D7_1145000	conserved Plasmodium protein, unknown function
PF3D7_1204000	conserved Plasmodium protein, unknown function
PF3D7_1205600	conserved Plasmodium protein, unknown function
PF3D7_1206300	conserved Plasmodium protein, unknown function
PF3D7_1207400	conserved Plasmodium protein, unknown function
PF3D7_1210300	conserved Plasmodium protein, unknown function
PF3D7_1214500	conserved Plasmodium protein, unknown function
PF3D7_1217400	conserved Plasmodium protein, unknown function
PF3D7_1221300	conserved Plasmodium protein, unknown function
PF3D7_1224200	conserved Plasmodium protein, unknown function
PF3D7_1227300	conserved Plasmodium protein, unknown function
PF3D7_1229300	conserved Plasmodium protein, unknown function
PF3D7_1231200	conserved Plasmodium protein, unknown function
PF3D7_1231300	conserved Plasmodium protein, unknown function
PF3D7_1231700	conserved Plasmodium protein, unknown function
PF3D7_1232700	conserved Plasmodium protein, unknown function
PF3D7_1233200.1	conserved Plasmodium protein, unknown function
PF3D7_1233200.2	conserved Plasmodium protein, unknown function
PF3D7_1236500	conserved Plasmodium protein, unknown function
PF3D7_1236900	conserved Plasmodium protein, unknown function
PF3D7_1243200	conserved Plasmodium protein, unknown function
PF3D7_1243400	conserved Plasmodium protein, unknown function
PF3D7_1245900	conserved Plasmodium protein, unknown function
PF3D7_1246300	conserved Plasmodium protein, unknown function
PF3D7_1247600	conserved Plasmodium protein, unknown function
PF3D7_1247700	conserved Plasmodium protein, unknown function
PF3D7_1249100	conserved Plasmodium protein, unknown function
PF3D7_1249700	conserved Plasmodium protein, unknown function
PF3D7_1251400	conserved Plasmodium protein, unknown function
PF3D7_1302900	conserved Plasmodium protein, unknown function
PF3D7_1303900	conserved Plasmodium protein, unknown function
PF3D7_1306000	conserved Plasmodium protein, unknown function
PF3D7_1307400	conserved Plasmodium protein, unknown function
PF3D7_1307500	conserved Plasmodium protein, unknown function
PF3D7_1310200	conserved Plasmodium protein, unknown function
PF3D7_1311600	conserved Plasmodium protein, unknown function
PF3D7_1312800	conserved Plasmodium protein, unknown function
PF3D7_1313600	conserved Plasmodium protein, unknown function
PF3D7_1315300	conserved Plasmodium protein, unknown function
PF3D7_1316300	conserved Plasmodium protein, unknown function
PF3D7_1316400	conserved Plasmodium protein, unknown function
PF3D7_1316700	conserved Plasmodium protein, unknown function
PF3D7_1318700	conserved Plasmodium protein, unknown function
PF3D7_1319600	conserved Plasmodium protein, unknown function
PF3D7_1320700	conserved Plasmodium protein, unknown function
PF3D7_1321000	conserved Plasmodium protein, unknown function
PF3D7_1321100	conserved Plasmodium protein, unknown function
PF3D7_1322600	conserved Plasmodium protein, unknown function
PF3D7_1325400	conserved Plasmodium protein, unknown function
PF3D7_1327300	conserved Plasmodium protein, unknown function
PF3D7_1327500	conserved Plasmodium protein, unknown function
PF3D7_1327900	conserved Plasmodium protein, unknown function
PF3D7_1331500	conserved Plasmodium protein, unknown function
PF3D7_1332200	conserved Plasmodium protein, unknown function
PF3D7_1335500	conserved Plasmodium protein, unknown function
PF3D7_1337700	conserved Plasmodium protein, unknown function
PF3D7_1341500	conserved Plasmodium protein, unknown function
PF3D7_1341800	conserved Plasmodium protein, unknown function
PF3D7_1343100	conserved Plasmodium protein, unknown function
PF3D7_1343800	conserved Plasmodium protein, unknown function
PF3D7_1348000	conserved Plasmodium protein, unknown function
PF3D7_1348600	conserved Plasmodium protein, unknown function
PF3D7_1348700	conserved Plasmodium protein, unknown function
PF3D7_1353700	conserved Plasmodium protein, unknown function
PF3D7_1358400	conserved Plasmodium protein, unknown function
PF3D7_1359700	conserved Plasmodium protein, unknown function
PF3D7_1361500.1	conserved Plasmodium protein, unknown function
PF3D7_1361500.2	conserved Plasmodium protein, unknown function
PF3D7_1361800	conserved Plasmodium protein, unknown function
PF3D7_1362800	conserved Plasmodium protein, unknown function
PF3D7_1364000	conserved Plasmodium protein, unknown function
PF3D7_1365200	conserved Plasmodium protein, unknown function
PF3D7_1366100	conserved Plasmodium protein, unknown function
PF3D7_1367300	conserved Plasmodium protein, unknown function
PF3D7_1401900	conserved Plasmodium protein, unknown function
PF3D7_1402000	conserved Plasmodium protein, unknown function
PF3D7_1402900	conserved Plasmodium protein, unknown function
PF3D7_1404700	conserved Plasmodium protein, unknown function
PF3D7_1408500	conserved Plasmodium protein, unknown function
PF3D7_1409500	conserved Plasmodium protein, unknown function
PF3D7_1411000.1	conserved Plasmodium protein, unknown function
PF3D7_1411000.2	conserved Plasmodium protein, unknown function
PF3D7_1413600	conserved Plasmodium protein, unknown function
PF3D7_1413700	conserved Plasmodium protein, unknown function
PF3D7_1415100	conserved Plasmodium protein, unknown function
PF3D7_1416600	conserved Plasmodium protein, unknown function
PF3D7_1420100	conserved Plasmodium protein, unknown function
PF3D7_1422200	conserved Plasmodium protein, unknown function
PF3D7_1423500	conserved Plasmodium protein, unknown function
PF3D7_1425500	conserved Plasmodium protein, unknown function
PF3D7_1430500	conserved Plasmodium protein, unknown function
PF3D7_1431400	conserved Plasmodium protein, unknown function
PF3D7_1432200	conserved Plasmodium protein, unknown function
PF3D7_1435200	conserved Plasmodium protein, unknown function
PF3D7_1435600	conserved Plasmodium protein, unknown function
PF3D7_1436200	conserved Plasmodium protein, unknown function
PF3D7_1437300	conserved Plasmodium protein, unknown function
PF3D7_1438800	conserved Plasmodium protein, unknown function
PF3D7_1440400	conserved Plasmodium protein, unknown function
PF3D7_1440900	conserved Plasmodium protein, unknown function
PF3D7_1444100	conserved Plasmodium protein, unknown function
PF3D7_1446100	conserved Plasmodium protein, unknown function
PF3D7_1447400	conserved Plasmodium protein, unknown function
PF3D7_1449100	conserved Plasmodium protein, unknown function
PF3D7_1449200	conserved Plasmodium protein, unknown function
PF3D7_1449600	conserved Plasmodium protein, unknown function
PF3D7_1450500	conserved Plasmodium protein, unknown function
PF3D7_1455300	conserved Plasmodium protein, unknown function
PF3D7_1456300	conserved Plasmodium protein, unknown function
PF3D7_1457900	conserved Plasmodium protein, unknown function
PF3D7_1461400	conserved Plasmodium protein, unknown function
PF3D7_1461800	conserved Plasmodium protein, unknown function
PF3D7_1467200	conserved Plasmodium protein, unknown function
PF3D7_1469500	conserved Plasmodium protein, unknown function
PF3D7_1472500	conserved Plasmodium protein, unknown function
PF3D7_1473400	conserved Plasmodium protein, unknown function
PF3D7_1473600	conserved Plasmodium protein, unknown function
PF3D7_1475800	conserved Plasmodium protein, unknown function
PF3D7_1476000	conserved Plasmodium protein, unknown function
PF3D7_0104500	conserved protein, unknown function
PF3D7_0213700	conserved protein, unknown function
PF3D7_0219100	conserved protein, unknown function
PF3D7_0929500	conserved protein, unknown function
PF3D7_1344300	conserved protein, unknown function
PF3D7_1405700	conserved protein, unknown function
PF3D7_1238000	COPI associated protein, putative
PF3D7_1304200.1	CorA-like Mg2+ transporter protein, putative
PF3D7_1304200.2	CorA-like Mg2+ transporter protein, putative
PF3D7_1251200	coronin
PF3D7_1331400	CPW-WPC family protein
PF3D7_0105300	cyclase-associated protein, putative (CAP)
PF3D7_1417400	cyclic nucleotide-binding protein, putative, pseudogene (cNBP)
PF3D7_0727200	cysteine desulfurase, putative (NFS)
PF3D7_1417300	cysteine protease ATG4, putative (ATG4)
PF3D7_1115700	cysteine proteinase falcipain 2a,falcipain 2 (FP2A)
PF3D7_0423800	cysteine-rich protective antigen (CyRPA)
PF3D7_1349400	cytidine and deoxycytidylate deaminase, putative
PF3D7_0220800	cytoadherence linked asexual protein 2 (CLAG2)
PF3D7_0302200	cytoadherence linked asexual protein 3.2 (CLAG3.2)
PF3D7_0831600	cytoadherence linked asexual protein 8 (CLAG8)
PF3D7_0935800	cytoadherence linked asexual protein 9 (CLAG9)
PF3D7_0928000.1	cytochrome c oxidase subunit 6B, putative (COX6B)
PF3D7_0928000.2	cytochrome c oxidase subunit 6B, putative (COX6B)
PF3D7_1311700	cytochrome c2 precursor, putative
PF3D7_1020300	cytoplasmic dynein intermediate chain, putative
PF3D7_1209400	cytosolic iron-sulfur protein assembly protein 1, putative (CIA1)
PF3D7_0411400	DEAD box ATP-dependent RNA helicase, putative
PF3D7_1331100	DEAD box helicase, putative
PF3D7_1425400	DEAD/DEAH box helicase, putative
PF3D7_1412600	deoxyhypusine synthase (DHS)
PF3D7_0930500	diacylglycerol kinase, putative (DGK1)
PF3D7_0603300	dihydroorotate dehydrogenase, mitochondrial precursor (DHODH)
PF3D7_1247800	dipeptidyl aminopeptidase 2 (DPAP2)
PF3D7_0404700	dipeptidyl aminopeptidase 3 (DPAP3)
PF3D7_1429500	diphthamide synthesis protein, putative
PF3D7_0910500	DNA repair protein REV1, putative
PF3D7_1365600	DNA topoisomerase VI, b subunit, putative
PF3D7_1364800	DNA-directed RNA polymerase II, putative
PF3D7_1421400	DNA-directed RNA polymerase III subunit C, putative
PF3D7_1463400	DNA-directed RNA polymerase III subunit RPC4, putative
PF3D7_0502800	DnaJ protein, putative
PF3D7_0220400	DnaJ protein, putative, pseudogene
PF3D7_1243900	double C2-like domain-containing protein (DOC2)
PF3D7_0818300	dynactin subunit 6, putative
PF3D7_1037500	dynamin-like protein (DYN2)
PF3D7_0905300	dynein heavy chain, putative
PF3D7_0217700	E2F-associated phosphoprotein, putative
PF3D7_1102700	early transcribed membrane protein 11.1 (ETRAMP11.1)
PF3D7_1240100	early transcribed membrane protein 12 (ETRAMP12)
PF3D7_1302200	early transcribed membrane protein 13 (ETRAMP13)
PF3D7_0307300	EB1 homolog, putative
PF3D7_0708300	EKC/KEOPS complex subunit BUD32 (BUD32)
PFC10_API0028	elongation factor (tufA)
PF3D7_1337000	endopeptidase, putative
PF3D7_1015900	enolase (ENO)
PF3D7_1301600	erythrocyte binding antigen-140 (EBA140)
PF3D7_0424300	erythrocyte binding antigen-165, pseudogene (EBA165)
PF3D7_0731500	erythrocyte binding antigen-175 (EBA175)
PF3D7_0102500	erythrocyte binding antigen-181 (EBA181)
PF3D7_1371600	erythrocyte binding like protein 1, pseudogene (EBL1)
PF3D7_0302300	erythrocyte membrane protein 1 (PfEMP1), pseudogene
PF3D7_0532700	erythrocyte membrane protein 1 (PfEMP1), pseudogene (VAR)
PF3D7_0713300	erythrocyte membrane protein 1 (PfEMP1), pseudogene (VAR)
PF3D7_1000900	erythrocyte membrane protein 1 (PfEMP1), truncated
PF3D7_0533100	erythrocyte membrane protein 1 (PfEMP1), truncated, pseudogene (VAR1CSA)
PF3D7_0100300	erythrocyte membrane protein 1, PfEMP1 (VAR)
PF3D7_0412400	erythrocyte membrane protein 1, PfEMP1 (VAR)
PF3D7_0412900	erythrocyte membrane protein 1, PfEMP1 (VAR)
PF3D7_0420700	erythrocyte membrane protein 1, PfEMP1 (VAR)
PF3D7_0421300	erythrocyte membrane protein 1, PfEMP1 (VAR)
PF3D7_0425800	erythrocyte membrane protein 1, PfEMP1 (VAR)
PF3D7_0600200	erythrocyte membrane protein 1, PfEMP1 (VAR)
PF3D7_0711700	erythrocyte membrane protein 1, PfEMP1 (VAR)
PF3D7_0712600	erythrocyte membrane protein 1, PfEMP1 (VAR)
PF3D7_0712800	erythrocyte membrane protein 1, PfEMP1 (VAR)
PF3D7_0733000	erythrocyte membrane protein 1, PfEMP1 (VAR)
PF3D7_0833500	erythrocyte membrane protein 1, PfEMP1 (VAR)
PF3D7_1000100	erythrocyte membrane protein 1, PfEMP1 (VAR)
PF3D7_1041300	erythrocyte membrane protein 1, PfEMP1 (VAR)
PF3D7_1150400	erythrocyte membrane protein 1, PfEMP1 (VAR)
PF3D7_1240400	erythrocyte membrane protein 1, PfEMP1 (VAR)
PF3D7_1300300	erythrocyte membrane protein 1, PfEMP1 (VAR)
PF3D7_0114000	exported protein family 1 (EPF1)
PF3D7_0806300	ferlin, putative
PF3D7_1455600	ferlin, putative
PF3D7_0909700	FHA domain protein, putative
PF3D7_1020100	flagellar outer arm dynein-associated protein, putative
PF3D7_0828600	folate transporter 1 (FT1)
PF3D7_0530900	formin 1
PF3D7_1025000	formin 2, putative
PF3D7_0929600	G2 protein, putative
PF3D7_0211500	GAF domain-related protein, putative
PF3D7_1449000	gamete egress and sporozoite traversal protein, putative (GEST)
PF3D7_0805200	gamete release protein, putative (GAMER)
PF3D7_0909200	GDP-fucose protein O-fucosyltransferase 2, putative (POFUT2)
PF3D7_0813800	GDP-mannose 4,6-dehydratase (GMD)
PF3D7_0602500	geranylgeranyltransferase, putative
PF3D7_0914800	GINS complex subunit Psf3, putative
PF3D7_1323700	glideosome associated protein with multiple membrane spans 1 (GAPM1)
PF3D7_1406800	glideosome associated protein with multiple membrane spans 3 (GAPM3)
PF3D7_1035300	glutamate-rich protein (GLURP)
PF3D7_1419300	glutathione S-transferase (GST)
PF3D7_1351600	glycerol kinase (GK)
PF3D7_1114800	glycerol-3-phosphate dehydrogenase, putative (G3PDH)
PF3D7_1401000	glycophorin binding protein (GBPH)
PF3D7_1301200	glycophorin binding protein (GBPH2)
PF3D7_0828800	GPI-anchored micronemal antigen (GAMA)
PF3D7_0513400	GTP-binding protein, putative
PF3D7_1358900	GTP-binding protein, putative
PF3D7_0508500	guanidine nucleotide exchange factor (RCC1)
PF3D7_1138400	guanylyl cyclase (GCalpha)
PF3D7_0303200	HAD superfamily protein, putative
PF3D7_1118400	haloacid dehalogenase-like hydrolase, putative
PF3D7_0628100	HECT-domain (ubiquitin-transferase), putative
PF3D7_0929400	high molecular weight rhoptry protein 2 (RhopH2)
PF3D7_0905400	high molecular weight rhoptry protein 3 (RhopH3)
PF3D7_1372200	histidine-rich protein III (HRPIII)
PF3D7_1020700	histone acetyltransferase, putative
PF3D7_1206100	IMP-specific 5'-nucleotidase, putative,haloacid dehalogenase hydrolase, putative
PF3D7_0522600	inner membrane complex protein
PF3D7_1345600	inner membrane complex protein
PF3D7_0304000	inner membrane complex protein 1a, putative (IMC1a)
PF3D7_1003600	inner membrane complex protein 1c, putative (IMC1c)
PF3D7_0304100	inner membrane complex protein 1e, putative (IMC1e)
PF3D7_1351700	inner membrane complex protein 1f, putative (IMC1f)
PF3D7_0525800	inner membrane complex protein 1g, putative (IMC1g)
PF3D7_1125700	kelch protein, putative
PF3D7_1125800	kelch protein, putative
PF3D7_0724900	kinesin-19, putative
PF3D7_1146700	kinesin-like protein, putative
PF3D7_0201800	knob associated heat shock protein 40 (KAHsp40)
PF3D7_1466700	large ribosomal subunit assembling protein, putative
PF3D7_1475500	LCCL domain-containing protein (CCp1)
PF3D7_1455800	LCCL domain-containing protein (CCp2)
PF3D7_0109100	LCCL domain-containing protein (CCp5)
PF3D7_1451600	LCCL domain-containing protein (LAP5)
PF3D7_1123200	leucine-rich repeat protein (LRR11)
PF3D7_0930200	leucine-rich repeat protein (LRR8)
PF3D7_1314600	lipoate-protein ligase 1 (LipL1)
PF3D7_1036400	liver stage antigen 1 (LSA1)
PF3D7_0702200	lysophospholipase, putative
PF3D7_0937200	lysophospholipase, putative
PF3D7_0822100	mediator of RNA polymerase II transcription subunit 7, putative (MED7)
PF3D7_0816800	meiotic recombination protein DMC1, putative (DMC1)
PF3D7_1036300	merozoite surface protein (DBLMSP2)
PF3D7_1035600	merozoite surface protein (H101)
PF3D7_1036000	merozoite surface protein (MSP11)
PF3D7_0620400	merozoite surface protein 10 (MSP10)
PF3D7_1035400	merozoite surface protein 3 (MSP3)
PF3D7_1035500	merozoite surface protein 6 (MSP6)
PF3D7_1438400	metacaspase-like protein (MCA2)
PF3D7_1416200	metacaspase-like protein (MCA3)
PF3D7_1015300	methionine aminopeptidase 1b, putative (METAP1b)
PF3D7_1028000	methyltransferase, putative
PF3D7_1455200.1	methyltransferase, putative
PF3D7_1455200.2	methyltransferase, putative
PF3D7_0316000	microneme associated antigen (MA)
PF3D7_0630500	microtubule-associated protein ytm1 homologue, putative
PF3D7_1208300	mitochondrial ACP precursor, putative
PF3D7_0905200	mitochondrial carrier protein, putative
PF3D7_1125400	mitochondrial import inner membrane translocase subunit TIM44, putative (TIM44)
PF3D7_1363300	mitochondrial ribosomal protein L9 precursor, putative
PF3D7_1031200	MORN repeat-containing protein 1 (MORN1)
PF3D7_1335000	MSP7-like protein (MSRP1)
PF3D7_1334900	MSP7-like protein, fragment, pseudogene
PF3D7_0216600	MtN3-like protein
PF3D7_0602200	MYND finger protein, putative
PF3D7_1342600	myosin A (MyoA)
PF3D7_0503600	myosin B (MyoB)
PF3D7_1229800	myosin D (MyoD)
PF3D7_0613900	myosin E, putative (myoE)
PF3D7_1245300	NEDD8-conjugating enzyme UBC12, putative (UBC12)
PF3D7_1327600	nicotinate-nucleotide adenylyltransferase (NMNAT)
PF3D7_0525900	NIMA related kinase 2 (NEK2)
PF3D7_1403800	nuclear formin-like protein (MISFIT)
PF3D7_1232900	nucleotidyltransferase, putative
PF3D7_0512700	orotate phosphoribosyltransferase (OPRT)
PF3D7_0923100	OTU-like cysteine protease, putative
PF3D7_1031400.1	OTU-like cysteine protease, putative
PF3D7_1031400.2	OTU-like cysteine protease, putative
PF3D7_1412000	p1/s1 nuclease, putative
PF3D7_0528400	palmitoyltransferase (DHHC7)
PF3D7_1115900	palmitoyltransferase, putative (DHHC9)
PF3D7_0206200	pantothenate transporter (PAT)
PF3D7_0922400	para-aminobenzoic acid synthetase (pBAS)
PF3D7_0924000	patatin-like phospholipase, putative
PF3D7_0407200	peptidyl-tRNA hydrolase 2, putative (PTH2)
PF3D7_0923300	perforin-like protein 3 (PLP3)
PF3D7_1027300	peroxiredoxin (nPrx)
PF3D7_0621400	Pf77 protein (ALV7)
PF3D7_0101300	Pfmc-2TM Maurer's cleft two transmembrane protein (MC-2TM)
PF3D7_0601200	Pfmc-2TM Maurer's cleft two transmembrane protein (MC-2TM)
PF3D7_0713100	Pfmc-2TM Maurer's cleft two transmembrane protein (MC-2TM)
PF3D7_0221500	Pfmc-2TM Maurer's cleft two transmembrane protein, pseudogene
PF3D7_1141800	phd finger protein, putative
PF3D7_1036700	phosducin-like protein, putative (PhLP2)
PF3D7_0629300	phosphatidylcholine-sterol acyltransferase, putative (PL)
PF3D7_0509800	phosphatidylinositol 4-kinase (PI4K)
PF3D7_1129600	phosphatidylinositol-4-phosphate 5-kinase, putative
PF3D7_1426700	phosphoenolpyruvate carboxylase (PEPC)
PF3D7_1343000	phosphoethanolamine N-methyltransferase (PMT)
PF3D7_0720700	phosphoinositide-binding protein, putative
PF3D7_0814400	phospholipase DDHD1, putative
PF3D7_1022700	phospholipid scramblase, putative
PF3D7_0109000	photosensitized INA-labeled protein 1, PhIL1, putative
PF3D7_1235000	PIH1 domain-containing protein, putative (PIH1)
PF3D7_1430200	plasmepsin IX
PF3D7_0808200	plasmepsin X
PF3D7_0301600	Plasmodium exported protein (hyp1), unknown function (GEXP21)
PF3D7_0202300	Plasmodium exported protein (hyp11), unknown function
PF3D7_0702000	Plasmodium exported protein (hyp12), unknown function
PF3D7_1001000	Plasmodium exported protein (hyp12), unknown function (PfJ13)
PF3D7_1478100	Plasmodium exported protein (hyp13), unknown function
PF3D7_0221200	Plasmodium exported protein (hyp15), unknown function
PF3D7_0425200	Plasmodium exported protein (hyp15), unknown function
PF3D7_1477200	Plasmodium exported protein (hyp15), unknown function
PF3D7_1477000	Plasmodium exported protein (hyp17), unknown function, pseudogene
PF3D7_0220500	Plasmodium exported protein (hyp2), unknown function
PF3D7_0425100	Plasmodium exported protein (hyp6), unknown function
PF3D7_1477100	Plasmodium exported protein (hyp6), unknown function
PF3D7_0800800	Plasmodium exported protein (hyp7), unknown function
PF3D7_0830700	Plasmodium exported protein (hyp9), unknown function
PF3D7_0831900	Plasmodium exported protein (PHIST), unknown function, pseudogene
PF3D7_1201200	Plasmodium exported protein (PHISTa-like), unknown function
PF3D7_0832700	Plasmodium exported protein (PHISTa-like), unknown function, pseudogene
PF3D7_1301300	Plasmodium exported protein (PHISTa-like), unknown function, pseudogene
PF3D7_0425400	Plasmodium exported protein (PHISTa), unknown function
PF3D7_1479200	Plasmodium exported protein (PHISTa), unknown function
PF3D7_1477700	Plasmodium exported protein (PHISTa), unknown function (Pfg14-748)
PF3D7_1000700	Plasmodium exported protein (PHISTa), unknown function, pseudogene
PF3D7_0201600	Plasmodium exported protein (PHISTb), unknown function
PF3D7_0402100	Plasmodium exported protein (PHISTb), unknown function
PF3D7_0937000	Plasmodium exported protein (PHISTb), unknown function
PF3D7_1401600	Plasmodium exported protein (PHISTb), unknown function
PF3D7_1476200	Plasmodium exported protein (PHISTb), unknown function
PF3D7_1476300	Plasmodium exported protein (PHISTb), unknown function
PF3D7_1477500	Plasmodium exported protein (PHISTb), unknown function
PF3D7_1372100	Plasmodium exported protein (PHISTb), unknown function (GEXP04)
PF3D7_0831000	Plasmodium exported protein (PHISTb), unknown function (GEXP09)
PF3D7_0702100	Plasmodium exported protein (PHISTb), unknown function, pseudogene
PF3D7_0936900	Plasmodium exported protein (PHISTb), unknown function, pseudogene
PF3D7_1016800	Plasmodium exported protein (PHISTc), unknown function
PF3D7_0936600	Plasmodium exported protein (PHISTc), unknown function (GEXP05)
PF3D7_0202100	Plasmodium exported protein (PHISTc), unknown function,liver stage associated protein 2 (LSAP2)
PF3D7_0112900	Plasmodium exported protein, unknown function
PF3D7_0221700	Plasmodium exported protein, unknown function
PF3D7_0301800	Plasmodium exported protein, unknown function
PF3D7_0532600	Plasmodium exported protein, unknown function
PF3D7_0701900	Plasmodium exported protein, unknown function
PF3D7_0831400	Plasmodium exported protein, unknown function
PF3D7_0935700	Plasmodium exported protein, unknown function
PF3D7_0936500	Plasmodium exported protein, unknown function
PF3D7_0937100	Plasmodium exported protein, unknown function
PF3D7_1148900	Plasmodium exported protein, unknown function
PF3D7_1252500	Plasmodium exported protein, unknown function
PF3D7_1478800	Plasmodium exported protein, unknown function
PF3D7_1477300	Plasmodium exported protein, unknown function (Pfg14-744)
PF3D7_0401700	Plasmodium exported protein, unknown function, pseudogene
PF3D7_1478400	Plasmodium exported protein, unknown function, pseudogene
PF3D7_1425000	Plasmodium RNA of unknown function RUF4
PF3D7_0303600	plasmoredoxin (Plrx)
PF3D7_1209600	porphobilinogen deaminase (PBGD)
PF3D7_0919200	PPPDE peptidase, putative
PF3D7_0423900	probable protein, unknown function
PF3D7_0801400	probable protein, unknown function
PF3D7_1035100	probable protein, unknown function
PF3D7_1036500	probable protein, unknown function
PF3D7_1204900	probable protein, unknown function
PF3D7_1474000	probable protein, unknown function
PF3D7_1477400	probable protein, unknown function
PF3D7_1035900	probable protein, unknown function (M566)
PF3D7_1035800	probable protein, unknown function (M712)
PF3D7_0932200	profilin, putative (PFN)
PF3D7_0829200	prohibitin, putative
PF3D7_1014700	prohibitin, putative
PF3D7_1472600	protein disulfide-isomerase (PDI-14)
PF3D7_1238900	protein kinase 2 (PK2)
PF3D7_1337100	protein kinase 6 (PK6)
PF3D7_0203100	protein kinase, putative
PF3D7_0311400	protein kinase, putative
PF3D7_0321400	protein kinase, putative
PF3D7_0503500	protein kinase, putative
PF3D7_1331000	protein kinase, putative
PF3D7_0932100	protein MAM3, putative
PF3D7_1135100	protein phosphatase 2C, putative
PF3D7_0810300	protein phosphatase, putative
PF3D7_1442500	protein prenyltransferase alpha subunit, putative
PF3D7_1236800	protein-S-isoprenylcysteine O-methyltransferase, putative
PF3D7_1357900	pyrroline-5-carboxylate reductase
PF3D7_1434100	queuine tRNA-ribosyltransferase, putative
PF3D7_1467900	rab GTPase activator, putative
PF3D7_1453600	RAP protein, putative
PF3D7_0826700	receptor for activated c kinase (RACK)
PF3D7_0418600	regulator of chromosome condensation, putative
PF3D7_0919900	regulator of chromosome condensation, putative
PF3D7_0713200	RESA-like protein
PF3D7_1201100	RESA-like protein with PHIST and DnaJ domains
PF3D7_0700900	RESA-like protein, pseudogene
PF3D7_1335400	reticulocyte binding protein 2 homologue a (RH2a)
PF3D7_1335300	reticulocyte binding protein 2 homologue b (RH2b)
PF3D7_0402300	reticulocyte binding protein homologue 1,normocyte binding protein 1 (RH1)
PF3D7_1252400	reticulocyte binding protein homologue 3, pseudogene (RH3)
PF3D7_0424200	reticulocyte binding protein homologue 4 (RH4)
PF3D7_0424100	reticulocyte binding protein homologue 5 (RH5)
PF3D7_1335200	reticulocyte binding protein homologue 6, pseudogene (RH6)
PF3D7_0323400	Rh5 interacting protein (RIPR)
PF3D7_1206400	rhodanese like protein, putative
PF3D7_1007200	rhoGAP GTPase, putative
PF3D7_0506900	rhomboid protease ROM4 (ROM4)
PF3D7_1411200	rhomboid protease ROM8 (ROM8)
PF3D7_1017100	rhoptry neck protein 12 (RON12)
PF3D7_1452000	rhoptry neck protein 2 (RON2)
PF3D7_1252100	rhoptry neck protein 3 (RON3)
PF3D7_1116000	rhoptry neck protein 4 (RON4)
PF3D7_0817700	rhoptry neck protein 5 (RON5)
PF3D7_0214900	rhoptry neck protein 6 (RON6)
PF3D7_0613300	rhoptry protein (ROP14)
PF3D7_0722200	rhoptry-associated leucine zipper-like protein 1 (RALP1)
PF3D7_0707300	rhoptry-associated membrane antigen (RAMA)
PF3D7_1410400	rhoptry-associated protein 1 (RAP1)
PF3D7_0501600	rhoptry-associated protein 2 (RAP2)
PF3D7_0501500	rhoptry-associated protein 3 (RAP3)
PFC10_API0039	ribosomal protein S3, putative (rps3)
PF3D7_1367600	ribosome biogenesis protein MRT4, putative
PF3D7_0421500	rifin, pseudogene,PIR protein, pseudogene
PF3D7_0425600	rifin, pseudogene,PIR protein, pseudogene
PF3D7_0402500	rifin, pseudogene,PIR protein, pseudogene (RIF)
PF3D7_0500300	rifin, pseudogene,PIR protein, pseudogene (RIF)
PF3D7_0533000	rifin, pseudogene,PIR protein, pseudogene (RIF)
PF3D7_0600800	rifin, pseudogene,PIR protein, pseudogene (RIF)
PF3D7_0632600	rifin, pseudogene,PIR protein, pseudogene (RIF)
PF3D7_0832100	rifin, pseudogene,PIR protein, pseudogene (RIF)
PF3D7_0100900	rifin,PIR protein (RIF)
PF3D7_0115300	rifin,PIR protein (RIF)
PF3D7_0115600	rifin,PIR protein (RIF)
PF3D7_0200200	rifin,PIR protein (RIF)
PF3D7_0222700	rifin,PIR protein (RIF)
PF3D7_0223100	rifin,PIR protein (RIF)
PF3D7_0223400	rifin,PIR protein (RIF)
PF3D7_0300200	rifin,PIR protein (RIF)
PF3D7_0400300	rifin,PIR protein (RIF)
PF3D7_0400500	rifin,PIR protein (RIF)
PF3D7_0400700	rifin,PIR protein (RIF)
PF3D7_0400900	rifin,PIR protein (RIF)
PF3D7_0401300	rifin,PIR protein (RIF)
PF3D7_0532900	rifin,PIR protein (RIF)
PF3D7_0600300	rifin,PIR protein (RIF)
PF3D7_0617700	rifin,PIR protein (RIF)
PF3D7_0631800	rifin,PIR protein (RIF)
PF3D7_0632000	rifin,PIR protein (RIF)
PF3D7_0632700	rifin,PIR protein (RIF)
PF3D7_0700200	rifin,PIR protein (RIF)
PF3D7_0700500	rifin,PIR protein (RIF)
PF3D7_0732200	rifin,PIR protein (RIF)
PF3D7_0732400	rifin,PIR protein (RIF)
PF3D7_0732900	rifin,PIR protein (RIF)
PF3D7_0800400	rifin,PIR protein (RIF)
PF3D7_0808800	rifin,PIR protein (RIF)
PF3D7_0808900	rifin,PIR protein (RIF)
PF3D7_0832500	rifin,PIR protein (RIF)
PF3D7_0832800	rifin,PIR protein (RIF)
PF3D7_0833400	rifin,PIR protein (RIF)
PF3D7_0900300	rifin,PIR protein (RIF)
PF3D7_0900400	rifin,PIR protein (RIF)
PF3D7_0900500	rifin,PIR protein (RIF)
PF3D7_0900600	rifin,PIR protein (RIF)
PF3D7_0900700	rifin,PIR protein (RIF)
PF3D7_0937300	rifin,PIR protein (RIF)
PF3D7_0937400	rifin,PIR protein (RIF)
PF3D7_1000600	rifin,PIR protein (RIF)
PF3D7_1040100	rifin,PIR protein (RIF)
PF3D7_1040300	rifin,PIR protein (RIF)
PF3D7_1040400	rifin,PIR protein (RIF)
PF3D7_1040500	rifin,PIR protein (RIF)
PF3D7_1040800	rifin,PIR protein (RIF)
PF3D7_1041100	rifin,PIR protein (RIF)
PF3D7_1041200	rifin,PIR protein (RIF)
PF3D7_1100300	rifin,PIR protein (RIF)
PF3D7_1100400	rifin,PIR protein (RIF)
PF3D7_1100500	rifin,PIR protein (RIF)
PF3D7_1101300	rifin,PIR protein (RIF)
PF3D7_1149800	rifin,PIR protein (RIF)
PF3D7_1254200	rifin,PIR protein (RIF)
PF3D7_1254500	rifin,PIR protein (RIF)
PF3D7_1254700	rifin,PIR protein (RIF)
PF3D7_1300400	rifin,PIR protein (RIF)
PF3D7_1300600	rifin,PIR protein (RIF)
PF3D7_1373400	rifin,PIR protein (RIF)
PF3D7_1400400	rifin,PIR protein (RIF)
PF3D7_1400600	rifin,PIR protein (RIF)
PF3D7_1479400	rifin,PIR protein (RIF)
PF3D7_1479700	rifin,PIR protein (RIF)
PF3D7_1479800	rifin,PIR protein (RIF)
PF3D7_1480000	rifin,PIR protein (RIF)
PF3D7_0415800	RING zinc finger protein, putative
PF3D7_1007300	RING zinc finger protein, putative
PF3D7_1149200	ring-infected erythrocyte surface antigen
PF3D7_0102200	ring-infected erythrocyte surface antigen (RESA)
PF3D7_1471000	RNA 3'-terminal phosphate cyclase-like protein, putative
PFC10_API0017	RNA polymerase D (rpoD)
PF3D7_1213700	RNA polymerase subunit 8c, putative
PF3D7_1131000	RNA-binding protein s1, putative
PF3D7_1024200	RNA-binding protein, putative
PF3D7_1241400	RNA-binding protein, putative
PF3D7_1310700	RNA-binding protein, putative
PF3D7_0802300	rRNA processing WD-repeat protein, putative
PF3D7_0522300	S-adenosylmethionine-dependent methyltransferase, putative
PF3D7_1021800	schizont egress antigen-1 (SEA1)
PF3D7_0513700	secreted ookinete protein, putative,6-cysteine protein (PSOP12)
PF3D7_0212600	secreted protein with altered thrombospondin repeat domain (SPATR)
PF3D7_1116100	serine esterase, putative
PF3D7_1456100	serine hydroxymethyltransferase, putative (SHMT)
PF3D7_0807700	serine protease DegP (DegP)
PF3D7_0208000	serine repeat antigen 1 (SERA1)
PF3D7_1443000	serine/threonine protein kinase (SRPK2)
PF3D7_1016400	serine/threonine protein kinase, FIKK family (FIKK10.1)
PF3D7_0301200	serine/threonine protein kinase, FIKK family (FIKK3)
PF3D7_0500900	serine/threonine protein kinase, FIKK family (FIKK5)
PF3D7_0726200	serine/threonine protein kinase, FIKK family (FIKK7.1)
PF3D7_0902000	serine/threonine protein kinase, FIKK family (FIKK9.1)
PF3D7_0902100	serine/threonine protein kinase, FIKK family (FIKK9.2)
PF3D7_0902500	serine/threonine protein kinase, FIKK family (FIKK9.6)
PF3D7_0214600	serine/threonine protein kinase, putative
PF3D7_0704500	serine/threonine protein kinase, putative
PF3D7_1145200	serine/threonine protein kinase, putative
PF3D7_1247500	serine/threonine protein kinase, putative
PF3D7_1441300	serine/threonine protein kinase, putative
PF3D7_1356800	serine/threonine protein kinase, putative (ARK3)
PF3D7_0802800	serine/threonine protein phosphatase 2B catalytic subunit A, putative (CNA)
PF3D7_1423300	serine/threonine protein phosphatase 7 (PP7)
PF3D7_1018200	serine/threonine protein phosphatase 8, putative (PPP8)
PF3D7_0508100	SET domain protein, putative (SET9)
PF3D7_1469200	shewanella-like protein phosphatase 1, putative (SHLP1)
PF3D7_1206000	shewanella-like protein phosphatase 2 (SHLP2)
PF3D7_0218500	small nuclear ribonucleoprotein Sm D2, putative (SNRPD2)
PF3D7_1317900	small ribosomal subunit nuclear export protein, putative
PF3D7_1415800	small subunit rRNA dimethylase, putative
PF3D7_1456200	SNARE protein, putative (SYN3)
PF3D7_1303500	sodium/hydrogen exchanger, Na+, H+ antiporter (NHE)
PF3D7_1238600	sphingomyelin phosphodiesterase, putative
PF3D7_0625000.1	sphingomyelin synthase 1, putative (SMS1)
PF3D7_0625000.2	sphingomyelin synthase 1, putative (SMS1)
PF3D7_1147000	sporozoite asparagine-rich protein (SLARP)
PF3D7_0812300	sporozoite surface protein 3, putative (SSP3)
PF3D7_0300900	stevor-like,PIR protein
PF3D7_0102100	stevor, pseudogene,PIR protein, pseudogene
PF3D7_0500600	stevor, pseudogene,PIR protein, pseudogene
PF3D7_0532800	stevor, pseudogene,PIR protein, pseudogene
PF3D7_0700700	stevor, pseudogene,PIR protein, pseudogene
PF3D7_1000800	stevor, pseudogene,PIR protein, pseudogene
PF3D7_1100700	stevor, pseudogene,PIR protein, pseudogene
PF3D7_0115400	stevor,PIR protein
PF3D7_0201300	stevor,PIR protein
PF3D7_0402600	stevor,PIR protein
PF3D7_0425500	stevor,PIR protein
PF3D7_0617600	stevor,PIR protein
PF3D7_0631900	stevor,PIR protein
PF3D7_0832000	stevor,PIR protein
PF3D7_0832400	stevor,PIR protein
PF3D7_0832600	stevor,PIR protein
PF3D7_0832900	stevor,PIR protein
PF3D7_1040200	stevor,PIR protein
PF3D7_1254100	stevor,PIR protein
PF3D7_1400700	stevor,PIR protein
PF3D7_1479500	stevor,PIR protein
PF3D7_1479900	stevor,PIR protein
PF3D7_0909500	subpellicular microtubule protein 1, putative (SPM1)
PF3D7_1230300	subpellicular microtubule protein 2, putative (SPM2)
PF3D7_0507500	subtilisin-like protease 1 (SUB1)
PF3D7_1136900	subtilisin-like protease 2 (SUB2)
PF3D7_0507200	subtilisin-like protease 3 (SUB3)
PF3D7_0916000	sugar transporter, putative
PF3D7_0402200	surface-associated interspersed protein 4.1 (SURFIN 4.1), pseudogene (SURF4.1)
PF3D7_0214000	T-complex protein 1, putative
PF3D7_1420200	tetratricopeptide repeat family protein, putative
PF3D7_1230100	thioredoxin-like associated protein 1, putative (TLAP1)
PF3D7_1462000	thioredoxin-like protein (TLP1)
PF3D7_0919300	thioredoxin-like protein 1, putative (TrxL1)
PF3D7_1218000	thrombospondin-related apical membrane protein (TRAMP)
PF3D7_0312200	TPR domain containing protein
PF3D7_1342700	transcription activator, putative
PF3D7_1143100	transcription factor with AP2 domain(s) (AP2-O)
PF3D7_0420300	transcription factor with AP2 domain(s) (ApiAP2)
PF3D7_0802100	transcription factor with AP2 domain(s) (ApiAP2)
PF3D7_0404100	transcription factor with AP2 domain(s), putative (ApiAP2)
PF3D7_0604100	transcription factor with AP2 domain(s),SPE2-interacting protein (SIP2)
PF3D7_1332800	translation initiation factor 6, putative
PF3D7_0616500	TRAP-like protein (TLP)
PF3D7_0318800	triosephosphate isomerase, putative
PF3D7_1307900	tripartite motif protein, putative
PF3D7_1465300	tRNA 3'-trailer sequence RNase, putative
PF3D7_1369800	tRNA Arginine
PF3D7_1216800	tRNA Proline
PF3D7_0730100	tRNA pseudouridine synthase D, putative
PF3D7_0516300	tRNA pseudouridine synthase, putative
PF3D7_0318700	trophozoite stage antigen
PF3D7_0830500	tryptophan/threonine-rich antigen (TryThrA)
PF3D7_1009700	tubulin--tyrosine ligase, putative
PF3D7_1147200	tubulin--tyrosine ligase, putative
PF3D7_1448000	U3 snoRNA-associated small subunit rRNA processing protein, putative
PF3D7_0104300	ubiquitin carboxyl-terminal hydrolase 1, putative (UBP1)
PF3D7_1402500	ubiquitin-40S ribosomal protein S27a, putative
PF3D7_1365400	ubiquitin-activating enzyme (Uba2)
PF3D7_1243700	ubiquitin-conjugating enzyme E2, putative
PF3D7_1356300	ubiquitin-conjugating enzyme, putative
PF3D7_0108900	unspecified product
PF3D7_0731000	unspecified product
PF3D7_1139400	unspecified product
PF3D7_1213000	unspecified product
PF3D7_1220800	unspecified product
PF3D7_1229200	unspecified product
PF3D7_1478900	unspecified product
mal_rna_13:rRNA	unspecified product (RNA13)
malmito_rna_RNA18:rRNA	unspecified product (RNA18)
PF3D7_1235200	V-type K+-independent H+-translocating inorganic pyrophosphatase (VP2)
PF3D7_1230500	WD-repeat protein, putative
PF3D7_0517900	zinc finger protein, putative
PF3D7_0522900	zinc finger protein, putative
PF3D7_0818100	zinc finger protein, putative
PF3D7_1210200	zinc finger protein, putative
PF3D7_1358600	zinc finger protein, putative
PF3D7_1420300	zinc finger protein, putative
PF3D7_1468400	zinc finger protein, putative (D13)
PF3D7_1022300	zinc transporter, putative
