# Supplementary material for: The PfAlba1 RNA-binding protein is an important regulator of translational timing in Plasmodium falciparum blood stages
Source: Genome Biol. 2015 Sep 28;16:212. doi: 10.1186/s13059-015-0771-5 (PMC4587749; doi:10.1186/s13059-015-0771-5)
Supplement: Supplementary file 7 — Gene Ontology (GO) analysis of 926 transcripts that were differentially regulated in PfAlba1-Ty1 trophozoites. (XLS 115 kb) [file 13059_2015_771_MOESM7_ESM.xls]

## Sheet: GO_Differential_Exp
Table S6: Gene Ontology (GO) analysis of 926 transcripts that are differentially regulated in PfAlba1-Ty1 trophozoites
Selected statistical test : Hypergeometric test
Selected correction : Benjamini & Hochberg False Discovery Rate (FDR) correction
Selected significance level : 0.05
Testing option : Use whole annotation as reference set
The selected cluster :
PF3D7_1100300	PF3D7_1104900	PF3D7_1400600	PF3D7_0214900	PF3D7_1020300	PF3D7_0632000	PF3D7_1041000	PF3D7_0712000	PF3D7_1034700	PF3D7_1410400	PF3D7_0301200	PF3D7_1229800	PF3D7_0830500	PF3D7_1145200	PF3D7_1420200	PF3D7_0702200	PF3D7_0935800	PF3D7_1344800	PF3D7_1010500	PF3D7_0200500	PF3D7_1213000	PF3D7_0302300	PF3D7_0600400	PF3D7_1442000	PF3D7_1343700	PF3D7_0208000	PF3D7_1102700	PF3D7_0529200	PF3D7_1479500	PF3D7_0302500	PF3D7_0522800	PF3D7_0808800	PFC10_API0045:TRNA	PF3D7_1419200	PF3D7_0222300	PF3D7_1332800	PF3D7_1329400	PF3D7_1437900	PF3D7_0832900	PF3D7_1468400	PF3D7_1342600	PF3D7_0507200	PF3D7_0110900	PF3D7_0303600	PF3D7_1418100	PF3D7_0713100	PF3D7_0300100	PF3D7_0900500	PF3D7_1146500	PF3D7_1031200
PF3D7_0203100	PFC10_API0017	PF3D7_0708300	PF3D7_1040600	PF3D7_1118400	PFC10_API0016	PF3D7_0503500	PFC10_API0015	PF3D7_0112300	PFC10_API0012	PF3D7_0632800	PF3D7_1335300	PF3D7_1236800	PF3D7_0617500	PF3D7_0527700	PF3D7_0919900	MALMITO_RNA_RNA4:RRNA	PFC10_API0023:TRNA	PF3D7_1030800	PF3D7_1357300	PF3D7_1370200	PF3D7_0423400	PF3D7_0517900	PF3D7_0100300	PF3D7_1401000	PF3D7_0832100	PF3D7_1254200	PF3D7_0209900	PF3D7_0114700	PF3D7_0712800	PF3D7_0308500	PF3D7_0822300	PF3D7_0902000	PF3D7_1219000	PFC10_API0052:TRNA	PF3D7_0719200	PF3D7_0732400	PF3D7_0514400	PF3D7_0214000	PF3D7_1314600	PF3D7_1417400	PF3D7_0711900	PF3D7_1213700	PF3D7_0628100	PF3D7_0631500	PF3D7_0800100	PF3D7_1003600	PF3D7_1334400	PF3D7_1372400	PF3D7_0400300
PF3D7_0713200	PF3D7_0419700	PF3D7_0500900	PF3D7_1215300	PF3D7_0831700	PF3D7_1201100	PF3D7_0900600	PF3D7_1421400	PF3D7_0409900	PF3D7_1100400	PF3D7_0426000	PF3D7_0600500	PF3D7_0300200	PF3D7_1125700	PF3D7_1400700	PF3D7_1041100	PF3D7_1114800	PF3D7_0932200	PF3D7_1204600	PF3D7_0922400	PF3D7_1407100	PF3D7_1420300	PF3D7_0729800	PF3D7_1367600	PFC10_API0049:TRNA	PF3D7_1443000	PF3D7_0324400	PF3D7_1000600	PF3D7_0312200	PF3D7_0610300	PF3D7_0200400	PF3D7_0115000	PF3D7_1115900	PF3D7_0223500	PF3D7_0613800	PF3D7_0420700	PF3D7_0623200	PF3D7_1039000	PF3D7_0512700	PF3D7_0829200	PF3D7_1253600	PF3D7_1232900	PF3D7_1412500	PF3D7_0100800	PF3D7_0903900	PF3D7_0909200	PF3D7_0832600	PF3D7_0511600	PF3D7_0700100	PF3D7_1040000
PF3D7_0101300	PF3D7_1039700	PF3D7_1448000	PF3D7_1406800	PF3D7_0220800	PF3D7_0621800	PF3D7_0732500	PF3D7_0707100	PF3D7_1438200	PF3D7_0931900	PF3D7_0800400	PF3D7_1003300	PF3D7_1372500	PF3D7_0425700	PF3D7_0700700	PF3D7_1206100	PF3D7_0316000	PF3D7_0937200	PF3D7_0622900	PF3D7_1040700	PF3D7_0412400	PF3D7_1412000	PF3D7_0112400	PF3D7_0306200	PF3D7_0629300	PF3D7_1247800	PF3D7_0632700	PF3D7_0109000	PF3D7_0724900	PF3D7_0730100	PF3D7_1335400	PF3D7_0516700	PF3D7_1429500	PF3D7_1209600	PF3D7_1343000	PF3D7_1123900	PF3D7_1301600	PF3D7_0617600	PF3D7_1364900	PF3D7_0115500	PF3D7_0905400	PF3D7_1460300	PF3D7_1104700.2	PF3D7_0823100	PF3D7_0402600	PF3D7_1104700.1	PF3D7_1036400	PF3D7_0221900	PF3D7_1031400.2	PF3D7_1300500
No annotations were retrieved for the following entities:
PF3D7_1104900	PF3D7_1148600	PF3D7_0919200	PF3D7_1339100	PF3D7_0302400	PF3D7_0222400	PF3D7_1458700	PF3D7_0418600	PF3D7_0930000	PF3D7_0301200	PF3D7_0832800	PF3D7_1420200	PF3D7_1332700	PF3D7_0625000.1	PF3D7_0723000	PF3D7_0805200	PF3D7_0211500	PF3D7_0601600	PF3D7_0625000.2	PF3D7_0704500	PF3D7_0713200	PF3D7_1010500	PF3D7_1213000	PF3D7_0302300	PF3D7_0600400	PF3D7_1201100	PF3D7_0300200	PF3D7_1125700	PF3D7_0522800	PFC10_API0045:TRNA	PF3D7_1419200	PF3D7_0222300	PF3D7_1332800	PF3D7_1437900	PF3D7_1204600	PF3D7_1468400	PF3D7_1420300	PF3D7_1367600	PFC10_API0049:TRNA	PF3D7_0324400	PF3D7_0312200	PF3D7_0610300	PF3D7_0115000	PF3D7_0613800	PF3D7_0300100	PF3D7_1146500	PF3D7_1031200	PF3D7_1444200	PF3D7_0405200	PF3D7_0300300
PFC10_API0052:TRNA	PF3D7_0730100	PF3D7_0514400	PF3D7_1429500	PF3D7_0711900	PF3D7_0115500	PF3D7_0628100	PF3D7_1460300	PF3D7_1104700.2	PF3D7_0823100	PF3D7_1334400	PF3D7_1372400	PF3D7_1104700.1	PF3D7_1036400	PF3D7_1210200	PF3D7_0221900	PF3D7_1031400.2	PF3D7_0801200	PF3D7_0803500	PF3D7_1031400.1	PF3D7_0632600	PF3D7_1035300	PF3D7_1314900	PF3D7_1373500	PF3D7_1358600	PF3D7_0403800	PF3D7_0919700	PF3D7_0833000	PF3D7_0812300	PF3D7_0411500	PF3D7_1150100	PF3D7_1438400	PF3D7_1024200	PF3D7_0905300	PF3D7_1459100	PF3D7_1109700	PF3D7_0222900	PF3D7_0700900	PF3D7_0104700	PF3D7_0402700	PF3D7_0517700	PF3D7_1451600	PF3D7_0221800	PF3D7_0412600	PF3D7_0630200	PF3D7_0927200	PFC10_API0044:TRNA	PF3D7_1142500	PF3D7_0822100	PF3D7_1373400
GO-ID	p-value	corr p-value	x	n	X	N	Description	Genes in test set
44403	1.7339e-84	1.0065e-81	187	232	551	2305	symbiosis, encompassing mutualism through parasitism	PF3D7_1100300|PF3D7_1150400|PF3D7_0401200|PF3D7_1400600|PF3D7_0214900|PF3D7_0424200|PF3D7_0711700|PF3D7_1479400|PF3D7_0808700|PF3D7_1150000|PF3D7_0632000|PF3D7_1041000|PF3D7_1479800|PF3D7_0115700|PF3D7_0223100|PF3D7_0501600|PF3D7_0819200|PF3D7_0712000|PF3D7_0800300|PF3D7_0114100|PF3D7_0712400|PF3D7_0421200|PF3D7_0425800|PF3D7_0700800|PF3D7_1200300|PF3D7_0532900|PF3D7_0400900|PF3D7_0102500|PF3D7_0…
44419	1.7339e-84	1.0065e-81	187	232	551	2305	interspecies interaction between organisms	PF3D7_1100300|PF3D7_1150400|PF3D7_0401200|PF3D7_1400600|PF3D7_0214900|PF3D7_0424200|PF3D7_0711700|PF3D7_1479400|PF3D7_0808700|PF3D7_1150000|PF3D7_0632000|PF3D7_1041000|PF3D7_1479800|PF3D7_0115700|PF3D7_0223100|PF3D7_0501600|PF3D7_0819200|PF3D7_0712000|PF3D7_0800300|PF3D7_0114100|PF3D7_0712400|PF3D7_0421200|PF3D7_0425800|PF3D7_0700800|PF3D7_1200300|PF3D7_0532900|PF3D7_0400900|PF3D7_0102500|PF3D7_0…
51704	2.9789e-83	1.1528e-80	187	234	551	2305	multi-organism process	PF3D7_1100300|PF3D7_1150400|PF3D7_0401200|PF3D7_1400600|PF3D7_0214900|PF3D7_0424200|PF3D7_0711700|PF3D7_1479400|PF3D7_0808700|PF3D7_1150000|PF3D7_0632000|PF3D7_1041000|PF3D7_1479800|PF3D7_0115700|PF3D7_0223100|PF3D7_0501600|PF3D7_0819200|PF3D7_0712000|PF3D7_0800300|PF3D7_0114100|PF3D7_0712400|PF3D7_0421200|PF3D7_0425800|PF3D7_0700800|PF3D7_1200300|PF3D7_0532900|PF3D7_0400900|PF3D7_0102500|PF3D7_0…
20002	5.1561e-70	1.4965e-67	157	194	551	2305	host cell plasma membrane	PF3D7_1100300|PF3D7_1150400|PF3D7_0401200|PF3D7_1400600|PF3D7_0711700|PF3D7_1479400|PF3D7_0808700|PF3D7_1150000|PF3D7_0632000|PF3D7_1041000|PF3D7_1479800|PF3D7_0115700|PF3D7_0223100|PF3D7_0712000|PF3D7_0800300|PF3D7_0712400|PF3D7_0421200|PF3D7_0425800|PF3D7_1200300|PF3D7_0532900|PF3D7_0400900|PF3D7_0400500|PF3D7_0400100|PF3D7_0937300|PF3D7_0421100|PF3D7_1254500|PF3D7_1040600|PF3D7_0412900|PF3D7_1…
51809	2.1427e-69	4.1461e-67	151	183	551	2305	passive evasion of immune response of other organism involved in symbiotic interaction	PF3D7_1100300|PF3D7_1150400|PF3D7_0401200|PF3D7_1400600|PF3D7_0711700|PF3D7_1479400|PF3D7_0808700|PF3D7_1150000|PF3D7_0632000|PF3D7_1041000|PF3D7_1479800|PF3D7_0115700|PF3D7_0223100|PF3D7_0712000|PF3D7_0800300|PF3D7_0712400|PF3D7_0421200|PF3D7_0425800|PF3D7_1200300|PF3D7_0532900|PF3D7_0400900|PF3D7_0400500|PF3D7_0400100|PF3D7_0937300|PF3D7_0421100|PF3D7_1254500|PF3D7_1040600|PF3D7_0412900|PF3D7_1…
20033	2.1427e-69	4.1461e-67	151	183	551	2305	antigenic variation	PF3D7_1100300|PF3D7_1150400|PF3D7_0401200|PF3D7_1400600|PF3D7_0711700|PF3D7_1479400|PF3D7_0808700|PF3D7_1150000|PF3D7_0632000|PF3D7_1041000|PF3D7_1479800|PF3D7_0115700|PF3D7_0223100|PF3D7_0712000|PF3D7_0800300|PF3D7_0712400|PF3D7_0421200|PF3D7_0425800|PF3D7_1200300|PF3D7_0532900|PF3D7_0400900|PF3D7_0400500|PF3D7_0400100|PF3D7_0937300|PF3D7_0421100|PF3D7_1254500|PF3D7_1040600|PF3D7_0412900|PF3D7_1…
43207	9.7109e-69	7.5163e-67	151	184	551	2305	response to external biotic stimulus	PF3D7_1100300|PF3D7_1150400|PF3D7_0401200|PF3D7_1400600|PF3D7_0711700|PF3D7_1479400|PF3D7_0808700|PF3D7_1150000|PF3D7_0632000|PF3D7_1041000|PF3D7_1479800|PF3D7_0115700|PF3D7_0223100|PF3D7_0712000|PF3D7_0800300|PF3D7_0712400|PF3D7_0421200|PF3D7_0425800|PF3D7_1200300|PF3D7_0532900|PF3D7_0400900|PF3D7_0400500|PF3D7_0400100|PF3D7_0937300|PF3D7_0421100|PF3D7_1254500|PF3D7_1040600|PF3D7_0412900|PF3D7_1…
51707	9.7109e-69	7.5163e-67	151	184	551	2305	response to other organism	PF3D7_1100300|PF3D7_1150400|PF3D7_0401200|PF3D7_1400600|PF3D7_0711700|PF3D7_1479400|PF3D7_0808700|PF3D7_1150000|PF3D7_0632000|PF3D7_1041000|PF3D7_1479800|PF3D7_0115700|PF3D7_0223100|PF3D7_0712000|PF3D7_0800300|PF3D7_0712400|PF3D7_0421200|PF3D7_0425800|PF3D7_1200300|PF3D7_0532900|PF3D7_0400900|PF3D7_0400500|PF3D7_0400100|PF3D7_0937300|PF3D7_0421100|PF3D7_1254500|PF3D7_1040600|PF3D7_0412900|PF3D7_1…
51805	9.7109e-69	7.5163e-67	151	184	551	2305	evasion or tolerance of immune response of other organism involved in symbiotic interaction	PF3D7_1100300|PF3D7_1150400|PF3D7_0401200|PF3D7_1400600|PF3D7_0711700|PF3D7_1479400|PF3D7_0808700|PF3D7_1150000|PF3D7_0632000|PF3D7_1041000|PF3D7_1479800|PF3D7_0115700|PF3D7_0223100|PF3D7_0712000|PF3D7_0800300|PF3D7_0712400|PF3D7_0421200|PF3D7_0425800|PF3D7_1200300|PF3D7_0532900|PF3D7_0400900|PF3D7_0400500|PF3D7_0400100|PF3D7_0937300|PF3D7_0421100|PF3D7_1254500|PF3D7_1040600|PF3D7_0412900|PF3D7_1…
51807	9.7109e-69	7.5163e-67	151	184	551	2305	evasion or tolerance of defense response of other organism involved in symbiotic interaction	PF3D7_1100300|PF3D7_1150400|PF3D7_0401200|PF3D7_1400600|PF3D7_0711700|PF3D7_1479400|PF3D7_0808700|PF3D7_1150000|PF3D7_0632000|PF3D7_1041000|PF3D7_1479800|PF3D7_0115700|PF3D7_0223100|PF3D7_0712000|PF3D7_0800300|PF3D7_0712400|PF3D7_0421200|PF3D7_0425800|PF3D7_1200300|PF3D7_0532900|PF3D7_0400900|PF3D7_0400500|PF3D7_0400100|PF3D7_0937300|PF3D7_0421100|PF3D7_1254500|PF3D7_1040600|PF3D7_0412900|PF3D7_1…
51832	9.7109e-69	7.5163e-67	151	184	551	2305	avoidance of defenses of other organism involved in symbiotic interaction	PF3D7_1100300|PF3D7_1150400|PF3D7_0401200|PF3D7_1400600|PF3D7_0711700|PF3D7_1479400|PF3D7_0808700|PF3D7_1150000|PF3D7_0632000|PF3D7_1041000|PF3D7_1479800|PF3D7_0115700|PF3D7_0223100|PF3D7_0712000|PF3D7_0800300|PF3D7_0712400|PF3D7_0421200|PF3D7_0425800|PF3D7_1200300|PF3D7_0532900|PF3D7_0400900|PF3D7_0400500|PF3D7_0400100|PF3D7_0937300|PF3D7_0421100|PF3D7_1254500|PF3D7_1040600|PF3D7_0412900|PF3D7_1…
51834	9.7109e-69	7.5163e-67	151	184	551	2305	evasion or tolerance of defenses of other organism involved in symbiotic interaction	PF3D7_1100300|PF3D7_1150400|PF3D7_0401200|PF3D7_1400600|PF3D7_0711700|PF3D7_1479400|PF3D7_0808700|PF3D7_1150000|PF3D7_0632000|PF3D7_1041000|PF3D7_1479800|PF3D7_0115700|PF3D7_0223100|PF3D7_0712000|PF3D7_0800300|PF3D7_0712400|PF3D7_0421200|PF3D7_0425800|PF3D7_1200300|PF3D7_0532900|PF3D7_0400900|PF3D7_0400500|PF3D7_0400100|PF3D7_0937300|PF3D7_0421100|PF3D7_1254500|PF3D7_1040600|PF3D7_0412900|PF3D7_1…
52173	9.7109e-69	7.5163e-67	151	184	551	2305	response to defenses of other organism involved in symbiotic interaction	PF3D7_1100300|PF3D7_1150400|PF3D7_0401200|PF3D7_1400600|PF3D7_0711700|PF3D7_1479400|PF3D7_0808700|PF3D7_1150000|PF3D7_0632000|PF3D7_1041000|PF3D7_1479800|PF3D7_0115700|PF3D7_0223100|PF3D7_0712000|PF3D7_0800300|PF3D7_0712400|PF3D7_0421200|PF3D7_0425800|PF3D7_1200300|PF3D7_0532900|PF3D7_0400900|PF3D7_0400500|PF3D7_0400100|PF3D7_0937300|PF3D7_0421100|PF3D7_1254500|PF3D7_1040600|PF3D7_0412900|PF3D7_1…
52564	9.7109e-69	7.5163e-67	151	184	551	2305	response to immune response of other organism involved in symbiotic interaction	PF3D7_1100300|PF3D7_1150400|PF3D7_0401200|PF3D7_1400600|PF3D7_0711700|PF3D7_1479400|PF3D7_0808700|PF3D7_1150000|PF3D7_0632000|PF3D7_1041000|PF3D7_1479800|PF3D7_0115700|PF3D7_0223100|PF3D7_0712000|PF3D7_0800300|PF3D7_0712400|PF3D7_0421200|PF3D7_0425800|PF3D7_1200300|PF3D7_0532900|PF3D7_0400900|PF3D7_0400500|PF3D7_0400100|PF3D7_0937300|PF3D7_0421100|PF3D7_1254500|PF3D7_1040600|PF3D7_0412900|PF3D7_1…
9607	9.7109e-69	7.5163e-67	151	184	551	2305	response to biotic stimulus	PF3D7_1100300|PF3D7_1150400|PF3D7_0401200|PF3D7_1400600|PF3D7_0711700|PF3D7_1479400|PF3D7_0808700|PF3D7_1150000|PF3D7_0632000|PF3D7_1041000|PF3D7_1479800|PF3D7_0115700|PF3D7_0223100|PF3D7_0712000|PF3D7_0800300|PF3D7_0712400|PF3D7_0421200|PF3D7_0425800|PF3D7_1200300|PF3D7_0532900|PF3D7_0400900|PF3D7_0400500|PF3D7_0400100|PF3D7_0937300|PF3D7_0421100|PF3D7_1254500|PF3D7_1040600|PF3D7_0412900|PF3D7_1…
9605	4.3049e-68	3.1237e-66	152	187	551	2305	response to external stimulus	PF3D7_1100300|PF3D7_1150400|PF3D7_0401200|PF3D7_1400600|PF3D7_0711700|PF3D7_1479400|PF3D7_0808700|PF3D7_1150000|PF3D7_0632000|PF3D7_1041000|PF3D7_1479800|PF3D7_0115700|PF3D7_0223100|PF3D7_0712000|PF3D7_0800300|PF3D7_0712400|PF3D7_1015900|PF3D7_0421200|PF3D7_0425800|PF3D7_1200300|PF3D7_0532900|PF3D7_0400900|PF3D7_0400500|PF3D7_0400100|PF3D7_0937300|PF3D7_0421100|PF3D7_1254500|PF3D7_1040600|PF3D7_0…
33644	4.8398e-67	2.9574e-65	158	201	551	2305	host cell membrane	PF3D7_1100300|PF3D7_1150400|PF3D7_0401200|PF3D7_1400600|PF3D7_0711700|PF3D7_1479400|PF3D7_0808700|PF3D7_1150000|PF3D7_0632000|PF3D7_1041000|PF3D7_1479800|PF3D7_0115700|PF3D7_0223100|PF3D7_0712000|PF3D7_0800300|PF3D7_0712400|PF3D7_0421200|PF3D7_0425800|PF3D7_1200300|PF3D7_0532900|PF3D7_0400900|PF3D7_0400500|PF3D7_0400100|PF3D7_0937300|PF3D7_0421100|PF3D7_1254500|PF3D7_1040600|PF3D7_0412900|PF3D7_1…
44218	4.8398e-67	2.9574e-65	158	201	551	2305	other organism cell membrane	PF3D7_1100300|PF3D7_1150400|PF3D7_0401200|PF3D7_1400600|PF3D7_0711700|PF3D7_1479400|PF3D7_0808700|PF3D7_1150000|PF3D7_0632000|PF3D7_1041000|PF3D7_1479800|PF3D7_0115700|PF3D7_0223100|PF3D7_0712000|PF3D7_0800300|PF3D7_0712400|PF3D7_0421200|PF3D7_0425800|PF3D7_1200300|PF3D7_0532900|PF3D7_0400900|PF3D7_0400500|PF3D7_0400100|PF3D7_0937300|PF3D7_0421100|PF3D7_1254500|PF3D7_1040600|PF3D7_0412900|PF3D7_1…
44279	4.8398e-67	2.9574e-65	158	201	551	2305	other organism membrane	PF3D7_1100300|PF3D7_1150400|PF3D7_0401200|PF3D7_1400600|PF3D7_0711700|PF3D7_1479400|PF3D7_0808700|PF3D7_1150000|PF3D7_0632000|PF3D7_1041000|PF3D7_1479800|PF3D7_0115700|PF3D7_0223100|PF3D7_0712000|PF3D7_0800300|PF3D7_0712400|PF3D7_0421200|PF3D7_0425800|PF3D7_1200300|PF3D7_0532900|PF3D7_0400900|PF3D7_0400500|PF3D7_0400100|PF3D7_0937300|PF3D7_0421100|PF3D7_1254500|PF3D7_1040600|PF3D7_0412900|PF3D7_1…
33643	2.2751e-61	1.1882e-59	228	386	551	2305	host cell part	PF3D7_1100300|PF3D7_1400600|PF3D7_0711700|PF3D7_1479400|PF3D7_0808700|PF3D7_1150000|PF3D7_0632000|PF3D7_1041000|PF3D7_0115700|PF3D7_1477900|PF3D7_0712000|PF3D7_0800300|PF3D7_0421200|PF3D7_0425800|PF3D7_0700800|PF3D7_0830500|PF3D7_0400500|PF3D7_0832000|PF3D7_1254100|PF3D7_0937300|PF3D7_0421100|PF3D7_1040600|PF3D7_0501200|PF3D7_1300300|PF3D7_0632800|PF3D7_0200500|PF3D7_0831700|PF3D7_0732300|PF3D7_0…
43245	2.661e-61	1.1882e-59	229	389	551	2305	extraorganismal space	PF3D7_1100300|PF3D7_1400600|PF3D7_0711700|PF3D7_1479400|PF3D7_0808700|PF3D7_1150000|PF3D7_0632000|PF3D7_1041000|PF3D7_0115700|PF3D7_1477900|PF3D7_0712000|PF3D7_0800300|PF3D7_0421200|PF3D7_0425800|PF3D7_0700800|PF3D7_0830500|PF3D7_0400500|PF3D7_1206000|PF3D7_0832000|PF3D7_1254100|PF3D7_0937300|PF3D7_0421100|PF3D7_1040600|PF3D7_0501200|PF3D7_1300300|PF3D7_0632800|PF3D7_0200500|PF3D7_0831700|PF3D7_0…
18995	2.661e-61	1.1882e-59	229	389	551	2305	host	PF3D7_1100300|PF3D7_1400600|PF3D7_0711700|PF3D7_1479400|PF3D7_0808700|PF3D7_1150000|PF3D7_0632000|PF3D7_1041000|PF3D7_0115700|PF3D7_1477900|PF3D7_0712000|PF3D7_0800300|PF3D7_0421200|PF3D7_0425800|PF3D7_0700800|PF3D7_0830500|PF3D7_0400500|PF3D7_1206000|PF3D7_0832000|PF3D7_1254100|PF3D7_0937300|PF3D7_0421100|PF3D7_1040600|PF3D7_0501200|PF3D7_1300300|PF3D7_0632800|PF3D7_0200500|PF3D7_0831700|PF3D7_0…
43657	2.661e-61	1.1882e-59	229	389	551	2305	host cell	PF3D7_1100300|PF3D7_1400600|PF3D7_0711700|PF3D7_1479400|PF3D7_0808700|PF3D7_1150000|PF3D7_0632000|PF3D7_1041000|PF3D7_0115700|PF3D7_1477900|PF3D7_0712000|PF3D7_0800300|PF3D7_0421200|PF3D7_0425800|PF3D7_0700800|PF3D7_0830500|PF3D7_0400500|PF3D7_1206000|PF3D7_0832000|PF3D7_1254100|PF3D7_0937300|PF3D7_0421100|PF3D7_1040600|PF3D7_0501200|PF3D7_1300300|PF3D7_0632800|PF3D7_0200500|PF3D7_0831700|PF3D7_0…
44215	2.661e-61	1.1882e-59	229	389	551	2305	other organism	PF3D7_1100300|PF3D7_1400600|PF3D7_0711700|PF3D7_1479400|PF3D7_0808700|PF3D7_1150000|PF3D7_0632000|PF3D7_1041000|PF3D7_0115700|PF3D7_1477900|PF3D7_0712000|PF3D7_0800300|PF3D7_0421200|PF3D7_0425800|PF3D7_0700800|PF3D7_0830500|PF3D7_0400500|PF3D7_1206000|PF3D7_0832000|PF3D7_1254100|PF3D7_0937300|PF3D7_0421100|PF3D7_1040600|PF3D7_0501200|PF3D7_1300300|PF3D7_0632800|PF3D7_0200500|PF3D7_0831700|PF3D7_0…
44216	2.661e-61	1.1882e-59	229	389	551	2305	other organism cell	PF3D7_1100300|PF3D7_1400600|PF3D7_0711700|PF3D7_1479400|PF3D7_0808700|PF3D7_1150000|PF3D7_0632000|PF3D7_1041000|PF3D7_0115700|PF3D7_1477900|PF3D7_0712000|PF3D7_0800300|PF3D7_0421200|PF3D7_0425800|PF3D7_0700800|PF3D7_0830500|PF3D7_0400500|PF3D7_1206000|PF3D7_0832000|PF3D7_1254100|PF3D7_0937300|PF3D7_0421100|PF3D7_1040600|PF3D7_0501200|PF3D7_1300300|PF3D7_0632800|PF3D7_0200500|PF3D7_0831700|PF3D7_0…
44217	2.661e-61	1.1882e-59	229	389	551	2305	other organism part	PF3D7_1100300|PF3D7_1400600|PF3D7_0711700|PF3D7_1479400|PF3D7_0808700|PF3D7_1150000|PF3D7_0632000|PF3D7_1041000|PF3D7_0115700|PF3D7_1477900|PF3D7_0712000|PF3D7_0800300|PF3D7_0421200|PF3D7_0425800|PF3D7_0700800|PF3D7_0830500|PF3D7_0400500|PF3D7_1206000|PF3D7_0832000|PF3D7_1254100|PF3D7_0937300|PF3D7_0421100|PF3D7_1040600|PF3D7_0501200|PF3D7_1300300|PF3D7_0632800|PF3D7_0200500|PF3D7_0831700|PF3D7_0…
44421	5.3685e-61	2.226e-59	229	390	551	2305	extracellular region part	PF3D7_1100300|PF3D7_1400600|PF3D7_0711700|PF3D7_1479400|PF3D7_0808700|PF3D7_1150000|PF3D7_0632000|PF3D7_1041000|PF3D7_0115700|PF3D7_1477900|PF3D7_0712000|PF3D7_0800300|PF3D7_0421200|PF3D7_0425800|PF3D7_0700800|PF3D7_0830500|PF3D7_0400500|PF3D7_1206000|PF3D7_0832000|PF3D7_1254100|PF3D7_0937300|PF3D7_0421100|PF3D7_1040600|PF3D7_0501200|PF3D7_1300300|PF3D7_0632800|PF3D7_0200500|PF3D7_0831700|PF3D7_0…
5576	5.3685e-61	2.226e-59	229	390	551	2305	extracellular region	PF3D7_1100300|PF3D7_1400600|PF3D7_0711700|PF3D7_1479400|PF3D7_0808700|PF3D7_1150000|PF3D7_0632000|PF3D7_1041000|PF3D7_0115700|PF3D7_1477900|PF3D7_0712000|PF3D7_0800300|PF3D7_0421200|PF3D7_0425800|PF3D7_0700800|PF3D7_0830500|PF3D7_0400500|PF3D7_1206000|PF3D7_0832000|PF3D7_1254100|PF3D7_0937300|PF3D7_0421100|PF3D7_1040600|PF3D7_0501200|PF3D7_1300300|PF3D7_0632800|PF3D7_0200500|PF3D7_0831700|PF3D7_0…
50896	1.2632e-42	5.0571e-41	171	293	551	2305	response to stimulus	PF3D7_1100300|PF3D7_1150400|PF3D7_0401200|PF3D7_1400600|PF3D7_0711700|PF3D7_1479400|PF3D7_0808700|PF3D7_1150000|PF3D7_0632000|PF3D7_1041000|PF3D7_1479800|PF3D7_0115700|PF3D7_0802600|PF3D7_0223100|PF3D7_0712000|PF3D7_0800300|PF3D7_1348100|PF3D7_0712400|PF3D7_1015900|PF3D7_0421200|PF3D7_0425800|PF3D7_1200300|PF3D7_0532900|PF3D7_0400900|PF3D7_0400500|PF3D7_0400100|PF3D7_0937300|PF3D7_0421100|PF3D7_1…
51701	6.1898e-31	2.3955e-29	75	95	551	2305	interaction with host	PF3D7_1150400|PF3D7_1100100|PF3D7_0214900|PF3D7_0424200|PF3D7_0711700|PF3D7_0808700|PF3D7_0115700|PF3D7_0501600|PF3D7_0819200|PF3D7_0712000|PF3D7_0800300|PF3D7_0114100|PF3D7_0712600|PF3D7_0800100|PF3D7_0712400|PF3D7_1200100|PF3D7_1240400|PF3D7_0425800|PF3D7_0700800|PF3D7_0102500|PF3D7_0400100|PF3D7_0421100|PF3D7_0412700|PF3D7_0221500|PF3D7_1000100|PF3D7_0616500|PF3D7_0412900|PF3D7_1300300|PF3D7_1…
22610	3.9366e-28	1.4743e-26	58	67	551	2305	biological adhesion	PF3D7_1150400|PF3D7_0212600|PF3D7_1100100|PF3D7_0711700|PF3D7_1301600|PF3D7_0808700|PF3D7_0115700|PF3D7_0712000|PF3D7_0800300|PF3D7_0712600|PF3D7_0800100|PF3D7_0712400|PF3D7_1200100|PF3D7_1240400|PF3D7_0425800|PF3D7_0102500|PF3D7_0400100|PF3D7_0421100|PF3D7_0412700|PF3D7_1000100|PF3D7_0412900|PF3D7_0935800|PF3D7_1300300|PF3D7_1219300|PF3D7_0200100|PF3D7_0632800|PF3D7_0600200|PF3D7_1035700|PF3D7_1…
7155	2.356e-26	8.5478e-25	55	64	551	2305	cell adhesion	PF3D7_1150400|PF3D7_0212600|PF3D7_1100100|PF3D7_0711700|PF3D7_1301600|PF3D7_0808700|PF3D7_0115700|PF3D7_0712000|PF3D7_0800300|PF3D7_0712600|PF3D7_0800100|PF3D7_0712400|PF3D7_1200100|PF3D7_1240400|PF3D7_0425800|PF3D7_0102500|PF3D7_0400100|PF3D7_0421100|PF3D7_0412700|PF3D7_1000100|PF3D7_0412900|PF3D7_0935800|PF3D7_1300300|PF3D7_1219300|PF3D7_0200100|PF3D7_0632800|PF3D7_0600200|PF3D7_1035700|PF3D7_1…
98602	9.1421e-26	3.1218e-24	54	63	551	2305	single organism cell adhesion	PF3D7_1150400|PF3D7_0212600|PF3D7_1100100|PF3D7_0711700|PF3D7_1301600|PF3D7_0808700|PF3D7_0115700|PF3D7_0712000|PF3D7_0800300|PF3D7_0712600|PF3D7_0800100|PF3D7_0712400|PF3D7_1200100|PF3D7_1240400|PF3D7_0425800|PF3D7_0102500|PF3D7_0400100|PF3D7_0421100|PF3D7_0412700|PF3D7_1000100|PF3D7_0412900|PF3D7_0935800|PF3D7_1300300|PF3D7_1219300|PF3D7_0200100|PF3D7_0632800|PF3D7_0600200|PF3D7_1035700|PF3D7_1…
16337	9.1421e-26	3.1218e-24	54	63	551	2305	single organismal cell-cell adhesion	PF3D7_1150400|PF3D7_0212600|PF3D7_1100100|PF3D7_0711700|PF3D7_1301600|PF3D7_0808700|PF3D7_0115700|PF3D7_0712000|PF3D7_0800300|PF3D7_0712600|PF3D7_0800100|PF3D7_0712400|PF3D7_1200100|PF3D7_1240400|PF3D7_0425800|PF3D7_0102500|PF3D7_0400100|PF3D7_0421100|PF3D7_0412700|PF3D7_1000100|PF3D7_0412900|PF3D7_0935800|PF3D7_1300300|PF3D7_1219300|PF3D7_0200100|PF3D7_0632800|PF3D7_0600200|PF3D7_1035700|PF3D7_1…
50839	1.0545e-23	3.498e-22	48	55	551	2305	cell adhesion molecule binding	PF3D7_1150400|PF3D7_1041300|PF3D7_0426000|PF3D7_1255200|PF3D7_0808600|PF3D7_0405300|PF3D7_1100100|PF3D7_0711700|PF3D7_0302500|PF3D7_0808700|PF3D7_0500100|PF3D7_0115700|PF3D7_0712000|PF3D7_0800300|PF3D7_0800200|PF3D7_0712600|PF3D7_0800100|PF3D7_1240300|PF3D7_0712400|PF3D7_1200100|PF3D7_0421300|PF3D7_1240400|PF3D7_0425800|PF3D7_0100100|PF3D7_0733000|PF3D7_1200400|PF3D7_0400400|PF3D7_0400100|PF3D7_0…
44406	1.5985e-22	5.0159e-21	46	53	551	2305	adhesion of symbiont to host	PF3D7_1150400|PF3D7_1041300|PF3D7_0426000|PF3D7_1255200|PF3D7_0808600|PF3D7_0405300|PF3D7_1100100|PF3D7_0711700|PF3D7_0302500|PF3D7_0808700|PF3D7_0500100|PF3D7_0115700|PF3D7_0712000|PF3D7_0800300|PF3D7_0800200|PF3D7_0712600|PF3D7_0800100|PF3D7_1240300|PF3D7_0712400|PF3D7_1200100|PF3D7_0421300|PF3D7_1240400|PF3D7_0425800|PF3D7_0100100|PF3D7_0733000|PF3D7_1200400|PF3D7_0400400|PF3D7_0400100|PF3D7_0…
20035	1.5985e-22	5.0159e-21	46	53	551	2305	cytoadherence to microvasculature, mediated by symbiont protein	PF3D7_1150400|PF3D7_1041300|PF3D7_0426000|PF3D7_1255200|PF3D7_0808600|PF3D7_0405300|PF3D7_1100100|PF3D7_0711700|PF3D7_0302500|PF3D7_0808700|PF3D7_0500100|PF3D7_0115700|PF3D7_0712000|PF3D7_0800300|PF3D7_0800200|PF3D7_0712600|PF3D7_0800100|PF3D7_1240300|PF3D7_0712400|PF3D7_1200100|PF3D7_0421300|PF3D7_1240400|PF3D7_0425800|PF3D7_0100100|PF3D7_0733000|PF3D7_1200400|PF3D7_0400400|PF3D7_0400100|PF3D7_0…
20030	3.1977e-21	9.7698e-20	45	53	551	2305	infected host cell surface knob	PF3D7_1150400|PF3D7_1041300|PF3D7_0426000|PF3D7_1255200|PF3D7_0808600|PF3D7_1100100|PF3D7_0711700|PF3D7_0808700|PF3D7_0500100|PF3D7_0115700|PF3D7_0712000|PF3D7_0800300|PF3D7_0800200|PF3D7_0712600|PF3D7_0201800|PF3D7_0800100|PF3D7_1240300|PF3D7_0712400|PF3D7_1200100|PF3D7_0421300|PF3D7_1240400|PF3D7_0425800|PF3D7_0100100|PF3D7_0733000|PF3D7_1200400|PF3D7_0400400|PF3D7_0400100|PF3D7_0421100|PF3D7_0…
33655	1.0948e-20	3.259e-19	114	223	551	2305	host cell cytoplasm part	PF3D7_1150400|PF3D7_0711700|PF3D7_0222800|PF3D7_0808700|PF3D7_1100700|PF3D7_0115700|PF3D7_0201300|PF3D7_0712000|PF3D7_0800300|PF3D7_0114100|PF3D7_0712400|PF3D7_0425800|PF3D7_0700800|PF3D7_0830500|PF3D7_0601100|PF3D7_0832000|PF3D7_0400100|PF3D7_1254100|PF3D7_0832400|PF3D7_0421100|PF3D7_0501200|PF3D7_0412900|PF3D7_1040200|PF3D7_1300300|PF3D7_0200100|PF3D7_0632800|PF3D7_0831700|PF3D7_0200900|PF3D7_0…
51817	3.485e-20	8.4294e-19	42	49	551	2305	modification of morphology or physiology of other organism involved in symbiotic interaction	PF3D7_1150400|PF3D7_1041300|PF3D7_0426000|PF3D7_1255200|PF3D7_0808600|PF3D7_1100100|PF3D7_0711700|PF3D7_0808700|PF3D7_0500100|PF3D7_0115700|PF3D7_0712000|PF3D7_0800300|PF3D7_0800200|PF3D7_0712600|PF3D7_0800100|PF3D7_1240300|PF3D7_0712400|PF3D7_1200100|PF3D7_0421300|PF3D7_1240400|PF3D7_0425800|PF3D7_0100100|PF3D7_0733000|PF3D7_1200400|PF3D7_0400400|PF3D7_0400100|PF3D7_0421100|PF3D7_0412700|PF3D7_0…
44003	3.485e-20	8.4294e-19	42	49	551	2305	modification by symbiont of host morphology or physiology	PF3D7_1150400|PF3D7_1041300|PF3D7_0426000|PF3D7_1255200|PF3D7_0808600|PF3D7_1100100|PF3D7_0711700|PF3D7_0808700|PF3D7_0500100|PF3D7_0115700|PF3D7_0712000|PF3D7_0800300|PF3D7_0800200|PF3D7_0712600|PF3D7_0800100|PF3D7_1240300|PF3D7_0712400|PF3D7_1200100|PF3D7_0421300|PF3D7_1240400|PF3D7_0425800|PF3D7_0100100|PF3D7_0733000|PF3D7_1200400|PF3D7_0400400|PF3D7_0400100|PF3D7_0421100|PF3D7_0412700|PF3D7_0…
35821	3.485e-20	8.4294e-19	42	49	551	2305	modification of morphology or physiology of other organism	PF3D7_1150400|PF3D7_1041300|PF3D7_0426000|PF3D7_1255200|PF3D7_0808600|PF3D7_1100100|PF3D7_0711700|PF3D7_0808700|PF3D7_0500100|PF3D7_0115700|PF3D7_0712000|PF3D7_0800300|PF3D7_0800200|PF3D7_0712600|PF3D7_0800100|PF3D7_1240300|PF3D7_0712400|PF3D7_1200100|PF3D7_0421300|PF3D7_1240400|PF3D7_0425800|PF3D7_0100100|PF3D7_0733000|PF3D7_1200400|PF3D7_0400400|PF3D7_0400100|PF3D7_0421100|PF3D7_0412700|PF3D7_0…
44068	3.485e-20	8.4294e-19	42	49	551	2305	modulation by symbiont of host cellular process	PF3D7_1150400|PF3D7_1041300|PF3D7_0426000|PF3D7_1255200|PF3D7_0808600|PF3D7_1100100|PF3D7_0711700|PF3D7_0808700|PF3D7_0500100|PF3D7_0115700|PF3D7_0712000|PF3D7_0800300|PF3D7_0800200|PF3D7_0712600|PF3D7_0800100|PF3D7_1240300|PF3D7_0712400|PF3D7_1200100|PF3D7_0421300|PF3D7_1240400|PF3D7_0425800|PF3D7_0100100|PF3D7_0733000|PF3D7_1200400|PF3D7_0400400|PF3D7_0400100|PF3D7_0421100|PF3D7_0412700|PF3D7_0…
34110	3.485e-20	8.4294e-19	42	49	551	2305	regulation of homotypic cell-cell adhesion	PF3D7_1150400|PF3D7_1041300|PF3D7_0426000|PF3D7_1255200|PF3D7_0808600|PF3D7_1100100|PF3D7_0711700|PF3D7_0808700|PF3D7_0500100|PF3D7_0115700|PF3D7_0712000|PF3D7_0800300|PF3D7_0800200|PF3D7_0712600|PF3D7_0800100|PF3D7_1240300|PF3D7_0712400|PF3D7_1200100|PF3D7_0421300|PF3D7_1240400|PF3D7_0425800|PF3D7_0100100|PF3D7_0733000|PF3D7_1200400|PF3D7_0400400|PF3D7_0400100|PF3D7_0421100|PF3D7_0412700|PF3D7_0…
34118	3.485e-20	8.4294e-19	42	49	551	2305	regulation of erythrocyte aggregation	PF3D7_1150400|PF3D7_1041300|PF3D7_0426000|PF3D7_1255200|PF3D7_0808600|PF3D7_1100100|PF3D7_0711700|PF3D7_0808700|PF3D7_0500100|PF3D7_0115700|PF3D7_0712000|PF3D7_0800300|PF3D7_0800200|PF3D7_0712600|PF3D7_0800100|PF3D7_1240300|PF3D7_0712400|PF3D7_1200100|PF3D7_0421300|PF3D7_1240400|PF3D7_0425800|PF3D7_0100100|PF3D7_0733000|PF3D7_1200400|PF3D7_0400400|PF3D7_0400100|PF3D7_0421100|PF3D7_0412700|PF3D7_0…
30155	3.485e-20	8.4294e-19	42	49	551	2305	regulation of cell adhesion	PF3D7_1150400|PF3D7_1041300|PF3D7_0426000|PF3D7_1255200|PF3D7_0808600|PF3D7_1100100|PF3D7_0711700|PF3D7_0808700|PF3D7_0500100|PF3D7_0115700|PF3D7_0712000|PF3D7_0800300|PF3D7_0800200|PF3D7_0712600|PF3D7_0800100|PF3D7_1240300|PF3D7_0712400|PF3D7_1200100|PF3D7_0421300|PF3D7_1240400|PF3D7_0425800|PF3D7_0100100|PF3D7_0733000|PF3D7_1200400|PF3D7_0400400|PF3D7_0400100|PF3D7_0421100|PF3D7_0412700|PF3D7_0…
20013	3.485e-20	8.4294e-19	42	49	551	2305	modulation by symbiont of host erythrocyte aggregation	PF3D7_1150400|PF3D7_1041300|PF3D7_0426000|PF3D7_1255200|PF3D7_0808600|PF3D7_1100100|PF3D7_0711700|PF3D7_0808700|PF3D7_0500100|PF3D7_0115700|PF3D7_0712000|PF3D7_0800300|PF3D7_0800200|PF3D7_0712600|PF3D7_0800100|PF3D7_1240300|PF3D7_0712400|PF3D7_1200100|PF3D7_0421300|PF3D7_1240400|PF3D7_0425800|PF3D7_0100100|PF3D7_0733000|PF3D7_1200400|PF3D7_0400400|PF3D7_0400100|PF3D7_0421100|PF3D7_0412700|PF3D7_0…
22407	3.485e-20	8.4294e-19	42	49	551	2305	regulation of cell-cell adhesion	PF3D7_1150400|PF3D7_1041300|PF3D7_0426000|PF3D7_1255200|PF3D7_0808600|PF3D7_1100100|PF3D7_0711700|PF3D7_0808700|PF3D7_0500100|PF3D7_0115700|PF3D7_0712000|PF3D7_0800300|PF3D7_0800200|PF3D7_0712600|PF3D7_0800100|PF3D7_1240300|PF3D7_0712400|PF3D7_1200100|PF3D7_0421300|PF3D7_1240400|PF3D7_0425800|PF3D7_0100100|PF3D7_0733000|PF3D7_1200400|PF3D7_0400400|PF3D7_0400100|PF3D7_0421100|PF3D7_0412700|PF3D7_0…
33646	3.1133e-19	7.2291e-18	117	239	551	2305	host intracellular part	PF3D7_1150400|PF3D7_1253400|PF3D7_0711700|PF3D7_0222800|PF3D7_0808700|PF3D7_1100700|PF3D7_0115700|PF3D7_1477900|PF3D7_0201300|PF3D7_0712000|PF3D7_0800300|PF3D7_0114100|PF3D7_0712400|PF3D7_0425800|PF3D7_0700800|PF3D7_0830500|PF3D7_0601100|PF3D7_0832000|PF3D7_0400100|PF3D7_1254100|PF3D7_0832400|PF3D7_0421100|PF3D7_0501200|PF3D7_0412900|PF3D7_1040200|PF3D7_1300300|PF3D7_0200100|PF3D7_0632800|PF3D7_0…
30430	3.1133e-19	7.2291e-18	117	239	551	2305	host cell cytoplasm	PF3D7_1150400|PF3D7_1253400|PF3D7_0711700|PF3D7_0222800|PF3D7_0808700|PF3D7_1100700|PF3D7_0115700|PF3D7_1477900|PF3D7_0201300|PF3D7_0712000|PF3D7_0800300|PF3D7_0114100|PF3D7_0712400|PF3D7_0425800|PF3D7_0700800|PF3D7_0830500|PF3D7_0601100|PF3D7_0832000|PF3D7_0400100|PF3D7_1254100|PF3D7_0832400|PF3D7_0421100|PF3D7_0501200|PF3D7_0412900|PF3D7_1040200|PF3D7_1300300|PF3D7_0200100|PF3D7_0632800|PF3D7_0…
43656	4.8145e-19	1.096e-17	117	240	551	2305	intracellular region of host	PF3D7_1150400|PF3D7_1253400|PF3D7_0711700|PF3D7_0222800|PF3D7_0808700|PF3D7_1100700|PF3D7_0115700|PF3D7_1477900|PF3D7_0201300|PF3D7_0712000|PF3D7_0800300|PF3D7_0114100|PF3D7_0712400|PF3D7_0425800|PF3D7_0700800|PF3D7_0830500|PF3D7_0601100|PF3D7_0832000|PF3D7_0400100|PF3D7_1254100|PF3D7_0832400|PF3D7_0421100|PF3D7_0501200|PF3D7_0412900|PF3D7_1040200|PF3D7_1300300|PF3D7_0200100|PF3D7_0632800|PF3D7_0…
20007	1.0703e-15	2.3895e-14	43	59	551	2305	apical complex	PF3D7_0323400|PF3D7_0722200|PF3D7_0212600|PF3D7_0424100|PF3D7_0220800|PF3D7_0214900|PF3D7_0424200|PF3D7_0707300|PF3D7_0613300|PF3D7_1133400|PF3D7_1301600|PF3D7_1452000|PF3D7_0501600|PF3D7_0905400|PF3D7_0501500|PF3D7_1436300|PF3D7_1410400|PF3D7_1218000|PF3D7_0423400|PF3D7_0817700|PF3D7_0909500|PF3D7_1017100|PF3D7_0102500|PF3D7_0511600|PF3D7_0316000|PF3D7_0402300|PF3D7_0731500|PF3D7_1252100|PF3D7_1…
20008	1.2473e-15	2.7322e-14	29	32	551	2305	rhoptry	PF3D7_0722200|PF3D7_0212600|PF3D7_0424100|PF3D7_0220800|PF3D7_0214900|PF3D7_0424200|PF3D7_0707300|PF3D7_0613300|PF3D7_1452000|PF3D7_0501600|PF3D7_0905400|PF3D7_0501500|PF3D7_1410400|PF3D7_1218000|PF3D7_0423400|PF3D7_0817700|PF3D7_1017100|PF3D7_0511600|PF3D7_0402300|PF3D7_1252100|PF3D7_1116000|PF3D7_0528400|PF3D7_0935800|PF3D7_0414900|PF3D7_0929400|PF3D7_0419700|PF3D7_0302200|PF3D7_1335300|PF3D7_0…
45177	1.9787e-14	4.2541e-13	43	62	551	2305	apical part of cell	PF3D7_0323400|PF3D7_0722200|PF3D7_0212600|PF3D7_0424100|PF3D7_0220800|PF3D7_0214900|PF3D7_0424200|PF3D7_0707300|PF3D7_0613300|PF3D7_1133400|PF3D7_1301600|PF3D7_1452000|PF3D7_0501600|PF3D7_0905400|PF3D7_0501500|PF3D7_1436300|PF3D7_1410400|PF3D7_1218000|PF3D7_0423400|PF3D7_0817700|PF3D7_0909500|PF3D7_1017100|PF3D7_0102500|PF3D7_0511600|PF3D7_0316000|PF3D7_0402300|PF3D7_0731500|PF3D7_1252100|PF3D7_1…
65008	7.6523e-12	1.6153e-10	42	67	551	2305	regulation of biological quality	PF3D7_1150400|PF3D7_1041300|PF3D7_0426000|PF3D7_1255200|PF3D7_0808600|PF3D7_1100100|PF3D7_0711700|PF3D7_0808700|PF3D7_0500100|PF3D7_0115700|PF3D7_0712000|PF3D7_0800300|PF3D7_0800200|PF3D7_0712600|PF3D7_0800100|PF3D7_1240300|PF3D7_0712400|PF3D7_1200100|PF3D7_0421300|PF3D7_1240400|PF3D7_0425800|PF3D7_0100100|PF3D7_0733000|PF3D7_1200400|PF3D7_0400400|PF3D7_0400100|PF3D7_0421100|PF3D7_0412700|PF3D7_0…
5515	2.6094e-10	5.4099e-09	96	231	551	2305	protein binding	PF3D7_1150400|PF3D7_0512700|PF3D7_0722200|PF3D7_1100100|PF3D7_1253400|PF3D7_1333000|PF3D7_0210700|PF3D7_0424200|PF3D7_0711700|PF3D7_1301600|PF3D7_1452000|PF3D7_0808700|PF3D7_0115700|PF3D7_0934800|PF3D7_0712000|PF3D7_0800300|PF3D7_1218000|PF3D7_0712600|PF3D7_0800100|PF3D7_0712400|PF3D7_1200100|PF3D7_1015900|PF3D7_1240400|PF3D7_0425800|PF3D7_0404900|PF3D7_0400100|PF3D7_1124700|PF3D7_0421100|PF3D7_1…
20036	6.8405e-10	1.3933e-08	56	112	551	2305	Maurer's cleft	PF3D7_0900900|PF3D7_0424400|PF3D7_0222800|PF3D7_1100700|PF3D7_0631500|PF3D7_0201300|PF3D7_0114100|PF3D7_0631900|PF3D7_0901600|PF3D7_0700800|PF3D7_0830500|PF3D7_0832600|PF3D7_0402600|PF3D7_0601100|PF3D7_1372800|PF3D7_0832000|PF3D7_1254100|PF3D7_0425500|PF3D7_1149900|PF3D7_1254300|PF3D7_0832400|PF3D7_1300900|PF3D7_0221500|PF3D7_0501200|PF3D7_1414400|PF3D7_1040200|PF3D7_0200900|PF3D7_0101300|PF3D7_1…
46812	1.0453e-08	2.0924e-07	23	32	551	2305	host cell surface binding	PF3D7_1150400|PF3D7_1041300|PF3D7_0316000|PF3D7_0402300|PF3D7_1255200|PF3D7_0722200|PF3D7_0731500|PF3D7_1100100|PF3D7_0424100|PF3D7_0424200|PF3D7_1133400|PF3D7_1301600|PF3D7_1000100|PF3D7_1219300|PF3D7_0200100|PF3D7_0223500|PF3D7_0828800|PF3D7_1240300|PF3D7_1200100|PF3D7_1240400|PF3D7_0817700|PF3D7_1200400|PF3D7_1036300
51828	9.9536e-08	1.8639e-06	21	30	551	2305	entry into other organism involved in symbiotic interaction	PF3D7_0316000|PF3D7_0731500|PF3D7_0424100|PF3D7_0214900|PF3D7_0424200|PF3D7_1116000|PF3D7_1133400|PF3D7_0528400|PF3D7_0616500|PF3D7_1027300|PF3D7_0501600|PF3D7_0629300|PF3D7_0819200|PF3D7_1243900|PF3D7_0923300|PF3D7_1335300|PF3D7_1335400|PF3D7_1035700|PF3D7_0102500|PF3D7_1035500|PF3D7_1035400
52126	9.9536e-08	1.8639e-06	21	30	551	2305	movement in host environment	PF3D7_0316000|PF3D7_0731500|PF3D7_0424100|PF3D7_0214900|PF3D7_0424200|PF3D7_1116000|PF3D7_1133400|PF3D7_0528400|PF3D7_0616500|PF3D7_1027300|PF3D7_0501600|PF3D7_0629300|PF3D7_0819200|PF3D7_1243900|PF3D7_0923300|PF3D7_1335300|PF3D7_1335400|PF3D7_1035700|PF3D7_0102500|PF3D7_1035500|PF3D7_1035400
52192	9.9536e-08	1.8639e-06	21	30	551	2305	movement in environment of other organism involved in symbiotic interaction	PF3D7_0316000|PF3D7_0731500|PF3D7_0424100|PF3D7_0214900|PF3D7_0424200|PF3D7_1116000|PF3D7_1133400|PF3D7_0528400|PF3D7_0616500|PF3D7_1027300|PF3D7_0501600|PF3D7_0629300|PF3D7_0819200|PF3D7_1243900|PF3D7_0923300|PF3D7_1335300|PF3D7_1335400|PF3D7_1035700|PF3D7_0102500|PF3D7_1035500|PF3D7_1035400
44409	9.9536e-08	1.8639e-06	21	30	551	2305	entry into host	PF3D7_0316000|PF3D7_0731500|PF3D7_0424100|PF3D7_0214900|PF3D7_0424200|PF3D7_1116000|PF3D7_1133400|PF3D7_0528400|PF3D7_0616500|PF3D7_1027300|PF3D7_0501600|PF3D7_0629300|PF3D7_0819200|PF3D7_1243900|PF3D7_0923300|PF3D7_1335300|PF3D7_1335400|PF3D7_1035700|PF3D7_0102500|PF3D7_1035500|PF3D7_1035400
20039	1.706e-07	3.144e-06	17	22	551	2305	pellicle	PF3D7_1342600|PF3D7_0621400|PF3D7_1406800|PF3D7_0522600|PF3D7_1345600|PF3D7_1323700|PF3D7_0525800|PF3D7_1141900|PF3D7_1221400|PF3D7_0304100|PF3D7_1115900|PF3D7_0929600|PF3D7_0304000|PF3D7_1003600|PF3D7_0423500|PF3D7_1460600|PF3D7_1351700
40011	1.8907e-07	3.4299e-06	22	33	551	2305	locomotion	PF3D7_0316000|PF3D7_0731500|PF3D7_0424100|PF3D7_0214900|PF3D7_0424200|PF3D7_1116000|PF3D7_1133400|PF3D7_1361400|PF3D7_0528400|PF3D7_0616500|PF3D7_1027300|PF3D7_0501600|PF3D7_0629300|PF3D7_0819200|PF3D7_1243900|PF3D7_0923300|PF3D7_1335300|PF3D7_1335400|PF3D7_1035700|PF3D7_0102500|PF3D7_1035500|PF3D7_1035400
70258	5.6583e-07	1.0107e-05	16	21	551	2305	inner membrane complex	PF3D7_1342600|PF3D7_0621400|PF3D7_1406800|PF3D7_0522600|PF3D7_1345600|PF3D7_1323700|PF3D7_0525800|PF3D7_1141900|PF3D7_1221400|PF3D7_0304100|PF3D7_1115900|PF3D7_0304000|PF3D7_1003600|PF3D7_0423500|PF3D7_1460600|PF3D7_1351700
51806	1.1172e-06	1.8797e-05	18	26	551	2305	entry into cell of other organism involved in symbiotic interaction	PF3D7_0316000|PF3D7_0731500|PF3D7_0424200|PF3D7_1116000|PF3D7_1133400|PF3D7_0528400|PF3D7_0616500|PF3D7_1027300|PF3D7_0501600|PF3D7_0629300|PF3D7_0819200|PF3D7_0923300|PF3D7_1335300|PF3D7_1335400|PF3D7_1035700|PF3D7_0102500|PF3D7_1035500|PF3D7_1035400
5102	1.1172e-06	1.8797e-05	18	26	551	2305	receptor binding	PF3D7_1150400|PF3D7_1041300|PF3D7_0402300|PF3D7_1255200|PF3D7_0722200|PF3D7_0731500|PF3D7_1100100|PF3D7_0424100|PF3D7_0424200|PF3D7_1301600|PF3D7_1000100|PF3D7_1219300|PF3D7_0200100|PF3D7_0223500|PF3D7_1240300|PF3D7_1200100|PF3D7_1240400|PF3D7_1200400
30260	1.1172e-06	1.8797e-05	18	26	551	2305	entry into host cell	PF3D7_0316000|PF3D7_0731500|PF3D7_0424200|PF3D7_1116000|PF3D7_1133400|PF3D7_0528400|PF3D7_0616500|PF3D7_1027300|PF3D7_0501600|PF3D7_0629300|PF3D7_0819200|PF3D7_0923300|PF3D7_1335300|PF3D7_1335400|PF3D7_1035700|PF3D7_0102500|PF3D7_1035500|PF3D7_1035400
46789	1.1172e-06	1.8797e-05	18	26	551	2305	host cell surface receptor binding	PF3D7_1150400|PF3D7_1041300|PF3D7_0402300|PF3D7_1255200|PF3D7_0722200|PF3D7_0731500|PF3D7_1100100|PF3D7_0424100|PF3D7_0424200|PF3D7_1301600|PF3D7_1000100|PF3D7_1219300|PF3D7_0200100|PF3D7_0223500|PF3D7_1240300|PF3D7_1200100|PF3D7_1240400|PF3D7_1200400
8201	2.4243e-06	3.9093e-05	9	9	551	2305	heparin binding	PF3D7_0402300|PF3D7_0731500|PF3D7_0424100|PF3D7_0424200|PF3D7_1335300|PF3D7_1301600|PF3D7_1335400|PF3D7_0801300|PF3D7_0102500
5539	2.4243e-06	3.9093e-05	9	9	551	2305	glycosaminoglycan binding	PF3D7_0402300|PF3D7_0731500|PF3D7_0424100|PF3D7_0424200|PF3D7_1335300|PF3D7_1301600|PF3D7_1335400|PF3D7_0801300|PF3D7_0102500
1990225	2.4243e-06	3.9093e-05	9	9	551	2305	rhoptry neck	PF3D7_0722200|PF3D7_1252100|PF3D7_0214900|PF3D7_1116000|PF3D7_1452000|PF3D7_0817700|PF3D7_1017100|PF3D7_0511600|PF3D7_0405900
51808	6.9442e-06	0.00010336	12	15	551	2305	translocation of peptides or proteins into other organism involved in symbiotic interaction	PF3D7_1436300|PF3D7_0713100|PF3D7_0114100|PF3D7_1101700|PF3D7_0701600|PF3D7_0324100|PF3D7_0700800|PF3D7_0221500|PF3D7_0101300|PF3D7_1100800|PF3D7_1039700|PF3D7_0222100
51836	6.9442e-06	0.00010336	12	15	551	2305	translocation of molecules into other organism involved in symbiotic interaction	PF3D7_1436300|PF3D7_0713100|PF3D7_0114100|PF3D7_1101700|PF3D7_0701600|PF3D7_0324100|PF3D7_0700800|PF3D7_0221500|PF3D7_0101300|PF3D7_1100800|PF3D7_1039700|PF3D7_0222100
42000	6.9442e-06	0.00010336	12	15	551	2305	translocation of peptides or proteins into host	PF3D7_1436300|PF3D7_0713100|PF3D7_0114100|PF3D7_1101700|PF3D7_0701600|PF3D7_0324100|PF3D7_0700800|PF3D7_0221500|PF3D7_0101300|PF3D7_1100800|PF3D7_1039700|PF3D7_0222100
44417	6.9442e-06	0.00010336	12	15	551	2305	translocation of molecules into host	PF3D7_1436300|PF3D7_0713100|PF3D7_0114100|PF3D7_1101700|PF3D7_0701600|PF3D7_0324100|PF3D7_0700800|PF3D7_0221500|PF3D7_0101300|PF3D7_1100800|PF3D7_1039700|PF3D7_0222100
44766	6.9442e-06	0.00010336	12	15	551	2305	multi-organism transport	PF3D7_1436300|PF3D7_0713100|PF3D7_0114100|PF3D7_1101700|PF3D7_0701600|PF3D7_0324100|PF3D7_0700800|PF3D7_0221500|PF3D7_0101300|PF3D7_1100800|PF3D7_1039700|PF3D7_0222100
1902579	6.9442e-06	0.00010336	12	15	551	2305	multi-organism localization	PF3D7_1436300|PF3D7_0713100|PF3D7_0114100|PF3D7_1101700|PF3D7_0701600|PF3D7_0324100|PF3D7_0700800|PF3D7_0221500|PF3D7_0101300|PF3D7_1100800|PF3D7_1039700|PF3D7_0222100
8150	1.1824e-05	0.00017376	383	1426	551	2305	biological_process	PF3D7_1100300|PF3D7_1343600|PF3D7_1471000|PF3D7_1423600|PF3D7_0212600|PF3D7_1400600|PF3D7_0214900|PF3D7_0711700|PF3D7_1479400|PF3D7_0206600|PF3D7_0411400|PF3D7_1454100|PF3D7_0808700|PF3D7_0506900|PF3D7_1020300|PF3D7_1150000|PF3D7_0632000|PF3D7_1041000|PF3D7_0115700|PF3D7_0802600|PF3D7_1477900|PF3D7_0907900|PF3D7_0712000|PF3D7_1034700|PF3D7_0800300|PF3D7_1229800|PF3D7_0421200|PF3D7_0425800|PF3D7_0…
8092	7.9513e-05	0.0011539	10	13	551	2305	cytoskeletal protein binding	PF3D7_1342600|PF3D7_1219000|PF3D7_0630500|PF3D7_1253400|PF3D7_0613900|PF3D7_1251200|PF3D7_1361400|PF3D7_0503600|PF3D7_1149200|PF3D7_0105300
3779	0.0025989	0.037251	7	10	551	2305	actin binding	PF3D7_1342600|PF3D7_1219000|PF3D7_0613900|PF3D7_1251200|PF3D7_1361400|PF3D7_0503600|PF3D7_0105300
1901681	0.0029243	0.041404	9	15	551	2305	sulfur compound binding	PF3D7_0402300|PF3D7_0731500|PF3D7_0424100|PF3D7_0424200|PF3D7_1335300|PF3D7_1301600|PF3D7_1335400|PF3D7_0801300|PF3D7_0102500
20009	0.0029777	0.041652	12	23	551	2305	microneme	PF3D7_0316000|PF3D7_0323400|PF3D7_0828800|PF3D7_0731500|PF3D7_1449000|PF3D7_1136900|PF3D7_0923300|PF3D7_1216600|PF3D7_1133400|PF3D7_1301600|PF3D7_0801300|PF3D7_0102500
[truncated: 205 more columns]
