# Supplementary material for: The PfAlba1 RNA-binding protein is an important regulator of translational timing in Plasmodium falciparum blood stages
Source: Genome Biol. 2015 Sep 28;16:212. doi: 10.1186/s13059-015-0771-5 (PMC4587749; doi:10.1186/s13059-015-0771-5)
Supplement: Supplementary file 8 — List of transcripts that were over twofold differentially regulated in PfAlba1-Ty1 trophozoites and that were bound directly by PfAlba1 in vivo and in vitro. (XLS 42 kb) [file 13059_2015_771_MOESM8_ESM.xls]

## Sheet: 105_three-way_intersection
Table S7: List of transcripts that are over 2-fold differentially regulated in PfAlba1-Ty1 trophozoites and that are bound directly by PfAlba1 in vivo and in vitro
Pf-iRBC 48hr Max Exp Timing data were obtained from plasmodb.org according to Bozdech et al., PLoS Biology, 2003
Functional category was used to generate the pie-chart of Fig. 6B
[Gene ID]	[Gene Type]	[Product Description]	[Pf-iRBC 48hr Max Exp Timing]	[Functional category]
PF3D7_1321500.2	protein coding	3',5'-cyclic nucleotide phosphodiesterase, putative (PDEbeta)	38	Other
PF3D7_0802600	protein coding	adenylyl cyclase beta (ACbeta)	40	Kinases and related signaling molecules
PF3D7_1414500	protein coding	atypical protein kinase, ABC-1 family, putative (ABCk2)	40	Kinases and related signaling molecules
PF3D7_0217500	protein coding	calcium-dependent protein kinase 1 (CDPK1)	40	Invasion components
PF3D7_1146600	protein coding	CCAAT-box DNA binding protein subunit B (NFYB)	40	DNA replication, repair and chromosome organization
PF3D7_1232500	protein coding	CG2-related protein, putative	42	Protein folding and trafficking
PF3D7_1436600	protein coding	cGMP-dependent protein kinase (PKG)	40	Kinases and related signaling molecules
PF3D7_0530300	protein coding	conserved Plasmodium membrane protein, unknown function	38	Conserved proteins of unknown function, unannotated
PF3D7_0704100	protein coding	conserved Plasmodium membrane protein, unknown function	37	Conserved proteins of unknown function, unannotated
PF3D7_1008500	protein coding	conserved Plasmodium membrane protein, unknown function	37	Conserved proteins of unknown function, unannotated
PF3D7_1023000	protein coding	conserved Plasmodium membrane protein, unknown function	43	Conserved proteins of unknown function, unannotated
PF3D7_1313800	protein coding	conserved Plasmodium membrane protein, unknown function	1	Conserved proteins of unknown function, unannotated
PF3D7_1359900	protein coding	conserved Plasmodium membrane protein, unknown function	3	Conserved proteins of unknown function, unannotated
PF3D7_0204100	protein coding	conserved Plasmodium protein, unknown function	38	Conserved proteins of unknown function, unannotated
PF3D7_0216700.2	protein coding	conserved Plasmodium protein, unknown function	42	Conserved proteins of unknown function, unannotated
PF3D7_0308100	protein coding	conserved Plasmodium protein, unknown function	37	Conserved proteins of unknown function, unannotated
PF3D7_0407800	protein coding	conserved Plasmodium protein, unknown function	39	Conserved proteins of unknown function, unannotated
PF3D7_0508900	protein coding	conserved Plasmodium protein, unknown function	37	Conserved proteins of unknown function, unannotated
PF3D7_0522400	protein coding	conserved Plasmodium protein, unknown function	40	Conserved proteins of unknown function, unannotated
PF3D7_0604900	protein coding	conserved Plasmodium protein, unknown function	null	Conserved proteins of unknown function, unannotated
PF3D7_0607700	protein coding	conserved Plasmodium protein, unknown function	36	Conserved proteins of unknown function, unannotated
PF3D7_0611600	protein coding	conserved Plasmodium protein, unknown function	null	Conserved proteins of unknown function, unannotated
PF3D7_0704800	protein coding	conserved Plasmodium protein, unknown function	40	Conserved proteins of unknown function, unannotated
PF3D7_0723800	protein coding	conserved Plasmodium protein, unknown function	38	Conserved proteins of unknown function, unannotated
PF3D7_0730500	protein coding	conserved Plasmodium protein, unknown function	40	Conserved proteins of unknown function, unannotated
PF3D7_0914100	protein coding	conserved Plasmodium protein, unknown function	42	Conserved proteins of unknown function, unannotated
PF3D7_0924600	protein coding	conserved Plasmodium protein, unknown function	36	Conserved proteins of unknown function, unannotated
PF3D7_0932000	protein coding	conserved Plasmodium protein, unknown function	39	Conserved proteins of unknown function, unannotated
PF3D7_1012200	protein coding	conserved Plasmodium protein, unknown function	39	Conserved proteins of unknown function, unannotated
PF3D7_1013800	protein coding	conserved Plasmodium protein, unknown function	39	Conserved proteins of unknown function, unannotated
PF3D7_1025900	protein coding	conserved Plasmodium protein, unknown function	38	Conserved proteins of unknown function, unannotated
PF3D7_1026600	protein coding	conserved Plasmodium protein, unknown function	43	Conserved proteins of unknown function, unannotated
PF3D7_1029900	protein coding	conserved Plasmodium protein, unknown function	36	Conserved proteins of unknown function, unannotated
PF3D7_1138000	protein coding	conserved Plasmodium protein, unknown function	37	Conserved proteins of unknown function, unannotated
PF3D7_1138700	protein coding	conserved Plasmodium protein, unknown function	44	Conserved proteins of unknown function, unannotated
PF3D7_1205600	protein coding	conserved Plasmodium protein, unknown function	25	Conserved proteins of unknown function, unannotated
PF3D7_1206300	protein coding	conserved Plasmodium protein, unknown function	39	Conserved proteins of unknown function, unannotated
PF3D7_1312800	protein coding	conserved Plasmodium protein, unknown function	40	Conserved proteins of unknown function, unannotated
PF3D7_1313600	protein coding	conserved Plasmodium protein, unknown function	37	Conserved proteins of unknown function, unannotated
PF3D7_1315300	protein coding	conserved Plasmodium protein, unknown function	37	Conserved proteins of unknown function, unannotated
PF3D7_1327300	protein coding	conserved Plasmodium protein, unknown function	42	Conserved proteins of unknown function, unannotated
PF3D7_1327500	protein coding	conserved Plasmodium protein, unknown function	38	Conserved proteins of unknown function, unannotated
PF3D7_1361800	protein coding	conserved Plasmodium protein, unknown function	39	Conserved proteins of unknown function, unannotated
PF3D7_1431400	protein coding	conserved Plasmodium protein, unknown function	39	Conserved proteins of unknown function, unannotated
PF3D7_1436200	protein coding	conserved Plasmodium protein, unknown function	39	Conserved proteins of unknown function, unannotated
PF3D7_1440400	protein coding	conserved Plasmodium protein, unknown function	37	Conserved proteins of unknown function, unannotated
PF3D7_1444100	protein coding	conserved Plasmodium protein, unknown function	37	Conserved proteins of unknown function, unannotated
PF3D7_1450500	protein coding	conserved Plasmodium protein, unknown function	37	Conserved proteins of unknown function, unannotated
PF3D7_1455300	protein coding	conserved Plasmodium protein, unknown function	42	Conserved proteins of unknown function, unannotated
PF3D7_1457900	protein coding	conserved Plasmodium protein, unknown function	36	Conserved proteins of unknown function, unannotated
PF3D7_1405700	protein coding	conserved protein, unknown function	41	Conserved proteins of unknown function, unannotated
PF3D7_0935800	protein coding	cytoadherence linked asexual protein 9 (CLAG9)	37	Invasion components
PF3D7_1209400	protein coding	cytosolic iron-sulfur protein assembly protein 1, putative (CIA1)	42	Other
PF3D7_1425400	protein coding	DEAD/DEAH box helicase, putative	41	DNA replication, repair and chromosome organization
PF3D7_0930500	protein coding	diacylglycerol kinase, putative (DGK1)	40	Kinases and related signaling molecules
PF3D7_0404700	protein coding	dipeptidyl aminopeptidase 3 (DPAP3)	39	Other
PF3D7_0910500	protein coding	DNA repair protein REV1, putative	41	DNA replication, repair and chromosome organization
PF3D7_0731500	protein coding	erythrocyte binding antigen-175 (EBA175)	43	Invasion components
PF3D7_0530900	protein coding	formin 1	37	Actin and myosin-related
PF3D7_0303200	protein coding	HAD superfamily protein, putative	39	Other
PF3D7_0929400	protein coding	high molecular weight rhoptry protein 2 (RhopH2)	37	Invasion components
PF3D7_0905400	protein coding	high molecular weight rhoptry protein 3 (RhopH3)	37	Invasion components
PF3D7_1003600	protein coding	inner membrane complex protein 1c, putative (IMC1c)	41	Invasion components
PF3D7_0316000	protein coding	microneme associated antigen (MA)	42	Invasion components
PF3D7_1125400	protein coding	mitochondrial import inner membrane translocase subunit TIM44, putative (TIM44)	21	Protein folding and trafficking
PF3D7_0216600	protein coding	MtN3-like protein	1	Other
PF3D7_1342600	protein coding	myosin A (MyoA)	43	Actin and myosin-related
PF3D7_0613900	protein coding	myosin E, putative (myoE)	42	Actin and myosin-related
PF3D7_0924000	protein coding	patatin-like phospholipase, putative	42	Other
PF3D7_0509800	protein coding	phosphatidylinositol 4-kinase (PI4K)	42	Kinases and related signaling molecules
PF3D7_1426700	protein coding	phosphoenolpyruvate carboxylase (PEPC)	38	Other
PF3D7_0720700	protein coding	phosphoinositide-binding protein, putative	null	Other
PF3D7_0221200	protein coding	Plasmodium exported protein (hyp15), unknown function	21	Conserved proteins of unknown function, unannotated
PF3D7_0201600	protein coding	Plasmodium exported protein (PHISTb), unknown function	11	Phistb proteins
PF3D7_0402100	protein coding	Plasmodium exported protein (PHISTb), unknown function	46	Phistb proteins
PF3D7_1401600	protein coding	Plasmodium exported protein (PHISTb), unknown function	39	Phistb proteins
PF3D7_1238900	protein coding	protein kinase 2 (PK2)	43	Kinases and related signaling molecules
PF3D7_0203100	protein coding	protein kinase, putative	42	Kinases and related signaling molecules
PF3D7_0932100	protein coding	protein MAM3, putative	40	Other
PF3D7_0810300	protein coding	protein phosphatase, putative	39	Kinases and related signaling molecules
PF3D7_1467900	protein coding	rab GTPase activator, putative	40	Protein folding and trafficking
PF3D7_0826700	protein coding	receptor for activated c kinase (RACK)	20	Kinases and related signaling molecules
PF3D7_0919900	protein coding	regulator of chromosome condensation, putative	37	DNA replication, repair and chromosome organization
PF3D7_1335400	protein coding	reticulocyte binding protein 2 homologue a (RH2a)	42	Invasion components
PF3D7_1335300	protein coding	reticulocyte binding protein 2 homologue b (RH2b)	42	Invasion components
PF3D7_1452000	protein coding	rhoptry neck protein 2 (RON2)	39	Invasion components
PF3D7_1252100	protein coding	rhoptry neck protein 3 (RON3)	null	Invasion components
PF3D7_1116000	protein coding	rhoptry neck protein 4 (RON4)	39	Invasion components
PF3D7_0722200	protein coding	rhoptry-associated leucine zipper-like protein 1 (RALP1)	39	Invasion components
PF3D7_1149200	protein coding	ring-infected erythrocyte surface antigen	46	Protein folding and trafficking
PF3D7_1116100	protein coding	serine esterase, putative	42	Other
PF3D7_1016400	protein coding	serine/threonine protein kinase, FIKK family (FIKK10.1)	18	Kinases and related signaling molecules
PF3D7_0704500	protein coding	serine/threonine protein kinase, putative	null	Kinases and related signaling molecules
PF3D7_1441300	protein coding	serine/threonine protein kinase, putative	37	Kinases and related signaling molecules
PF3D7_0802800	protein coding	serine/threonine protein phosphatase 2B catalytic subunit A, putative (CNA)	40	Kinases and related signaling molecules
PF3D7_1018200	protein coding	serine/threonine protein phosphatase 8, putative (PPP8)	null	Kinases and related signaling molecules
PF3D7_0508100	protein coding	SET domain protein, putative (SET9)	37	DNA replication, repair and chromosome organization
PF3D7_1420200	protein coding	tetratricopeptide repeat family protein, putative	40	Protein folding and trafficking
PF3D7_0420300	protein coding	transcription factor with AP2 domain(s) (ApiAP2)	43	ApiAp2 and other transcription factors
PF3D7_0802100	protein coding	transcription factor with AP2 domain(s) (ApiAP2)	38	ApiAp2 and other transcription factors
PF3D7_0604100	protein coding	transcription factor with AP2 domain(s),SPE2-interacting protein (SIP2)	37	ApiAp2 and other transcription factors
PF3D7_0104300	protein coding	ubiquitin carboxyl-terminal hydrolase 1, putative (UBP1)	46	Ubiquitin pathway
PF3D7_1402500	protein coding	ubiquitin-40S ribosomal protein S27a, putative	10	Ubiquitin pathway
PF3D7_1243700	protein coding	ubiquitin-conjugating enzyme E2, putative	null	Ubiquitin pathway
PF3D7_1478900	non protein coding	unspecified product	null	Other
