# Supplementary material for: The PfAlba1 RNA-binding protein is an important regulator of translational timing in Plasmodium falciparum blood stages
Source: Genome Biol. 2015 Sep 28;16:212. doi: 10.1186/s13059-015-0771-5 (PMC4587749; doi:10.1186/s13059-015-0771-5)
Supplement: Supplementary file 9 — List of transcripts identified by Foth et al. [16] and Caro et al. [19] as being translationally regulated in Plasmodium falciparum asexual blood stages. (XLS 80 kb) [file 13059_2015_771_MOESM9_ESM.xls]

## Sheet: Foth_2011
Table S8A: List of transcripts identified by Foth et al., 2011, as being translationally regulated in Plasmodium falciparum asexual blood stages
Transcripts that are bound by PfAlba1 in vivo and/or in vitro are highlighted in blue text
[Gene ID]	[Input ID]	[Genomic Location]	[Gene Type]	[Product Description]
PF3D7_0108000	PFA0400c	Pf3D7_01_v3: 328,431 - 329,558 (-)	protein coding	proteasome subunit beta type-3, putative
PF3D7_0207600	PFB0340c	Pf3D7_02_v3: 303,593 - 307,027 (-)	protein coding	serine repeat antigen 5 (SERA5)
PF3D7_0209800	PFB0445c	Pf3D7_02_v3: 404,281 - 406,355 (-)	protein coding	ATP-dependent RNA helicase UAP56 (UAP56)
PF3D7_0302500	PFC0120w	Pf3D7_03_v3: 135,418 - 140,660 (+)	protein coding	cytoadherence linked asexual protein 3.1 (CLAG3.1)
PF3D7_0307100	PFC0295c	Pf3D7_03_v3: 312,693 - 313,342 (-)	protein coding	40S ribosomal protein S12, putative
PF3D7_0308200	PFC0350c	Pf3D7_03_v3: 362,342 - 364,233 (-)	protein coding	TCP-1/cpn60 chaperonin family, putative
PF3D7_0317000	PFC0745c	Pf3D7_03_v3: 682,795 - 683,685 (-)	protein coding	proteasome subunit alpha type-3, putative
PF3D7_0319600	PFC0870w	Pf3D7_03_v3: 817,913 - 818,695 (+)	protein coding	elongation factor 1 (EF-1), putative
PF3D7_0320300	PFC0900w	Pf3D7_03_v3: 845,713 - 847,320 (+)	protein coding	T-complex protein 1 epsilon subunit, putative
PF3D7_0322000	PFC0975c	Pf3D7_03_v3: 928,644 - 929,159 (-)	protein coding	peptidyl-prolyl cis-trans isomerase (CYP19A)
PF3D7_0413600	PFD0665c	Pf3D7_04_v3: 616,914 - 618,350 (-)	protein coding	26S proteasome AAA-ATPase subunit RPT3, putative
PF3D7_0419600	PFD0950w	Pf3D7_04_v3: 870,737 - 871,873 (+)	protein coding	ran binding protein 1, putative
PF3D7_0423800	PFD1130w	Pf3D7_04_v3: 1,076,347 - 1,077,534 (+)	protein coding	cysteine-rich protective antigen (CyRPA)
PF3D7_0501100.1	PFE0055c	Pf3D7_05_v3: 58,037 - 59,726 (-)	protein coding	heat shock protein 40, type II (HSP40)
PF3D7_0501100.2	PFE0055c	Pf3D7_05_v3: 58,037 - 59,726 (-)	protein coding	heat shock protein 40, type II (HSP40)
PF3D7_0501500	PFE0075c	Pf3D7_05_v3: 81,134 - 82,336 (-)	protein coding	rhoptry-associated protein 3 (RAP3)
PF3D7_0501600	PFE0080c	Pf3D7_05_v3: 84,041 - 85,237 (-)	protein coding	rhoptry-associated protein 2 (RAP2)
PF3D7_0511000	PFE0545c	Pf3D7_05_v3: 467,585 - 468,100 (-)	protein coding	translationally-controlled tumor protein homolog (TCTP)
PF3D7_0511800	PFE0585c	Pf3D7_05_v3: 520,720 - 522,693 (-)	protein coding	inositol-3-phosphate synthase (INO1)
PF3D7_0513300	PFE0660c	Pf3D7_05_v3: 569,182 - 569,919 (-)	protein coding	purine nucleoside phosphorylase (PNP)
PF3D7_0532100	PFE1590w	Pf3D7_05_v3: 1,301,224 - 1,301,769 (+)	protein coding	early transcribed membrane protein 5 (ETRAMP5)
PF3D7_0608500	PFF0420c	Pf3D7_06_v3: 351,780 - 352,775 (-)	protein coding	proteasome subunit alpha type-2, putative
PF3D7_0608800	PFF0435w	Pf3D7_06_v3: 362,635 - 363,879 (+)	protein coding	ornithine aminotransferase (OAT)
PF3D7_0610800	PFF0530w	Pf3D7_06_v3: 453,671 - 455,689 (+)	protein coding	transketolase (TK)
PF3D7_0621800	PFF1050w	Pf3D7_06_v3: 891,997 - 892,777 (+)	protein coding	nascent polypeptide associated complex alpha chain, putative
PF3D7_0624000	PFF1155w	Pf3D7_06_v3: 981,066 - 982,547 (+)	protein coding	hexokinase (HK)
PF3D7_0626700	PFF1295w	Pf3D7_06_v3: 1,075,018 - 1,076,136 (+)	protein coding	conserved protein, unknown function
PF3D7_0626800	PFF1300w	Pf3D7_06_v3: 1,078,995 - 1,081,320 (+)	protein coding	pyruvate kinase (PyrK)
PF3D7_0627500	PFF1335c	Pf3D7_06_v3: 1,101,734 - 1,102,852 (-)	protein coding	protein DJ-1 (DJ1)
PF3D7_0708400	PF07_0029	Pf3D7_07_v3: 381,592 - 384,614 (+)	protein coding	heat shock protein 90 (HSP90)
PF3D7_0708800	PF07_0033	Pf3D7_07_v3: 395,711 - 398,332 (+)	protein coding	heat shock protein 110 (HSP110c)
PF3D7_0716800	MAL7P1.81	Pf3D7_07_v3: 732,070 - 733,496 (-)	protein coding	eukaryotic translation initiation factor 3 37.28 kDa subunit, putative
PF3D7_0718500	MAL7P1.94	Pf3D7_07_v3: 824,445 - 825,884 (+)	protein coding	prefoldin subunit 3, putative
PF3D7_0722400	MAL7P1.122	Pf3D7_07_v3: 954,784 - 956,343 (+)	protein coding	GTP-binding protein, putative
PF3D7_0727400	PF07_0112	Pf3D7_07_v3: 1,162,710 - 1,163,831 (+)	protein coding	proteasome subunit alpha type-5, putative
PF3D7_0814200	PF08_0074	Pf3D7_08_v3: 687,340 - 688,086 (+)	protein coding	DNA/RNA-binding protein Alba 1 (ALBA1)
PF3D7_0815600	MAL8P1.83	Pf3D7_08_v3: 729,917 - 732,187 (-)	protein coding	eukaryotic translation initiation factor, putative
PF3D7_0816600	PF08_0063	Pf3D7_08_v3: 762,118 - 765,330 (-)	protein coding	chaperone protein ClpB1 (ClpB1)
PF3D7_0818200	MAL8P1.69	Pf3D7_08_v3: 830,006 - 831,454 (+)	protein coding	14-3-3 protein (14-3-3I)
PF3D7_0818900	PF08_0054	Pf3D7_08_v3: 860,384 - 862,417 (+)	protein coding	heat shock protein 70 (HSP70)
PF3D7_0826700	PF08_0019	Pf3D7_08_v3: 1,160,164 - 1,161,708 (-)	protein coding	receptor for activated c kinase (RACK)
PF3D7_0827900	MAL8P1.17	Pf3D7_08_v3: 1,206,788 - 1,208,394 (-)	protein coding	protein disulfide isomerase (PDI8)
PF3D7_0903700	PFI0180w	Pf3D7_09_v3: 175,542 - 177,442 (+)	protein coding	alpha tubulin 1
PF3D7_0905400	PFI0265c	Pf3D7_09_v3: 270,740 - 274,789 (-)	protein coding	high molecular weight rhoptry protein 3 (RhopH3)
PF3D7_0913200	PFI0645w	Pf3D7_09_v3: 575,679 - 576,509 (+)	protein coding	elongation factor 1-beta (EF-1beta)
PF3D7_0917900	PFI0875w	Pf3D7_09_v3: 737,985 - 740,276 (+)	protein coding	heat shock protein 70 (HSP70-2)
PF3D7_0918000	PFI0880c	Pf3D7_09_v3: 742,494 - 743,684 (-)	protein coding	secreted acid phosphatase (GAP50)
PF3D7_0922200	PFI1090w	Pf3D7_09_v3: 903,362 - 904,570 (+)	protein coding	S-adenosylmethionine synthetase (SAMS)
PF3D7_0922500	PFI1105w	Pf3D7_09_v3: 913,230 - 914,480 (+)	protein coding	phosphoglycerate kinase (PGK)
PF3D7_0925900	PFI1270w	Pf3D7_09_v3: 1,040,713 - 1,041,516 (+)	protein coding	conserved Plasmodium protein, unknown function
PF3D7_0929400	PFI1445w	Pf3D7_09_v3: 1,175,203 - 1,180,762 (+)	protein coding	high molecular weight rhoptry protein 2 (RhopH2)
PF3D7_0930300	PFI1475w	Pf3D7_09_v3: 1,201,812 - 1,206,974 (+)	protein coding	merozoite surface protein 1 (MSP1)
PF3D7_0931800	PFI1545c	Pf3D7_09_v3: 1,273,082 - 1,273,930 (-)	protein coding	proteasome subunit beta type-6, putative
PF3D7_0932200	PFI1565w	Pf3D7_09_v3: 1,287,008 - 1,288,372 (+)	protein coding	profilin, putative (PFN)
PF3D7_1008700	PF10_0084	Pf3D7_10_v3: 360,625 - 362,480 (-)	protein coding	tubulin beta chain
PF3D7_1011400	PF10_0111	Pf3D7_10_v3: 441,140 - 441,955 (-)	protein coding	proteasome subunit beta type-5
PF3D7_1012400	PF10_0121	Pf3D7_10_v3: 475,327 - 476,563 (-)	protein coding	hypoxanthine-guanine phosphoribosyltransferase (HGPRT)
PF3D7_1015600	PF10_0153	Pf3D7_10_v3: 627,044 - 629,040 (-)	protein coding	heat shock protein 60 (HSP60)
PF3D7_1015900	PF10_0155	Pf3D7_10_v3: 637,138 - 639,011 (+)	protein coding	enolase (ENO)
PF3D7_1026800	PF10_0264	Pf3D7_10_v3: 1,122,962 - 1,124,037 (+)	protein coding	40S ribosomal protein S2 (RPS2)
PF3D7_1027300	PF10_0268	Pf3D7_10_v3: 1,140,589 - 1,142,602 (-)	protein coding	peroxiredoxin (nPrx)
PF3D7_1029600	PF10_0289	Pf3D7_10_v3: 1,206,302 - 1,207,405 (+)	protein coding	adenosine deaminase (ADA)
PF3D7_1033400	PF10_0325	Pf3D7_10_v3: 1,339,762 - 1,340,628 (+)	protein coding	haloacid dehalogenase-like hydrolase (HAD1)
PF3D7_1103100	PF11_0043	Pf3D7_11_v3: 140,048 - 140,801 (-)	protein coding	60S acidic ribosomal protein P1, putative (RPP1)
PF3D7_1105800	PF11_0069	Pf3D7_11_v3: 250,918 - 252,872 (+)	protein coding	conserved Plasmodium protein, unknown function
PF3D7_1108600	PF11_0098	Pf3D7_11_v3: 369,675 - 370,706 (-)	protein coding	endoplasmic reticulum-resident calcium binding protein (ERC)
PF3D7_1110700	PF11_0114	Pf3D7_11_v3: 428,362 - 430,047 (+)	protein coding	actin-like protein, putative (ALP1)
PF3D7_1115300	PF11_0161	Pf3D7_11_v3: 581,250 - 582,698 (-)	protein coding	cysteine proteinase falcipain 2b,falcipain 2' (FP2B)
PF3D7_1115600	PF11_0164	Pf3D7_11_v3: 589,707 - 590,629 (-)	protein coding	peptidyl-prolyl cis-trans isomerase (CYP19B)
PF3D7_1115700	PF11_0165	Pf3D7_11_v3: 592,130 - 593,584 (-)	protein coding	cysteine proteinase falcipain 2a,falcipain 2 (FP2A)
PF3D7_1116000	PF11_0168	Pf3D7_11_v3: 602,983 - 606,918 (-)	protein coding	rhoptry neck protein 4 (RON4)
PF3D7_1116100	PF11_0168	Pf3D7_11_v3: 607,902 - 613,394 (-)	protein coding	serine esterase, putative
PF3D7_1117700	PF11_0183	Pf3D7_11_v3: 670,711 - 671,515 (-)	protein coding	GTP-binding nuclear protein RAN/TC4 (RAN)
PF3D7_1118200	PF11_0188	Pf3D7_11_v3: 688,766 - 691,558 (-)	protein coding	heat shock protein 90, putative
PF3D7_1120100	PF11_0208	Pf3D7_11_v3: 761,695 - 762,818 (+)	protein coding	phosphoglycerate mutase, putative (PGM1)
PF3D7_1121600	PF11_0224	Pf3D7_11_v3: 815,386 - 816,322 (-)	protein coding	circumsporozoite-related antigen,exported protein 1 (EXP1)
PF3D7_1123900	PF11_0250	Pf3D7_11_v3: 945,470 - 946,148 (+)	protein coding	splicing factor, putative
PF3D7_1127100	PF11_0282	Pf3D7_11_v3: 1,060,262 - 1,060,783 (-)	protein coding	deoxyuridine 5'-triphosphate nucleotidohydrolase (dUTPase)
PF3D7_1130200	PF11_0313	Pf3D7_11_v3: 1,165,221 - 1,166,171 (+)	protein coding	60S ribosomal protein P0 (PfP0)
PF3D7_1132200	PF11_0331	Pf3D7_11_v3: 1,248,310 - 1,250,232 (-)	protein coding	TCP-1/cpn60 chaperonin family, putative
PF3D7_1134000	PF11_0351	Pf3D7_11_v3: 1,320,114 - 1,322,105 (+)	protein coding	heat shock protein 70 (HSP70-3)
PF3D7_1134100	PF11_0352	Pf3D7_11_v3: 1,323,043 - 1,324,314 (-)	protein coding	protein disulfide isomerase (PDI-11)
PF3D7_1203700	PFL0185c	Pf3D7_12_v3: 187,146 - 188,842 (-)	protein coding	nucleosome assembly protein (NAPL)
PF3D7_1204300	PFL0210c	Pf3D7_12_v3: 205,491 - 205,976 (-)	protein coding	eukaryotic translation initiation factor 5A (EIF5A)
PF3D7_1222300	PFL1070c	Pf3D7_12_v3: 883,567 - 886,032 (-)	protein coding	endoplasmin, putative (GRP94)
PF3D7_1226300	PFL1270w	Pf3D7_12_v3: 1,065,796 - 1,066,683 (+)	protein coding	haloacid dehalogenase-like hydrolase, putative (HAD2)
PF3D7_1246200	PFL2215w	Pf3D7_12_v3: 1,920,784 - 1,921,914 (+)	protein coding	actin I (ACT1)
PF3D7_1247400	PFL2275c	Pf3D7_12_v3: 1,955,124 - 1,956,038 (-)	protein coding	FK506-binding protein (FKBP)-type peptidyl-prolyl isomerase (FKBP35)
PF3D7_1302100	PF13_0011	Pf3D7_13_v3: 121,636 - 122,289 (-)	protein coding	gamete antigen 27/25 (Pfg27)
PF3D7_1311800	MAL13P1.56	Pf3D7_13_v3: 501,790 - 505,047 (+)	protein coding	M1-family alanyl aminopeptidase (M1AAP)
PF3D7_1311900	PF13_0065	Pf3D7_13_v3: 507,900 - 509,735 (+)	protein coding	vacuolar ATP synthase subunit a (vapA)
PF3D7_1317800	MAL13P1.92	Pf3D7_13_v3: 740,527 - 741,454 (+)	protein coding	40S ribosomal protein S19 (RPS19)
PF3D7_1324900	PF13_0141	Pf3D7_13_v3: 1,041,157 - 1,042,107 (+)	protein coding	L-lactate dehydrogenase (LDH)
PF3D7_1332800	PF13_0178	Pf3D7_13_v3: 1,348,779 - 1,349,522 (+)	protein coding	translation initiation factor 6, putative
PF3D7_1335100	PF13_0197	Pf3D7_13_v3: 1,419,086 - 1,420,141 (-)	protein coding	merozoite surface protein 7 (MSP7)
PF3D7_1343000	MAL13P1.214	Pf3D7_13_v3: 1,696,894 - 1,698,113 (+)	protein coding	phosphoethanolamine N-methyltransferase (PMT)
PF3D7_1344200	MAL13P1.540	Pf3D7_13_v3: 1,769,129 - 1,771,927 (+)	protein coding	heat shock protein 110, putative (HSP110)
PF3D7_1346300	MAL13P1.233	Pf3D7_13_v3: 1,849,528 - 1,850,517 (+)	protein coding	DNA/RNA-binding protein Alba 2 (ALBA2)
PF3D7_1347500	MAL13P1.237	Pf3D7_13_v3: 1,897,983 - 1,899,362 (-)	protein coding	DNA/RNA-binding protein Alba 4 (ALBA4)
PF3D7_1350100	PF13_0262	Pf3D7_13_v3: 2,005,962 - 2,007,950 (-)	protein coding	lysine--tRNA ligase (KRS1)
PF3D7_1353800	PF13_0282	Pf3D7_13_v3: 2,151,402 - 2,152,373 (-)	protein coding	proteasome subunit alpha type-4, putative
PF3D7_1353900	MAL13P1.270	Pf3D7_13_v3: 2,154,162 - 2,155,217 (+)	protein coding	proteasome subunit alpha type-7, putative
PF3D7_1357000	PF13_0304	Pf3D7_13_v3: 2,265,817 - 2,267,148 (-)	protein coding	elongation factor 1-alpha
PF3D7_1357800	MAL13P1.283	Pf3D7_13_v3: 2,291,897 - 2,294,134 (+)	protein coding	TCP-1/cpn60 chaperonin family, putative
PF3D7_1357900	MAL13P1.284	Pf3D7_13_v3: 2,295,637 - 2,297,156 (+)	protein coding	pyrroline-5-carboxylate reductase
PF3D7_1360800	PF13_0322	Pf3D7_13_v3: 2,435,343 - 2,438,924 (+)	protein coding	falcilysin (FLN)
PF3D7_1361900	PF13_0328	Pf3D7_13_v3: 2,482,472 - 2,483,296 (-)	protein coding	proliferating cell nuclear antigen (PCNA)
PF3D7_1367000	MAL13P1.337	Pf3D7_13_v3: 2,679,415 - 2,680,425 (-)	protein coding	suppressor of kinetochore protein 1, putative (SKP1)
PF3D7_1403900	PF14_0036	Pf3D7_14_v3: 142,242 - 143,138 (-)	protein coding	phosphatase, putative
PF3D7_1407800	PF14_0075	Pf3D7_14_v3: 283,086 - 284,435 (+)	protein coding	plasmepsin IV (PM4)
PF3D7_1407900	PF14_0076	Pf3D7_14_v3: 288,297 - 289,655 (+)	protein coding	plasmepsin I (PMI)
PF3D7_1408000	PF14_0077	Pf3D7_14_v3: 293,471 - 294,832 (+)	protein coding	plasmepsin II
PF3D7_1408100	PF14_0078	Pf3D7_14_v3: 297,468 - 298,823 (+)	protein coding	plasmepsin III,histo-aspartic protease (HAP)
PF3D7_1410400	PF14_0102	Pf3D7_14_v3: 420,442 - 422,790 (+)	protein coding	rhoptry-associated protein 1 (RAP1)
PF3D7_1427900	PF14_0257	Pf3D7_14_v3: 1,092,936 - 1,093,781 (+)	protein coding	conserved protein, unknown function
PF3D7_1434300	PF14_0324	Pf3D7_14_v3: 1,372,903 - 1,374,597 (+)	protein coding	Hsp70/Hsp90 organizing protein (HOP)
PF3D7_1437200	PF14_0352	Pf3D7_14_v3: 1,507,359 - 1,510,089 (-)	protein coding	ribonucleoside-diphosphate reductase, large subunit, putative
PF3D7_1437900	PF14_0359	Pf3D7_14_v3: 1,533,329 - 1,534,947 (+)	protein coding	HSP40, subfamily A, putative
PF3D7_1438900	PF14_0368	Pf3D7_14_v3: 1,575,984 - 1,576,571 (+)	protein coding	thioredoxin peroxidase 1 (Trx-Px1)
PF3D7_1439900	PF14_0378	Pf3D7_14_v3: 1,622,576 - 1,623,612 (+)	protein coding	triosephosphate isomerase (TIM)
PF3D7_1444800	PF14_0425	Pf3D7_14_v3: 1,844,041 - 1,845,617 (-)	protein coding	fructose-bisphosphate aldolase (FBPA)
PF3D7_1451100	PF14_0486	Pf3D7_14_v3: 2,090,902 - 2,093,400 (+)	protein coding	elongation factor 2
PF3D7_1461400	PF14_0586	Pf3D7_14_v3: 2,493,400 - 2,494,762 (-)	protein coding	conserved Plasmodium protein, unknown function
PF3D7_1462800	PF14_0598	Pf3D7_14_v3: 2,559,098 - 2,560,347 (+)	protein coding	glyceraldehyde-3-phosphate dehydrogenase (GAPDH)
PF3D7_1468700	PF14_0655	Pf3D7_14_v3: 2,825,370 - 2,826,918 (+)	protein coding	eukaryotic initiation factor 4A (eIF4A)
PF3D7_1471100	PF14_0678	Pf3D7_14_v3: 2,905,163 - 2,906,565 (-)	protein coding	exported protein 2 (EXP2)
PF3D7_1474800	PF14_0716	Pf3D7_14_v3: 3,067,562 - 3,068,692 (+)	protein coding	proteasome subunit alpha type-1, putative

## Sheet: Caro_2014
Table S8B: List of genes identified by Caro et al., 2014, as being translationally regulated in Plasmodium falciparum asexual blood stages
Transcripts that are bound by PfAlba1 in vivo and/or in vitro are highlighted in green text
[Gene ID]	[Product Description]
PF3D7_0802200	1-cys peroxiredoxin (1-CysPxn)
PF3D7_1312600	2-oxoisovalerate dehydrogenase subunit alpha, mitochondrial, putative (BCKDHA)
PF3D7_1308300	40S ribosomal protein S27 (RPS27)
PF3D7_0219200	40S ribosomal protein S30
PF3D7_1342000	40S ribosomal protein S6
PF3D7_0508000	6-cysteine protein (P38)
PF3D7_1364100	6-cysteine protein (P92)
PF3D7_1341200	60S ribosomal protein L18, putative
PF3D7_1142500	60S ribosomal protein L28 (RPL28)
PF3D7_0407900	AAA family ATPase, putative
PF3D7_0813700	ABC transporter, putative
PF3D7_0503400	actin-depolymerizing factor 1 (ADF1)
PF3D7_1200700	acyl-CoA synthetase (ACS7)
PF3D7_1244600	ADP-ribosylation factor GTPase-activating protein, putative (ARFGAP)
PF3D7_0613400	apicoplast ribosomal protein L18 precursor, putative
PF3D7_0827500	apicoplast ribosomal protein L21 precursor, putative
PF3D7_0904700	bacterial histone-like protein (HU)
PF3D7_0934800	cAMP-dependent protein kinase catalytic subunit (PKAc)
PF3D7_1223100	cAMP-dependent protein kinase regulatory subunit (PKAr)
PF3D7_0619400	cell division cycle protein 48 homologue, putative
PF3D7_1145100	coatomer subunit gamma, putative
PF3D7_1008500	conserved Plasmodium membrane protein, unknown function
PF3D7_1324300	conserved Plasmodium membrane protein, unknown function
PF3D7_1409400	conserved Plasmodium membrane protein, unknown function
PF3D7_0204300	conserved Plasmodium protein, unknown function
PF3D7_0204600	conserved Plasmodium protein, unknown function
PF3D7_0309900	conserved Plasmodium protein, unknown function
PF3D7_0410000	conserved Plasmodium protein, unknown function
PF3D7_0417400	conserved Plasmodium protein, unknown function
PF3D7_0507300	conserved Plasmodium protein, unknown function
PF3D7_0517100	conserved Plasmodium protein, unknown function
PF3D7_0517200	conserved Plasmodium protein, unknown function
PF3D7_0521300	conserved Plasmodium protein, unknown function
PF3D7_0528000	conserved Plasmodium protein, unknown function
PF3D7_0531000	conserved Plasmodium protein, unknown function
PF3D7_0614100	conserved Plasmodium protein, unknown function
PF3D7_0618100	conserved Plasmodium protein, unknown function
PF3D7_0621000	conserved Plasmodium protein, unknown function
PF3D7_0703700	conserved Plasmodium protein, unknown function
PF3D7_0706100	conserved Plasmodium protein, unknown function
PF3D7_0716300	conserved Plasmodium protein, unknown function
PF3D7_0721400	conserved Plasmodium protein, unknown function
PF3D7_0721800	conserved Plasmodium protein, unknown function
PF3D7_0806100	conserved Plasmodium protein, unknown function
PF3D7_0811600	conserved Plasmodium protein, unknown function
PF3D7_0815500	conserved Plasmodium protein, unknown function
PF3D7_0822900	conserved Plasmodium protein, unknown function
PF3D7_0908400	conserved Plasmodium protein, unknown function
PF3D7_0916200	conserved Plasmodium protein, unknown function
PF3D7_0925900	conserved Plasmodium protein, unknown function
PF3D7_1012200	conserved Plasmodium protein, unknown function
PF3D7_1120000	conserved Plasmodium protein, unknown function
PF3D7_1122700	conserved Plasmodium protein, unknown function
PF3D7_1123000	conserved Plasmodium protein, unknown function
PF3D7_1135400	conserved Plasmodium protein, unknown function
PF3D7_1212200	conserved Plasmodium protein, unknown function
PF3D7_1217700	conserved Plasmodium protein, unknown function
PF3D7_1226900	conserved Plasmodium protein, unknown function
PF3D7_1229300	conserved Plasmodium protein, unknown function
PF3D7_1231900	conserved Plasmodium protein, unknown function
PF3D7_1236200	conserved Plasmodium protein, unknown function
PF3D7_1244400	conserved Plasmodium protein, unknown function
PF3D7_1249100	conserved Plasmodium protein, unknown function
PF3D7_1252300	conserved Plasmodium protein, unknown function
PF3D7_1320300	conserved Plasmodium protein, unknown function
PF3D7_1321900	conserved Plasmodium protein, unknown function
PF3D7_1328300	conserved Plasmodium protein, unknown function
PF3D7_1361800	conserved Plasmodium protein, unknown function
PF3D7_1369200	conserved Plasmodium protein, unknown function
PF3D7_1406200	conserved Plasmodium protein, unknown function
PF3D7_1432600	conserved Plasmodium protein, unknown function
PF3D7_1433700	conserved Plasmodium protein, unknown function
PF3D7_1439200	conserved Plasmodium protein, unknown function
PF3D7_1450600	conserved Plasmodium protein, unknown function
PF3D7_1455300	conserved Plasmodium protein, unknown function
PF3D7_1457100	conserved Plasmodium protein, unknown function
PF3D7_1457400	conserved Plasmodium protein, unknown function
PF3D7_1461400	conserved Plasmodium protein, unknown function
PF3D7_1466200	conserved Plasmodium protein, unknown function
PF3D7_1475100	conserved Plasmodium protein, unknown function
PF3D7_1251200	coronin
PF3D7_0935800	cytoadherence linked asexual protein 9 (CLAG9)
PF3D7_0614200	cytosolic Fe-S cluster assembly factor NAR1, putative (NAR1)
PF3D7_1125300	DNA-directed RNA polymerase (mtRNAP)
PF3D7_1206600	DNA-directed RNA polymerase III subunit, putative
PF3D7_1467500	DNA/RNA-binding protein KIN17, putative
PF3D7_1010200	DNA2/NAM7 helicase, putative
PF3D7_1126300	DnaJ protein, putative
PF3D7_1143200	DnaJ protein, putative
PF3D7_1035700	duffy binding-like merozoite surface protein (DBLMSP)
PF3D7_1145400	dynamin-like protein (DYN1)
PF3D7_1037500	dynamin-like protein (DYN2)
PF3D7_0423700	early transcribed membrane protein 4 (ETRAMP4)
PF3D7_1015900	enolase (ENO)
PF3D7_0102500	erythrocyte binding antigen-181 (EBA181)
PF3D7_1200600	erythrocyte membrane protein 1, PfEMP1 (VAR2CSA)
PF3D7_1124600	ethanolamine kinase (EK)
PF3D7_1444500	eukaryotic initiation factor 2alpha kinase 1 (IK1)
PF3D7_0918300	eukaryotic translation initiation factor 3 subunit 5, putative
PF3D7_0612100	eukaryotic translation initiation factor 3 subunit L, putative
PF3D7_1214300	geranylgeranyl transferase type2 beta subunit, putative
PF3D7_1406800	glideosome associated protein with multiple membrane spans 3 (GAPM3)
PF3D7_0306300	glutaredoxin 1 (GRX1)
PF3D7_1212000	glutathione peroxidase-like thioredoxin peroxidase (TPx(Gl))
PF3D7_1113700	glyoxalase I (GloI)
PF3D7_1205200	HAD domain ookinete protein, putative (HADO)
PF3D7_0929400	high molecular weight rhoptry protein 2 (RhopH2)
PF3D7_0905400	high molecular weight rhoptry protein 3 (RhopH3)
PF3D7_1224500	histone chaperone ASF1, putative (ASF1)
PF3D7_1345600	inner membrane complex protein
PF3D7_1003600	inner membrane complex protein 1c, putative (IMC1c)
PF3D7_1351700	inner membrane complex protein 1f, putative (IMC1f)
PF3D7_0525800	inner membrane complex protein 1g, putative (IMC1g)
PF3D7_1125800	kelch protein, putative
PF3D7_0806600	kinesin-like protein, putative
PF3D7_1324900	L-lactate dehydrogenase (LDH)
PF3D7_0828200	leucine--tRNA ligase, putative
PF3D7_0605900	long chain polyunsaturated fatty acid elongation enzyme, putative
PF3D7_1472400	M1-family alanyl aminopeptidase, putative
PF3D7_0500800	mature parasite-infected erythrocyte surface antigen,erythrocyte membrane protein 2 (MESA)
PF3D7_1036000	merozoite surface protein (MSP11)
PF3D7_0930300	merozoite surface protein 1 (MSP1)
PF3D7_0206800	merozoite surface protein 2 (MSP2)
PF3D7_1035400	merozoite surface protein 3 (MSP3)
PF3D7_1035500	merozoite surface protein 6 (MSP6)
PF3D7_1335100	merozoite surface protein 7 (MSP7)
PF3D7_1228600	merozoite surface protein 9 (MSP9)
PF3D7_1434800	mitochondrial acidic protein MAM33, putative
PF3D7_1334800	MSP7-like protein (MSRP2)
PF3D7_0613900	myosin E, putative (myoE)
PF3D7_0303000	N-ethylmaleimide-sensitive fusion protein (NSF)
PF3D7_0103200	nucleoside transporter 4 (NT4)
PF3D7_0608800	ornithine aminotransferase (OAT)
PF3D7_0310400	parasite-infected erythrocyte surface protein (PIESP1)
PF3D7_0501200	parasite-infected erythrocyte surface protein (PIESP2)
PF3D7_0924000	patatin-like phospholipase, putative
PF3D7_0322000	peptidyl-prolyl cis-trans isomerase (CYP19A)
PF3D7_1027300	peroxiredoxin (nPrx)
PF3D7_1343000	phosphoethanolamine N-methyltransferase (PMT)
PF3D7_0922500	phosphoglycerate kinase (PGK)
PF3D7_1408000	plasmepsin II
PF3D7_0402000	Plasmodium exported protein (PHISTa), unknown function
PF3D7_1476300	Plasmodium exported protein (PHISTb), unknown function
PF3D7_0401800	Plasmodium exported protein (PHISTb), unknown function (PfD80)
PF3D7_0701900	Plasmodium exported protein, unknown function
PF3D7_1149400	Plasmodium exported protein, unknown function
PF3D7_0612600	PP-loop family protein, putative
PF3D7_0610100	pre-mRNA-splicing factor SLU7, putative (SLU7)
PF3D7_1361900	proliferating cell nuclear antigen (PCNA)
PF3D7_1226600	proliferating cell nuclear antigen 2 (PCNA2)
PF3D7_0919400	protein disulfide isomerase (PDI9)
PF3D7_0926000	protein kinase, putative
PF3D7_0513300	purine nucleoside phosphorylase (PNP)
PF3D7_1357900	pyrroline-5-carboxylate reductase
PF3D7_0717400	queuine tRNA-ribosyltransferase, putative
PF3D7_0518100	RAP protein, putative
PF3D7_0903200	ras-related protein RAB7 (RAB7)
PF3D7_0402300	reticulocyte binding protein homologue 1,normocyte binding protein 1 (RH1)
PF3D7_1252400	reticulocyte binding protein homologue 3, pseudogene (RH3)
PF3D7_1452000	rhoptry neck protein 2 (RON2)
PF3D7_1252100	rhoptry neck protein 3 (RON3)
PF3D7_1116000	rhoptry neck protein 4 (RON4)
PF3D7_0817700	rhoptry neck protein 5 (RON5)
PF3D7_0722200	rhoptry-associated leucine zipper-like protein 1 (RALP1)
PF3D7_1410400	rhoptry-associated protein 1 (RAP1)
PF3D7_0501500	rhoptry-associated protein 3 (RAP3)
PF3D7_1405600	ribonucleotide reductase small subunit (RNR)
PF3D7_0418700	RNA-binding protein NOB1, putative
PF3D7_1310700	RNA-binding protein, putative
PF3D7_1416100	root hair defective 3 GTP-binding protein (RHD3) homolog, putative
PF3D7_0918000	secreted acid phosphatase (GAP50)
PF3D7_0207700	serine repeat antigen 4 (SERA4)
PF3D7_0207600	serine repeat antigen 5 (SERA5)
PF3D7_0403900	SET domain protein, putative (SET8)
PF3D7_0406200	sexual stage-specific protein precursor (Pfs16)
PF3D7_0104200	StAR-related lipid transfer protein
PF3D7_0511200	stearoyl-CoA desaturase (SCD)
PF3D7_0814900	superoxide dismutase [Fe] (FeSOD)
PF3D7_1352500	thioredoxin-related protein, putative
PF3D7_0323000	translation machinery-associated protein 7, putative (TMA7)
PF3D7_0914700	transporter, putative
PF3D7_1439900	triosephosphate isomerase (TIM)
PF3D7_1343200	tRNA guanosine-2'-O-methyltransferase, putative
PF3D7_1008700	tubulin beta chain
PF3D7_1456800	V-type H(+)-translocating pyrophosphatase, putative (VP1)
PF3D7_1235200	V-type K+-independent H+-translocating inorganic pyrophosphatase (VP2)
PF3D7_1439800	vesicle-associated membrane protein, putative
PF3D7_0109000	photosensitized INA-labeled protein 1, PhIL1, putative
PF3D7_0113000	glutamic acid-rich protein (GARP)
PF3D7_0113900	Plasmodium exported protein (hyp8), unknown function (GEXP10)
PF3D7_0202500	early transcribed membrane protein 2 (ETRAMP2)
PF3D7_0210600	conserved Plasmodium protein, unknown function
PF3D7_0210800	conserved Plasmodium protein, unknown function
PF3D7_0216100	conserved Plasmodium protein, unknown function
PF3D7_0216200	conserved Plasmodium protein, unknown function
PF3D7_0220100	DnaJ protein, putative
PF3D7_0307800	conserved Plasmodium protein, unknown function
PF3D7_0404500	6-cysteine protein (P52)
PF3D7_0404900	6-cysteine protein (P41)
PF3D7_0405600	conserved Plasmodium membrane protein, unknown function
PF3D7_0406400	cytosolic glyoxalase II (cGloII)
PF3D7_0418200	golgi organization and biogenesis factor, putative
PF3D7_0423800	cysteine-rich protective antigen (CyRPA)
PF3D7_0501600	rhoptry-associated protein 2 (RAP2)
PF3D7_0505800	small ubiquitin-related modifier (SUMO)
PF3D7_0508600	conserved Plasmodium protein, unknown function
PF3D7_0511900	conserved Plasmodium protein, unknown function
PF3D7_0516300	tRNA pseudouridine synthase, putative
PF3D7_0520400	conserved Plasmodium protein, unknown function
PF3D7_0520500	phosphomethylpyrimidine kinase, putative
PF3D7_0525300	conserved Plasmodium protein, unknown function
PF3D7_0532100	early transcribed membrane protein 5 (ETRAMP5)
PF3D7_0532600	Plasmodium exported protein, unknown function
PF3D7_0604800	RAP protein, putative
PF3D7_0611700	60S ribosomal protein L39 (RPL39)
PF3D7_0612700	6-cysteine protein (P12)
PF3D7_0616400	conserved Plasmodium protein, unknown function
PF3D7_0618000	conserved Plasmodium membrane protein, unknown function
PF3D7_0620300	conserved Plasmodium protein, unknown function
PF3D7_0628700	conserved Plasmodium protein, unknown function
PF3D7_0630400	conserved Plasmodium protein, unknown function
PF3D7_0703400	conserved Plasmodium protein, unknown function
PF3D7_0705700	40S ribosomal protein S29, putative
PF3D7_0708800	heat shock protein 110 (HSP110c)
PF3D7_0713500	conserved Plasmodium protein, unknown function
PF3D7_0721100	conserved Plasmodium protein, unknown function
PF3D7_0725400	conserved Plasmodium protein, unknown function
PF3D7_0726200	serine/threonine protein kinase, FIKK family (FIKK7.1)
PF3D7_0804000	cactin homolog, putative
PF3D7_0814700	conserved Plasmodium protein, unknown function
PF3D7_0817100	GTPase, putative
PF3D7_0819200	perforin-like protein 5 (PLP5)
PF3D7_0828800	GPI-anchored micronemal antigen (GAMA)
PF3D7_0831400	Plasmodium exported protein, unknown function
PF3D7_0902000	serine/threonine protein kinase, FIKK family (FIKK9.1)
PF3D7_0904400	signal peptidase complex subunit 3, putative (SPC3)
PF3D7_0911700	GTP-binding protein, putative
PF3D7_0932700	conserved Plasmodium protein, unknown function
PF3D7_1011600	conserved Plasmodium protein, unknown function
PF3D7_1014100	conserved Plasmodium protein, unknown function
PF3D7_1015800	ribonucleotide reductase small subunit, putative
PF3D7_1016700	Plasmodium exported protein (PHISTc), unknown function
PF3D7_1017100	rhoptry neck protein 12 (RON12)
PF3D7_1017500	conserved Plasmodium protein, unknown function
PF3D7_1017800	conserved Plasmodium protein, unknown function
PF3D7_1018800	conserved protein, unknown function
PF3D7_1019800	tRNA methyltransferase, putative
PF3D7_1021400	endomembrane protein 70, putative
PF3D7_1024600	RAP protein, putative
PF3D7_1035300	glutamate-rich protein (GLURP)
PF3D7_1037400	conserved Plasmodium protein, unknown function
PF3D7_1102600	Plasmodium exported protein, unknown function (GEXP14)
PF3D7_1105300	conserved Plasmodium protein, unknown function
PF3D7_1108600	endoplasmic reticulum-resident calcium binding protein (ERC)
PF3D7_1117300	conserved Plasmodium protein, unknown function
PF3D7_1119700	conserved Plasmodium protein, unknown function
PF3D7_1123600	RAP protein, putative
PF3D7_1127600	CRAL/TRIO domain-containing protein, putative
PF3D7_1130100	60S ribosomal protein L38 (RPL38)
PF3D7_1132800	aquaglyceroporin (AQP)
PF3D7_1142000	conserved Plasmodium protein, unknown function
PF3D7_1144300	60S ribosomal protein L41 (RPL41)
PF3D7_1149500	ring-infected erythrocyte surface antigen 2, pseudogene (RESA2)
PF3D7_1200900	Plasmodium exported protein (PHISTc), unknown function
PF3D7_1204500	conserved Plasmodium protein, unknown function
PF3D7_1204900	probable protein, unknown function
PF3D7_1229900.1	conserved Plasmodium protein, unknown function
PF3D7_1229900.2	conserved Plasmodium protein, unknown function
PF3D7_1236700	S-adenosyl-methyltransferase, putative
PF3D7_1240100	early transcribed membrane protein 12 (ETRAMP12)
PF3D7_1242200	queuine tRNA-ribosyltransferase, putative
PF3D7_1247800	dipeptidyl aminopeptidase 2 (DPAP2)
PF3D7_1252200	chitinase (CHT1)
PF3D7_1253300	Plasmodium exported protein (PHISTa), unknown function, pseudogene
PF3D7_1302100	gamete antigen 27/25 (Pfg27)
PF3D7_1312500	conserved Plasmodium protein, unknown function
PF3D7_1323700	glideosome associated protein with multiple membrane spans 1 (GAPM1)
PF3D7_1340500	conserved Plasmodium protein, unknown function
PF3D7_1357200	glutamate--tRNA ligase
PF3D7_1367000	suppressor of kinetochore protein 1, putative (SKP1)
PF3D7_1403900	phosphatase, putative
PF3D7_1404600.1	adenylyl cyclase alpha (ACalpha)
PF3D7_1407600	conserved Plasmodium protein, unknown function
PF3D7_1412200	conserved Plasmodium protein, unknown function
PF3D7_1419300	glutathione S-transferase (GST)
PF3D7_1427400.1	conserved Plasmodium membrane protein, unknown function
PF3D7_1428300	proliferation-associated protein 2g4, putative
PF3D7_1429700	mitochondrial ribosomal protein L15 precursor, putative
PF3D7_1436400	conserved Plasmodium protein, unknown function
PF3D7_1437300	conserved Plasmodium protein, unknown function
PF3D7_1439000	copper transporter
PF3D7_1444300	1-acyl-sn-glycerol-3-phosphate acyltransferase, putative (LPAAT)
PF3D7_1450300	DNA polymerase delta interacting protein, putative
PF3D7_1453600	RAP protein, putative
PF3D7_1459400	conserved Plasmodium protein, unknown function
PF3D7_1460300	60S ribosomal protein L29, putative
PF3D7_1476400	serine/threonine protein kinase, FIKK family, pseudogene (FIKK14)
