# Supplementary material for: The PfAlba1 RNA-binding protein is an important regulator of translational timing in Plasmodium falciparum blood stages
Source: Genome Biol. 2015 Sep 28;16:212. doi: 10.1186/s13059-015-0771-5 (PMC4587749; doi:10.1186/s13059-015-0771-5)
Supplement: Supplementary file 10 — Properties of fastq files generated using RNA-seq and relevant statistics. (XLS 51 kb) [file 13059_2015_771_MOESM10_ESM.xls]

## Sheet: Quick_look
Table S9A: Nomenclature of fastq files generated using RNA-seq
Experiment	Sample	Condition	Filename$	Internal Study ID*
co-IP	PfAlba1-Ty1	anti-Ty1 Rep 1	experiment_coIP.sample_PfAlba1Ty1.condition_antiTy1.replicate_1of4.bam	Ech3-12
		anti-Ty1 Rep 2	experiment_coIP.sample_PfAlba1Ty1.condition_antiTy1.replicate_2of4.bam	Ech3-6
		anti-Ty1 Rep 3	experiment_coIP.sample_PfAlba1Ty1.condition_antiTy1.replicate_3of4.bam	Ech4-5
		anti-Ty1 Rep 4	experiment_coIP.sample_PfAlba1Ty1.condition_antiTy1.replicate_4of4.bam	SV-3
	PfAlba1-Ty1	IgG Rep 1	experiment_coIP.sample_PfAlba1Ty1.condition_IgG.replicate_1of2.bam	C5
		IgG Rep 2	experiment_coIP.sample_PfAlba1Ty1.condition_IgG.replicate_2of2.bam	C7
	Empty vector	anti-Ty1 Rep 1	experiment_coIP.sample_EmptyVector.condition_antiTy1.replicate_1of2.bam	SV-1
		anti-Ty1 Rep 2	experiment_coIP.sample_EmptyVector.condition_antiTy1.replicate_2of2.bam	Ech5-12
	Empty vector	IgG	experiment_coIP.sample_EmptyVector.condition_IgG.replicate_1of1.bam	C3
	3D7	IgG	experiment_coIP.sample_3D7.condition_IgG.replicate_1of1.bam	C2
In vitro	GST-PfAlba1	Troph/Schiz Rep 1	experiment_InVitro.sample_GSTPfAlba1.condition_TrophSchiz.replicate_1of4.bam	SV-7
		Troph/Schiz Rep 2	experiment_InVitro.sample_GSTPfAlba1.condition_TrophSchiz.replicate_2of4.bam	SV-8
		Troph/Schiz Rep 3	experiment_InVitro.sample_GSTPfAlba1.condition_TrophSchiz.replicate_3of4.bam	VemD
		Troph/Schiz Rep 4	experiment_InVitro.sample_GSTPfAlba1.condition_TrophSchiz.replicate_4of4.bam	VemH
	GST	Troph/Schiz Rep 1	experiment_InVitro.sample_GST.condition_TrophSchiz.replicate_1of3.bam	SV-5
		Troph/Schiz Rep 2	experiment_InVitro.sample_GST.condition_TrophSchiz.replicate_2of3.bam	SV-6
		Troph/Schiz Rep 3	experiment_InVitro.sample_GST.condition_TrophSchiz.replicate_3of3.bam	VemF
Exp.	PfAlba1-Ty1	Ring Rep 1	experiment_geneExpression.sample_PfAlba1Ty1.condition_Ring.replicate_1of2.bam	rA2.2 (7)
		Ring Rep 2	experiment_geneExpression.sample_PfAlba1Ty1.condition_Ring.replicate_2of2.bam	rA2.2 (19)
	PfAlba1-Ty1	Trophozoite Rep 1	experiment_geneExpression.sample_PfAlba1Ty1.condition_Troph.replicate_1of2.bam	tA2.1 (8)
		Trophozoite Rep 2	experiment_geneExpression.sample_PfAlba1Ty1.condition_Troph.replicate_2of2.bam	tA2.2 (20)
	Empty vector	Ring Rep 1	experiment_geneExpression.sample_EmptyVector.condition_Ring.replicate_1of2.bam	rP.1 (3)
		Ring Rep 2	experiment_geneExpression.sample_EmptyVector.condition_Ring.replicate_2of2.bam	rP.2 (15)
	Empty vector	Trophozoite Rep 1	experiment_geneExpression.sample_EmptyVector.condition_Troph.replicate_1of2.bam	tP.1 (4)
		Trophozoite Rep 2	experiment_geneExpression.sample_EmptyVector.condition_Troph.replicate_2of2.bam	tP.2 (16)
	3D7	Ring Rep 1	experiment_geneExpression.sample_3D7.condition_Ring.replicate_1of1.bam	rW.2 (13)
	3D7	Trophozoite Rep 1	experiment_geneExpression.sample_3D7.condition_Troph.replicate_1of2.bam	tW.1 (2)
		Trophozoite Rep 2	experiment_geneExpression.sample_3D7.condition_Troph.replicate_2of2.bam	tW.2 (14)
* - The internal study ID is provided only for tracking provenance and communication with the authors.
$ - The files can be accessed on a web-browser using the project study URI: http://www.ebi.ac.uk/ena/data/view/PRJEB9611

## Sheet: File_properties
Table S9B: Properties of the RNA-seq fastq files generated by Vembar et al., 2015 and relevant statistics
Experiment	Sample	Condition	Replicate	FILE	TOTAL_READS	PF_READS	PCT_PF_READS	PF_NOISE_READS	PF_READS_ALIGNED	PCT_PF_READS_ALIGNED	PF_ALIGNED_BASES	PF_HQ_ALIGNED_READS	PF_HQ_ALIGNED_BASES	PF_HQ_ALIGNED_Q20_BASES	PF_HQ_MEDIAN_MISMATCHES	PF_MISMATCH_RATE	PF_HQ_ERROR_RATE	PF_INDEL_RATE	MEAN_READ_LENGTH	READS_ALIGNED_IN_PAIRS	PCT_READS_ALIGNED_IN_PAIRS	BAD_CYCLES	STRAND_BALANCE	PCT_CHIMERAS	PCT_ADAPTER
In Vitro	GST	TrophSchiz	1	experiment_InVitro.sample_GST.condition_TrophSchiz.replicate_1of3.bam.summary.txt	354714	354714	1	0	354714	1	26368298	354714	26368298	22127687	0	0.00578	0.00578	0.000147	101	0	0	0	0.751744	0	0
			2	experiment_InVitro.sample_GST.condition_TrophSchiz.replicate_2of3.bam.summary.txt	136216	136216	1	0	136216	1	8875790	136216	8875790	7220847	0	0.00742	0.00742	0.000291	101	0	0	0	0.549554	0	0
			3	experiment_InVitro.sample_GST.condition_TrophSchiz.replicate_3of3.bam.summary.txt	21515	21515	1	0	21515	1	1074472	21515	1074472	1069370	0	0.000926	0.000926	0.000329	51	0	0	0	0.516709	0	0
	GST-PfAlba1	TrophSchiz	1	experiment_InVitro.sample_GSTPfAlba1.condition_TrophSchiz.replicate_1of4.bam.summary.txt	522932	522932	1	0	522932	1	49517410	522932	49517410	46764454	0	0.003398	0.003398	0.000198	101	0	0	0	0.67365	0	0
			2	experiment_InVitro.sample_GSTPfAlba1.condition_TrophSchiz.replicate_2of4.bam.summary.txt	1820672	1820672	1	0	1820672	1	176609049	1820672	176609049	167526297	0	0.003007	0.003007	0.000152	101	0	0	0	0.693295	0	0
			3	experiment_InVitro.sample_GSTPfAlba1.condition_TrophSchiz.replicate_3of4.bam.summary.txt	923324	923324	1	0	923324	1	46517692	923324	46517692	46342921	0	0.000606	0.000606	0.000255	51	0	0	0	0.502495	0	0
			4	experiment_InVitro.sample_GSTPfAlba1.condition_TrophSchiz.replicate_4of4.bam.summary.txt	67083	67083	1	0	67083	1	3296529	67083	3296529	3288474	0	0.000692	0.000692	0.000279	51	0	0	0	0.501498	0	0
coIP	3D7	IgG	1	experiment_coIP.sample_3D7.condition_IgG.replicate_1of1.bam.summary.txt	564062	564062	1	0	564062	1	51255645	564062	51255645	47272312	0	0.007331	0.007331	0.000542	125	0	0	0	0.630186	0	0
	Empty Vector	IgG	1	experiment_coIP.sample_EmptyVector.condition_IgG.replicate_1of1.bam.summary.txt	283675	283675	1	0	283675	1	28693703	283675	28693703	27359627	0	0.005486	0.005486	0.000454	125	0	0	0	0.622219	0	0
		antiTy1	1	experiment_coIP.sample_EmptyVector.condition_antiTy1.replicate_1of2.bam.summary.txt	328212	328212	1	0	328212	1	26590729	328212	26590729	23578492	0	0.005652	0.005652	0.000221	101	0	0	0	0.547454	0	0
	PfAlba1-Ty1	IgG	1	experiment_coIP.sample_PfAlba1Ty1.condition_IgG.replicate_1of2.bam.summary.txt	909452	909452	1	0	909452	1	104148037	909452	104148037	101765611	0	0.002371	0.002371	0.00042	125	0	0	0	0.629799	0	0
			2	experiment_coIP.sample_PfAlba1Ty1.condition_IgG.replicate_2of2.bam.summary.txt	678301	678301	1	0	678301	1	75075262	678301	75075262	72224916	0	0.004071	0.004071	0.000433	125	0	0	0	0.614109	0	0
		antiTy1	1	experiment_coIP.sample_PfAlba1Ty1.condition_antiTy1.replicate_1of4.bam.summary.txt	2106674	2106674	1	0	2106674	1	197244479	2106674	197244479	195170436	0	0.001487	0.001487	0.000472	100	0	0	0	0.488825	0	0
			2	experiment_coIP.sample_PfAlba1Ty1.condition_antiTy1.replicate_2of4.bam.summary.txt	1542971	1542971	1	0	1542971	1	144228684	1542971	144228684	142840447	0	0.001455	0.001455	0.000526	100	0	0	0	0.488132	0	0
			3	experiment_coIP.sample_PfAlba1Ty1.condition_antiTy1.replicate_3of4.bam.summary.txt	433408	433408	1	0	433408	1	40035817	433408	40035817	39718898	0	0.001229	0.001229	0.000481	100	0	0	0	0.453028	0	0
			4	experiment_coIP.sample_PfAlba1Ty1.condition_antiTy1.replicate_4of4.bam.summary.txt	1613851	1613851	1	0	1613851	1	157305495	1613851	157305495	146820906	0	0.003828	0.003828	0.000139	101	0	0	0	0.72526	0	0
Exp.	3D7	Ring	1	experiment_geneExpression.sample_3D7.condition_Ring.replicate_1of1.bam.summary.txt	18221214	18221214	1	0	17665306	0.969491	1303055150	13299349	979909243	972608829	0	0.001028	0.000991	0.000563	75	0	0	0	0.616735	0	3e-06
		Troph	1	experiment_geneExpression.sample_3D7.condition_Troph.replicate_1of2.bam.summary.txt	17985498	17985498	1	0	17496908	0.972834	1261139981	16196459	1167122697	1158800044	0	0.001436	0.001403	0.000285	75	0	0	0	0.487283	0	3e-06
			2	experiment_geneExpression.sample_3D7.condition_Troph.replicate_2of2.bam.summary.txt	28269818	28269818	1	0	27694978	0.979666	2007191238	25061437	1814810476	1801119532	0	0.001138	0.001105	0.000367	75	0	0	0	0.487058	0	2e-06
	Empty Vector	Ring	1	experiment_geneExpression.sample_EmptyVector.condition_Ring.replicate_1of2.bam.summary.txt	26498909	26498909	1	0	25748424	0.971679	1301744699	20800650	1050990262	1046470960	0	0.000767	0.000714	0.000261	51	0	0	0	0.560533	0	2e-06
			2	experiment_geneExpression.sample_EmptyVector.condition_Ring.replicate_2of2.bam.summary.txt	29318659	29318659	1	0	28829678	0.983322	2111342450	23237013	1701651643	1689091227	0	0.001076	0.001028	0.000368	75	0	0	0	0.578788	0	2e-06
		Troph	1	experiment_geneExpression.sample_EmptyVector.condition_Troph.replicate_1of2.bam.summary.txt	18361044	18361044	1	0	17826863	0.970907	1285768475	15336911	1109017437	1100506447	0	0.001438	0.001385	0.000316	75	0	0	0	0.495627	0	3e-06
			2	experiment_geneExpression.sample_EmptyVector.condition_Troph.replicate_2of2.bam.summary.txt	31451701	31451701	1	0	27945159	0.88851	2029128919	25117309	1823275113	1810486637	0	0.001182	0.001136	0.000329	75	0	0	0	0.486864	0	2e-06
	PfAlba1-Ty1	Ring	1	experiment_geneExpression.sample_PfAlba1Ty1.condition_Ring.replicate_1of2.bam.summary.txt	26862255	26862255	1	0	25982347	0.967244	1900569587	20931139	1533298855	1522265385	0	0.001146	0.001085	0.00034	75	0	0	0	0.570859	0	3e-06
			2	experiment_geneExpression.sample_PfAlba1Ty1.condition_Ring.replicate_2of2.bam.summary.txt	34845312	34845312	1	0	34113675	0.979003	2499878300	20998600	1536615253	1524842629	0	0.001692	0.001635	0.000529	75	0	0	0	0.678705	0	2e-06
		Troph	1	experiment_geneExpression.sample_PfAlba1Ty1.condition_Troph.replicate_1of2.bam.summary.txt	29250839	29250839	1	0	28082444	0.960056	2050090038	24653858	1800105834	1789046227	0	0.00112	0.001071	0.000296	75	0	0	0	0.553857	0	2e-06
			2	experiment_geneExpression.sample_PfAlba1Ty1.condition_Troph.replicate_2of2.bam.summary.txt	33715746	33715746	1	0	32929738	0.976687	2385629348	28737833	2080689528	2065941552	0	0.001728	0.001692	0.000467	75	0	0	0	0.528506	0	2e-06
Note:	This table was obtained using the picard tool, “AlignmentSummaryMetrics”.
Column KEY:
TOTAL_READS	The total number of reads including all PF and non-PF reads. When CATEGORY equals PAIR this value will be 2x the number of clusters.
PF_READS	The number of PF reads where PF is defined as passing Illumina's filter.
PCT_PF_READS	The percentage of reads that are PF (PF_READS / TOTAL_READS)
PF_NOISE_READS	The number of PF reads that are marked as noise reads. A noise read is one which is composed entirely of A bases and/or N bases. These reads are marked as they are usually artifactual and are of no use in downstream analysis.
PF_READS_ALIGNED	The number of PF reads that were aligned to the reference sequence. This includes reads that aligned with low quality (i.e. their alignments are ambiguous).
PCT_PF_READS_ALIGNED	The percentage of PF reads that aligned to the reference sequence. PF_READS_ALIGNED / PF_READS
PF_ALIGNED_BASES	The total number of aligned bases, in all mapped PF reads, that are aligned to the reference sequence.
PF_HQ_ALIGNED_READS	The number of PF reads that were aligned to the reference sequence with a mapping quality of Q20 or higher signifying that the aligner estimates a 1/100 (or smaller) chance that the alignment is wrong.
PF_HQ_ALIGNED_BASES	The number of bases aligned to the reference sequence in reads that were mapped at high quality. Will usually approximate PF_HQ_ALIGNED_READS * READ_LENGTH but may differ when either mixed read lengths are present or many reads are aligned with gaps.
PF_HQ_ALIGNED_Q20_BASES	The subset of PF_HQ_ALIGNED_BASES where the base call quality was Q20 or higher.
PF_HQ_MEDIAN_MISMATCHES	The median number of mismatches versus the reference sequence in reads that were aligned to the reference at high quality (i.e. PF_HQ_ALIGNED READS).
PF_MISMATCH_RATE	The rate of bases mismatching the reference for all bases aligned to the reference sequence.
PF_HQ_ERROR_RATE	The percentage of bases that mismatch the reference in PF HQ aligned reads.
PF_INDEL_RATE	The number of insertion and deletion events per 100 aligned bases. Uses the number of events as the numerator, not the number of inserted or deleted bases.
MEAN_READ_LENGTH	The mean read length of the set of reads examined. When looking at the data for a single lane with equal length reads this number is just the read length. When looking at data for merged lanes with differing read lengths this is the mean read length of all reads.
READS_ALIGNED_IN_PAIRS	The number of aligned reads whose mate pair was also aligned to the reference.
PCT_READS_ALIGNED_IN_PAIRS	The percentage of reads whose mate pair was also aligned to the reference. READS_ALIGNED_IN_PAIRS / PF_READS_ALIGNED
BAD_CYCLES	The number of instrument cycles in which 80% or more of base calls were no-calls.
STRAND_BALANCE	The number of PF reads aligned to the positive strand of the genome divided by the number of PF reads aligned to the genome.
PCT_CHIMERAS	The percentage of reads that map outside of a maximum insert size (usually 100kb) or that have the two ends mapping to different chromosomes.
PCT_ADAPTER	The percentage of PF reads that are unaligned and match to a known adapter sequence right from the start of the read.
