# Supplementary material for: The PfAlba1 RNA-binding protein is an important regulator of translational timing in Plasmodium falciparum blood stages
Source: Genome Biol. 2015 Sep 28;16:212. doi: 10.1186/s13059-015-0771-5 (PMC4587749; doi:10.1186/s13059-015-0771-5)
Supplement: Supplementary file 11 — List of primers used in the study. (XLS 33 kb) [file 13059_2015_771_MOESM11_ESM.xls]

## Sheet: Primers
Table S10: List of primers used in the study
Primer Name	Sequence (5'-3')	Application
074-pGDB2WR-Fwd	GTACGGGCCCGAAGAAAGATAGAGAACCAATAGACGA	Cloning
074-pGDB2WR-Rev	GAATGGCCGGCCTTATGATAAAGCTCTTCCACCTCTGAAT	Cloning
p1	GTTTGACAATAAATATAAAAAAGAGTCATAAGAAGAAGAAAATTGAATATTTCGA	PCR-based confirmation of transgenic parasites
p2	CAATTCCAATTGTTTTATTCTGT	PCR-based confirmation of transgenic parasites
p3	GCCATGCACATGCTTAGTACACATGCA	PCR-based confirmation of transgenic parasites
p4	CCAATAGCATTACCTGTTGCTTT	PCR-based confirmation of transgenic parasites
p5	CCTCAACCGGAAGGATGACCAACT	PCR-based confirmation of transgenic parasites
p6	GTATATTGGGGTGATGATAAAATGA	PCR-based confirmation of transgenic parasites
p7	GCGTTTAAACCAGGCGAGAT	PCR-based confirmation of transgenic parasites
p8	CGTAATCCGGGAAATGGGTGT	PCR-based confirmation of transgenic parasites
p9	CAACCATGGTGATAAATGCATGCCAAGCCTTTGTCTAAG	PCR-based confirmation of transgenic parasites
p10	CAAGGTACCGCCCTCCCAACATAACCAG	PCR-based confirmation of transgenic parasites
A4F	CCTGAAAAGGATATATTAATCATCA	PCR-based confirmation of transgenic parasites
A4R	CTTAAGTATAATTTCATGGTCCA	PCR-based confirmation of transgenic parasites
Hsp86-Fwd	GGTACTATTGCAAGATCAGGAACCAAA	PCR-based confirmation of transgenic parasites
Hsp86-Fwd	GCATCAGCTTTTTGTTTTAATGCTGA	PCR-based confirmation of transgenic parasites
Pf3D7_0425100_F	GTTCACCTCAAACAGAATTGT	RT-qPCR
Pf3D7_0425100_R	CTTTCATGTCTTCATCATATTCT	RT-qPCR
Pf3D7_0425200_F	GGGCTTGTGAAATAATTACG	RT-qPCR
Pf3D7_0425200_R	CTTTATGAAACCATAACCATGT	RT-qPCR
Pf3D7_1479000_F	ACGAAGAAATGAATAATGGG	RT-qPCR
Pf3D7_1479000_R	TTCGAATGCATCACTAATGT	RT-qPCR
EBA181_F	AAGGATGTTGAACCTTCTCA	RT-qPCR
EBA181_R	TACTTCGAGGATCTGTTTCC	RT-qPCR
RON5_F	CCTTAAGTGCCATCTCTGAT	RT-qPCR
RON5_R	GTATTTGCCAATGAATTTCC	RT-qPCR
Pf3D7_1461100_F	GGAATTACACCTGGAAAATTTGGT	RT-qPCR
Pf3D7_1461100_R	GTACCCATTATATGATTTTGACTCT	RT-qPCR
Pf3D7_1010300_F	GAGGCTCACGTTATAGAAGTAAAA	RT-qPCR
Pf3D7_1010300_R	CATCTAGTGGCGAGTTGCTTTT	RT-qPCR
Pf3D7_0102300_F	GATCCTTAGCACAATGTTTAAATACA	RT-qPCR
Pf3D7_0102300_R	CCAATGTTAGTATAATCACTTAAGTCT	RT-qPCR
Pf3D7_0825500_F	GGAATTATCAAGTGATGAGGAATCT	RT-qPCR
Pf3D7_0825500_R	CACGTTCTTTTTTATTGTCATCCTTA	RT-qPCR
Pf3D7_0112100_F	CTTAATAACCGTTTCGTTGTA	RT-qPCR
Pf3D7_0112100_R	CACCACTTAACAATTTTCTCA	RT-qPCR
Pf3D7_0202300_F	CTACAGTGATAACTTTTATGTGA	RT-qPCR
Pf3D7_0202300_R	GGTAAATTTAATCTCTCATAACT	RT-qPCR
Pf3D7_0510700_F	CTTTTTAGACATATTAAGTCCCA	RT-qPCR
Pf3D7_0510700_R	CTTAGTATTCCCCTTATTTTGA	RT-qPCR
Pf3D7_0937100_F	GATGCTTATTCATAGCCTTT	RT-qPCR
Pf3D7_0937100_R	ATAACCCTGCAATCATTAAA	RT-qPCR
Pf3D7_1477200_F	GTATTATTGGTGCATCCTGT	RT-qPCR
Pf3D7_1477200_R	AAGAAACCATGTTCCTACAA	RT-qPCR
RhopH3_F	CAATGTGGAACTTCAAGAAA	RT-qPCR
RhopH3_F	AAATCGGTGATATTATGGCT	RT-qPCR
CDPK1_F	AGAATAACAGCAAAGGAAGC	RT-qPCR
CDPK1_R	TAATATGGCTGCTTGAGCTA	RT-qPCR
Rap1_F	CTCCATCAGGTACACAGACA	RT-qPCR
Rap1_R	GCACTTCTCTTTGAGGATTT	RT-qPCR
Clag9_F	CGAATCATCCAAGTATTGAACT	RT-qPCR
Clag9_R	CTCTGCCAGTTAAGATATTTCA	RT-qPCR
Rap2_F	TAATTTATGCTGGTTCAAGG	RT-qPCR
Rap2_R	TTGTTCCTACTAAAGCGAGA	RT-qPCR
TRAMP_F	GAATGGTCTAATTGTTCTATGG	RT-qPCR
TRAMP_R	TCATTACAAGGAGGTAAAGGA	RT-qPCR
AMA1_F	AACTTTGGAAGAGGACAGAA	RT-qPCR
AMA1_R	TATGTTCCTGGTGTAATGGA	RT-qPCR
FIKK9.6_F	GAAAGTACATTACCAGAAAGTA	RT-qPCR
FIKK9.6_R	GATGAGATTCCAAATTTTCATTA	RT-qPCR
FIKK7.1_F	CTTATGAAACGCATGTAGCA	RT-qPCR
FIKK7.1_R	TTCCTTTCTTCTTGGTTTGT	RT-qPCR
